# Supplementary material for: One Health surveillance of colistin-resistant Enterobacterales in Belgium and the Netherlands between 2017 and 2019
Source: PLoS One. 2024 Feb 23;19(2):e0298096. doi: 10.1371/journal.pone.0298096 (PMC10890735; doi:10.1371/journal.pone.0298096)
Supplement: S1 Table — (XLSX) [file pone.0298096.s005.xlsx]

## Sheet: Blad1
S1 Table: Overview of sampling dates, sites sampled per measurement, number of samples collected per measurement and presence of colistin-resistant Enterobacterales.
Studynumber	Result_EMB_colistine_growth	IRIS_ID	Country	Domain	Location	Ward_unit	Measurement	Date_sampling	Date_received	Material	Colistin_resistance?
110101101	no growth (non-intrinsic) colistin-resistant Enterobacteriaceae (fenotypically)	1101011	Belgium	Hospital	1101	110101	1	27-Oct-2017	27-Oct-2017	Perianal swab	no
110101102	no growth (non-intrinsic) colistin-resistant Enterobacteriaceae (fenotypically)	1101011	Belgium	Hospital	1101	110101	1	27-Oct-2017	27-Oct-2017	Perianal swab	no
110101103	growth (non-instrinsically colistin-resistant) Enterobacteriaceae on EMB-colistin agar, no confirmation by MIC	1101011	Belgium	Hospital	1101	110101	1	2017-11-10	2017-11-10	Perianal swab	no
110101104	no growth (non-intrinsic) colistin-resistant Enterobacteriaceae (fenotypically)	1101011	Belgium	Hospital	1101	110101	1	2017-11-10	2017-11-10	Perianal swab	no
110101105	no growth (non-intrinsic) colistin-resistant Enterobacteriaceae (fenotypically)	1101011	Belgium	Hospital	1101	110101	1	2017-11-10	2017-11-10	Perianal swab	no
110101106	no growth (non-intrinsic) colistin-resistant Enterobacteriaceae (fenotypically)	1101011	Belgium	Hospital	1101	110101	1	2017-11-10	2017-11-10	Stoma swab	no
110101108	no growth (non-intrinsic) colistin-resistant Enterobacteriaceae (fenotypically)	1101011	Belgium	Hospital	1101	110101	1	2017-11-10	2017-11-10	Perianal swab	no
110101109	no growth (non-intrinsic) colistin-resistant Enterobacteriaceae (fenotypically)	1101011	Belgium	Hospital	1101	110101	1	2017-11-10	2017-11-10	Perianal swab	no
110101110	growth (non-instrinsically colistin-resistant) Enterobacteriaceae on EMB-colistin agar, no confirmation by MIC	1101011	Belgium	Hospital	1101	110101	1	2017-11-10	2017-11-10	Perianal swab	no
110101111	no growth (non-intrinsic) colistin-resistant Enterobacteriaceae (fenotypically)	1101011	Belgium	Hospital	1101	110101	1	2017-11-24	2017-11-24	Stoma swab	no
110101112	no growth (non-intrinsic) colistin-resistant Enterobacteriaceae (fenotypically)	1101011	Belgium	Hospital	1101	110101	1	2017-11-24	2017-11-24	Perianal swab	no
110101113	growth (non-instrinsically colistin-resistant) Enterobacteriaceae on EMB-colistin agar, no confirmation by MIC	1101011	Belgium	Hospital	1101	110101	1	2017-11-24	2017-11-24	Perianal swab	no
110101114	growth (non-instrinsically colistin-resistant) Enterobacteriaceae on EMB-colistin agar, no confirmation by MIC	1101011	Belgium	Hospital	1101	110101	1	2017-11-24	2017-11-24	Perianal swab	no
110101115	growth (non-instrinsically colistin-resistant) Enterobacteriaceae on EMB-colistin agar, no confirmation by MIC	1101011	Belgium	Hospital	1101	110101	1	2017-11-24	2017-11-24	Perianal swab	no
110101116	no growth (non-intrinsic) colistin-resistant Enterobacteriaceae (fenotypically)	1101011	Belgium	Hospital	1101	110101	1	2017-11-24	2017-11-24	Perianal swab	no
110101117	no growth (non-intrinsic) colistin-resistant Enterobacteriaceae (fenotypically)	1101011	Belgium	Hospital	1101	110101	1	2017-11-24	2017-11-24	Stoma swab	no
110101118	no growth (non-intrinsic) colistin-resistant Enterobacteriaceae (fenotypically)	1101011	Belgium	Hospital	1101	110101	1	2017-11-24	2017-11-24	Perianal swab	no
110101119	no growth (non-intrinsic) colistin-resistant Enterobacteriaceae (fenotypically)	1101011	Belgium	Hospital	1101	110101	1	2017-11-24	2017-11-24	Perianal swab	no
110101120	growth (non-instrinsically colistin-resistant) Enterobacteriaceae on EMB-colistin agar, no confirmation by MIC	1101011	Belgium	Hospital	1101	110101	1	2017-11-24	2017-11-24	Stoma swab	no
110101121	no growth (non-intrinsic) colistin-resistant Enterobacteriaceae (fenotypically)	1101011	Belgium	Hospital	1101	110101	1	2017-11-24	2017-11-24	Perianal swab	no
110101122	growth (non-instrinsically colistin-resistant) Enterobacteriaceae on EMB-colistin agar, no confirmation by MIC	1101011	Belgium	Hospital	1101	110101	1	2017-11-24	2017-11-24	Stoma swab	no
110101123	no growth (non-intrinsic) colistin-resistant Enterobacteriaceae (fenotypically)	1101011	Belgium	Hospital	1101	110101	1	2017-11-24	2017-11-24	Stoma swab	no
110101124	no growth (non-intrinsic) colistin-resistant Enterobacteriaceae (fenotypically)	1101011	Belgium	Hospital	1101	110101	1	2017-11-24	2017-11-24	Stoma swab	no
110101125	growth (non-instrinsically colistin-resistant) Enterobacteriaceae on EMB-colistin agar, no confirmation by MIC	1101011	Belgium	Hospital	1101	110101	1	2017-12-01	2017-12-01	Perianal swab	no
110101126	no growth (non-intrinsic) colistin-resistant Enterobacteriaceae (fenotypically)	1101011	Belgium	Hospital	1101	110101	1	2017-12-01	2017-12-01	Perianal swab	no
110101127	no growth (non-intrinsic) colistin-resistant Enterobacteriaceae (fenotypically)	1101011	Belgium	Hospital	1101	110101	1	2017-12-01	2017-12-01	Stoma swab	no
110101128	growth (non-instrinsically colistin-resistant) Enterobacteriaceae on EMB-colistin agar, no confirmation by MIC	1101011	Belgium	Hospital	1101	110101	1	2017-12-01	2017-12-01	Perianal swab	no
110101129	no growth (non-intrinsic) colistin-resistant Enterobacteriaceae (fenotypically)	1101011	Belgium	Hospital	1101	110101	1	2017-12-01	2017-12-01	Perianal swab	no
110101130	no growth (non-intrinsic) colistin-resistant Enterobacteriaceae (fenotypically)	1101011	Belgium	Hospital	1101	110101	1	2017-12-01	2017-12-01	Stoma swab	no
110101131	no growth (non-intrinsic) colistin-resistant Enterobacteriaceae (fenotypically)	1101011	Belgium	Hospital	1101	110101	1	2017-12-08	2017-12-08	Perianal swab	no
110101132	growth (non-instrinsically colistin-resistant) Enterobacteriaceae on EMB-colistin agar, no confirmation by MIC	1101011	Belgium	Hospital	1101	110101	1	2017-12-08	2017-12-08	Perianal swab	no
110101133	growth (non-instrinsically colistin-resistant) Enterobacteriaceae on EMB-colistin agar, no confirmation by MIC	1101011	Belgium	Hospital	1101	110101	1	2017-12-08	2017-12-08	Perianal swab	no
110101134	no growth (non-intrinsic) colistin-resistant Enterobacteriaceae (fenotypically)	1101011	Belgium	Hospital	1101	110101	1	2017-12-08	2017-12-08	Perianal swab	no
110101301	no growth (non-intrinsic) colistin-resistant Enterobacteriaceae (fenotypically)	1101013	Belgium	Hospital	1101	110101	3	10-Oct-2018	10-Oct-2018	Perianal swab	no
110101302	no growth (non-intrinsic) colistin-resistant Enterobacteriaceae (fenotypically)	1101013	Belgium	Hospital	1101	110101	3	10-Oct-2018	10-Oct-2018	Perianal swab	no
110101303	no growth (non-intrinsic) colistin-resistant Enterobacteriaceae (fenotypically)	1101013	Belgium	Hospital	1101	110101	3	10-Oct-2018	10-Oct-2018	Perianal swab	no
110101304	no growth (non-intrinsic) colistin-resistant Enterobacteriaceae (fenotypically)	1101013	Belgium	Hospital	1101	110101	3	10-Oct-2018	10-Oct-2018	Perianal swab	no
110101305	no growth (non-intrinsic) colistin-resistant Enterobacteriaceae (fenotypically)	1101013	Belgium	Hospital	1101	110101	3	10-Oct-2018	10-Oct-2018	Perianal swab	no
110101306	no growth (non-intrinsic) colistin-resistant Enterobacteriaceae (fenotypically)	1101013	Belgium	Hospital	1101	110101	3	10-Oct-2018	10-Oct-2018	Perianal swab	no
110101307	no growth (non-intrinsic) colistin-resistant Enterobacteriaceae (fenotypically)	1101013	Belgium	Hospital	1101	110101	3	10-Oct-2018	10-Oct-2018	Perianal swab	no
110101308	growth (non-instrinsically colistin-resistant) Enterobacteriaceae on EMB-colistin agar, no confirmation by MIC	1101013	Belgium	Hospital	1101	110101	3	10-Oct-2018	10-Oct-2018	Perianal swab	no
110101309	no growth (non-intrinsic) colistin-resistant Enterobacteriaceae (fenotypically)	1101013	Belgium	Hospital	1101	110101	3	10-Oct-2018	10-Oct-2018	Perianal swab	no
110101310	growth (non-instrinsically colistin-resistant) Enterobacteriaceae on EMB-colistin agar, no confirmation by MIC	1101013	Belgium	Hospital	1101	110101	3	10-Oct-2018	10-Oct-2018	Perianal swab	no
110101311	growth (non-instrinsically colistin-resistant) Enterobacteriaceae on EMB-colistin agar, no confirmation by MIC	1101013	Belgium	Hospital	1101	110101	3	10-Oct-2018	10-Oct-2018	Perianal swab	yes
110101312	no growth (non-intrinsic) colistin-resistant Enterobacteriaceae (fenotypically)	1101013	Belgium	Hospital	1101	110101	3	10-Oct-2018	10-Oct-2018	Perianal swab	no
110101313	growth (non-instrinsically colistin-resistant) Enterobacteriaceae on EMB-colistin agar, no confirmation by MIC	1101013	Belgium	Hospital	1101	110101	3	10-Oct-2018	10-Oct-2018	Perianal swab	no
110101314	growth (non-instrinsically colistin-resistant) Enterobacteriaceae on EMB-colistin agar, no confirmation by MIC	1101013	Belgium	Hospital	1101	110101	3	10-Oct-2018	10-Oct-2018	Perianal swab	no
110101315	no growth (non-intrinsic) colistin-resistant Enterobacteriaceae (fenotypically)	1101013	Belgium	Hospital	1101	110101	3	24-Oct-2018	24-Oct-2018	Perianal swab	no
110101316	no growth (non-intrinsic) colistin-resistant Enterobacteriaceae (fenotypically)	1101013	Belgium	Hospital	1101	110101	3	24-Oct-2018	24-Oct-2018	Perianal swab	no
110101317	no growth (non-intrinsic) colistin-resistant Enterobacteriaceae (fenotypically)	1101013	Belgium	Hospital	1101	110101	3	24-Oct-2018	24-Oct-2018	Perianal swab	no
110101318	no growth (non-intrinsic) colistin-resistant Enterobacteriaceae (fenotypically)	1101013	Belgium	Hospital	1101	110101	3	24-Oct-2018	24-Oct-2018	Perianal swab	no
110101319	no growth (non-intrinsic) colistin-resistant Enterobacteriaceae (fenotypically)	1101013	Belgium	Hospital	1101	110101	3	24-Oct-2018	24-Oct-2018	Perianal swab	no
110101320	no growth (non-intrinsic) colistin-resistant Enterobacteriaceae (fenotypically)	1101013	Belgium	Hospital	1101	110101	3	24-Oct-2018	24-Oct-2018	Perianal swab	no
110101321	growth (non-instrinsically colistin-resistant) Enterobacteriaceae on EMB-colistin agar, no confirmation by MIC	1101013	Belgium	Hospital	1101	110101	3	24-Oct-2018	24-Oct-2018	Perianal swab	yes
110101322	no growth (non-intrinsic) colistin-resistant Enterobacteriaceae (fenotypically)	1101013	Belgium	Hospital	1101	110101	3	24-Oct-2018	24-Oct-2018	Perianal swab	no
110101323	no growth (non-intrinsic) colistin-resistant Enterobacteriaceae (fenotypically)	1101013	Belgium	Hospital	1101	110101	3	24-Oct-2018	24-Oct-2018	Perianal swab	no
110101324	no growth (non-intrinsic) colistin-resistant Enterobacteriaceae (fenotypically)	1101013	Belgium	Hospital	1101	110101	3	24-Oct-2018	24-Oct-2018	Perianal swab	no
110101325	growth (non-instrinsically colistin-resistant) Enterobacteriaceae on EMB-colistin agar, no confirmation by MIC	1101013	Belgium	Hospital	1101	110101	3	2018-11-07	2018-11-07	Stoma swab	yes
110101326	no growth (non-intrinsic) colistin-resistant Enterobacteriaceae (fenotypically)	1101013	Belgium	Hospital	1101	110101	3	2018-11-07	2018-11-07	Perianal swab	no
110101327	no growth (non-intrinsic) colistin-resistant Enterobacteriaceae (fenotypically)	1101013	Belgium	Hospital	1101	110101	3	2018-11-07	2018-11-07	Perianal swab	no
110101328	no growth (non-intrinsic) colistin-resistant Enterobacteriaceae (fenotypically)	1101013	Belgium	Hospital	1101	110101	3	2018-11-07	2018-11-07	Perianal swab	no
110101329	no growth (non-intrinsic) colistin-resistant Enterobacteriaceae (fenotypically)	1101013	Belgium	Hospital	1101	110101	3	2018-11-07	2018-11-07	Perianal swab	no
110101330	no growth (non-intrinsic) colistin-resistant Enterobacteriaceae (fenotypically)	1101013	Belgium	Hospital	1101	110101	3	2018-11-07	2018-11-07	Perianal swab	no
110101331	no growth (non-intrinsic) colistin-resistant Enterobacteriaceae (fenotypically)	1101013	Belgium	Hospital	1101	110101	3	2018-11-07	2018-11-07	Perianal swab	no
110101332	no growth (non-intrinsic) colistin-resistant Enterobacteriaceae (fenotypically)	1101013	Belgium	Hospital	1101	110101	3	2018-11-07	2018-11-07	Perianal swab	no
110101333	no growth (non-intrinsic) colistin-resistant Enterobacteriaceae (fenotypically)	1101013	Belgium	Hospital	1101	110101	3	2018-11-07	2018-11-07	Perianal swab	no
110101334	no growth (non-intrinsic) colistin-resistant Enterobacteriaceae (fenotypically)	1101013	Belgium	Hospital	1101	110101	3	2018-11-07	2018-11-07	Perianal swab	no
110101335	no growth (non-intrinsic) colistin-resistant Enterobacteriaceae (fenotypically)	1101013	Belgium	Hospital	1101	110101	3	2018-11-07	2018-11-07	Perianal swab	no
110101336	no growth (non-intrinsic) colistin-resistant Enterobacteriaceae (fenotypically)	1101013	Belgium	Hospital	1101	110101	3	2018-11-07	2018-11-07	Perianal swab	no
110101337	no growth (non-intrinsic) colistin-resistant Enterobacteriaceae (fenotypically)	1101013	Belgium	Hospital	1101	110101	3	2018-11-07	2018-11-07	Perianal swab	no
110101338	no growth (non-intrinsic) colistin-resistant Enterobacteriaceae (fenotypically)	1101013	Belgium	Hospital	1101	110101	3	2018-11-07	2018-11-07	Perianal swab	no
110101339	no growth (non-intrinsic) colistin-resistant Enterobacteriaceae (fenotypically)	1101013	Belgium	Hospital	1101	110101	3	2018-11-07	2018-11-07	Stoma swab	no
110101340	growth (non-instrinsically colistin-resistant) Enterobacteriaceae on EMB-colistin agar, no confirmation by MIC	1101013	Belgium	Hospital	1101	110101	3	2018-11-21	2018-11-21	Perianal swab	no
110101341	no growth (non-intrinsic) colistin-resistant Enterobacteriaceae (fenotypically)	1101013	Belgium	Hospital	1101	110101	3	2018-11-21	2018-11-21	Perianal swab	no
110101342	no growth (non-intrinsic) colistin-resistant Enterobacteriaceae (fenotypically)	1101013	Belgium	Hospital	1101	110101	3	2018-11-21	2018-11-21	Perianal swab	no
110101343	no growth (non-intrinsic) colistin-resistant Enterobacteriaceae (fenotypically)	1101013	Belgium	Hospital	1101	110101	3	2018-11-21	2018-11-21	Perianal swab	no
110101344	no growth (non-intrinsic) colistin-resistant Enterobacteriaceae (fenotypically)	1101013	Belgium	Hospital	1101	110101	3	2018-11-21	2018-11-21	Perianal swab	no
110101345	no growth (non-intrinsic) colistin-resistant Enterobacteriaceae (fenotypically)	1101013	Belgium	Hospital	1101	110101	3	2018-11-21	2018-11-21	Perianal swab	no
110101346	no growth (non-intrinsic) colistin-resistant Enterobacteriaceae (fenotypically)	1101013	Belgium	Hospital	1101	110101	3	2018-11-21	2018-11-21	Perianal swab	no
110101347	no growth (non-intrinsic) colistin-resistant Enterobacteriaceae (fenotypically)	1101013	Belgium	Hospital	1101	110101	3	2018-11-21	2018-11-21	Perianal swab	no
110101348	no growth (non-intrinsic) colistin-resistant Enterobacteriaceae (fenotypically)	1101013	Belgium	Hospital	1101	110101	3	2018-11-21	2018-11-21	Perianal swab	no
110101349	no growth (non-intrinsic) colistin-resistant Enterobacteriaceae (fenotypically)	1101013	Belgium	Hospital	1101	110101	3	2018-11-21	2018-11-21	Perianal swab	no
110101350	growth (non-instrinsically colistin-resistant) Enterobacteriaceae on EMB-colistin agar, no confirmation by MIC	1101013	Belgium	Hospital	1101	110101	3	2018-11-21	2018-11-21	Perianal swab	yes
110101351	growth (non-instrinsically colistin-resistant) Enterobacteriaceae on EMB-colistin agar, no confirmation by MIC	1101013	Belgium	Hospital	1101	110101	3	2018-11-21	2018-11-21	Perianal swab	yes
110102101	no growth (non-intrinsic) colistin-resistant Enterobacteriaceae (fenotypically)	1101021	Belgium	Hospital	1101	110102	1	25-Oct-2017	25-Oct-2017	Perianal swab	no
110102102	no growth (non-intrinsic) colistin-resistant Enterobacteriaceae (fenotypically)	1101021	Belgium	Hospital	1101	110102	1	25-Oct-2017	25-Oct-2017	Perianal swab	no
110102103	no growth (non-intrinsic) colistin-resistant Enterobacteriaceae (fenotypically)	1101021	Belgium	Hospital	1101	110102	1	25-Oct-2017	25-Oct-2017	Perianal swab	no
110102104	growth (non-instrinsically colistin-resistant) Enterobacteriaceae on EMB-colistin agar, no confirmation by MIC	1101021	Belgium	Hospital	1101	110102	1	25-Oct-2017	25-Oct-2017	Perianal swab	yes
110102105	no growth (non-intrinsic) colistin-resistant Enterobacteriaceae (fenotypically)	1101021	Belgium	Hospital	1101	110102	1	25-Oct-2017	25-Oct-2017	Perianal swab	no
110102106	no growth (non-intrinsic) colistin-resistant Enterobacteriaceae (fenotypically)	1101021	Belgium	Hospital	1101	110102	1	25-Oct-2017	25-Oct-2017	Perianal swab	no
110102107	no growth (non-intrinsic) colistin-resistant Enterobacteriaceae (fenotypically)	1101021	Belgium	Hospital	1101	110102	1	25-Oct-2017	25-Oct-2017	Perianal swab	no
110102108	growth (non-instrinsically colistin-resistant) Enterobacteriaceae on EMB-colistin agar, no confirmation by MIC	1101021	Belgium	Hospital	1101	110102	1	25-Oct-2017	25-Oct-2017	Perianal swab	no
110102109	no growth (non-intrinsic) colistin-resistant Enterobacteriaceae (fenotypically)	1101021	Belgium	Hospital	1101	110102	1	2017-11-08	2017-11-08	Perianal swab	no
110102110	no growth (non-intrinsic) colistin-resistant Enterobacteriaceae (fenotypically)	1101021	Belgium	Hospital	1101	110102	1	2017-11-08	2017-11-08	Perianal swab	no
110102111	no growth (non-intrinsic) colistin-resistant Enterobacteriaceae (fenotypically)	1101021	Belgium	Hospital	1101	110102	1	2017-11-08	2017-11-08	Perianal swab	no
110102112	no growth (non-intrinsic) colistin-resistant Enterobacteriaceae (fenotypically)	1101021	Belgium	Hospital	1101	110102	1	2017-11-08	2017-11-08	Perianal swab	no
110102113	no growth (non-intrinsic) colistin-resistant Enterobacteriaceae (fenotypically)	1101021	Belgium	Hospital	1101	110102	1	2017-11-08	2017-11-08	Perianal swab	no
110102114	no growth (non-intrinsic) colistin-resistant Enterobacteriaceae (fenotypically)	1101021	Belgium	Hospital	1101	110102	1	2017-11-08	2017-11-08	Perianal swab	no
110102115	growth (non-instrinsically colistin-resistant) Enterobacteriaceae on EMB-colistin agar, no confirmation by MIC	1101021	Belgium	Hospital	1101	110102	1	2017-11-08	2017-11-08	Perianal swab	yes
110102116	growth (non-instrinsically colistin-resistant) Enterobacteriaceae on EMB-colistin agar, no confirmation by MIC	1101021	Belgium	Hospital	1101	110102	1	2017-11-22	2017-11-22	Perianal swab	yes
110102117	no growth (non-intrinsic) colistin-resistant Enterobacteriaceae (fenotypically)	1101021	Belgium	Hospital	1101	110102	1	2017-11-22	2017-11-22	Perianal swab	no
110102118	growth (non-instrinsically colistin-resistant) Enterobacteriaceae on EMB-colistin agar, no confirmation by MIC	1101021	Belgium	Hospital	1101	110102	1	2017-11-22	2017-11-22	Perianal swab	no
110102119	no growth (non-intrinsic) colistin-resistant Enterobacteriaceae (fenotypically)	1101021	Belgium	Hospital	1101	110102	1	2017-11-22	2017-11-22	Perianal swab	no
110102120	no growth (non-intrinsic) colistin-resistant Enterobacteriaceae (fenotypically)	1101021	Belgium	Hospital	1101	110102	1	2017-11-22	2017-11-22	Perianal swab	no
110102121	no growth (non-intrinsic) colistin-resistant Enterobacteriaceae (fenotypically)	1101021	Belgium	Hospital	1101	110102	1	2017-11-22	2017-11-22	Perianal swab	no
110102122	no growth (non-intrinsic) colistin-resistant Enterobacteriaceae (fenotypically)	1101021	Belgium	Hospital	1101	110102	1	2017-11-22	2017-11-22	Perianal swab	no
110102123	no growth (non-intrinsic) colistin-resistant Enterobacteriaceae (fenotypically)	1101021	Belgium	Hospital	1101	110102	1	2017-11-22	2017-11-22	Perianal swab	no
110102124	no growth (non-intrinsic) colistin-resistant Enterobacteriaceae (fenotypically)	1101021	Belgium	Hospital	1101	110102	1	2017-11-22	2017-11-22	Perianal swab	no
110102125	growth (non-instrinsically colistin-resistant) Enterobacteriaceae on EMB-colistin agar, no confirmation by MIC	1101021	Belgium	Hospital	1101	110102	1	2017-11-22	2017-11-22	Perianal swab	no
110102126	growth (non-instrinsically colistin-resistant) Enterobacteriaceae on EMB-colistin agar, no confirmation by MIC	1101021	Belgium	Hospital	1101	110102	1	2017-11-22	2017-11-22	Perianal swab	no
110102127	no growth (non-intrinsic) colistin-resistant Enterobacteriaceae (fenotypically)	1101021	Belgium	Hospital	1101	110102	1	2017-11-22	2017-11-22	Perianal swab	no
110102128	growth (non-instrinsically colistin-resistant) Enterobacteriaceae on EMB-colistin agar, no confirmation by MIC	1101021	Belgium	Hospital	1101	110102	1	2017-11-22	2017-11-22	Perianal swab	no
110102129	no growth (non-intrinsic) colistin-resistant Enterobacteriaceae (fenotypically)	1101021	Belgium	Hospital	1101	110102	1	2017-11-29	2017-11-29	Perianal swab	no
110102130	no growth (non-intrinsic) colistin-resistant Enterobacteriaceae (fenotypically)	1101021	Belgium	Hospital	1101	110102	1	2017-11-29	2017-11-29	Perianal swab	no
110102131	no growth (non-intrinsic) colistin-resistant Enterobacteriaceae (fenotypically)	1101021	Belgium	Hospital	1101	110102	1	2017-11-29	2017-11-29	Perianal swab	no
110102132	no growth (non-intrinsic) colistin-resistant Enterobacteriaceae (fenotypically)	1101021	Belgium	Hospital	1101	110102	1	2017-11-29	2017-11-29	Perianal swab	no
110102133	no growth (non-intrinsic) colistin-resistant Enterobacteriaceae (fenotypically)	1101021	Belgium	Hospital	1101	110102	1	2017-11-29	2017-11-29	Perianal swab	no
110102134	no growth (non-intrinsic) colistin-resistant Enterobacteriaceae (fenotypically)	1101021	Belgium	Hospital	1101	110102	1	2017-11-29	2017-11-29	Perianal swab	no
110102135	no growth (non-intrinsic) colistin-resistant Enterobacteriaceae (fenotypically)	1101021	Belgium	Hospital	1101	110102	1	2017-11-29	2017-11-29	Perianal swab	no
110102136	no growth (non-intrinsic) colistin-resistant Enterobacteriaceae (fenotypically)	1101021	Belgium	Hospital	1101	110102	1	2017-11-29	2017-11-29	Perianal swab	no
110102137	no growth (non-intrinsic) colistin-resistant Enterobacteriaceae (fenotypically)	1101021	Belgium	Hospital	1101	110102	1	2017-11-29	2017-11-29	Perianal swab	no
110102138	no growth (non-intrinsic) colistin-resistant Enterobacteriaceae (fenotypically)	1101021	Belgium	Hospital	1101	110102	1	2017-11-29	2017-11-30	Perianal swab	no
110102139	growth (non-instrinsically colistin-resistant) Enterobacteriaceae on EMB-colistin agar, no confirmation by MIC	1101021	Belgium	Hospital	1101	110102	1	2017-11-29	2017-11-30	Perianal swab	no
110102140	no growth (non-intrinsic) colistin-resistant Enterobacteriaceae (fenotypically)	1101021	Belgium	Hospital	1101	110102	1	2017-11-29	2017-11-30	Perianal swab	no
110102141	growth (non-instrinsically colistin-resistant) Enterobacteriaceae on EMB-colistin agar, no confirmation by MIC	1101021	Belgium	Hospital	1101	110102	1	2017-11-29	2017-11-30	Perianal swab	no
110102142	no growth (non-intrinsic) colistin-resistant Enterobacteriaceae (fenotypically)	1101021	Belgium	Hospital	1101	110102	1	2017-11-29	2017-11-30	Perianal swab	no
110102143	no growth (non-intrinsic) colistin-resistant Enterobacteriaceae (fenotypically)	1101021	Belgium	Hospital	1101	110102	1	2017-11-29	2017-11-30	Perianal swab	no
110102144	no growth (non-intrinsic) colistin-resistant Enterobacteriaceae (fenotypically)	1101021	Belgium	Hospital	1101	110102	1	2017-12-06	2017-12-06	Perianal swab	no
110102145	no growth (non-intrinsic) colistin-resistant Enterobacteriaceae (fenotypically)	1101021	Belgium	Hospital	1101	110102	1	2017-12-06	2017-12-06	Perianal swab	no
110102146	growth (non-instrinsically colistin-resistant) Enterobacteriaceae on EMB-colistin agar, no confirmation by MIC	1101021	Belgium	Hospital	1101	110102	1	2017-12-06	2017-12-06	Perianal swab	no
110102147	no growth (non-intrinsic) colistin-resistant Enterobacteriaceae (fenotypically)	1101021	Belgium	Hospital	1101	110102	1	2017-12-06	2017-12-06	Perianal swab	no
110102148	no growth (non-intrinsic) colistin-resistant Enterobacteriaceae (fenotypically)	1101021	Belgium	Hospital	1101	110102	1	2017-12-06	2017-12-06	Perianal swab	no
110102149	no growth (non-intrinsic) colistin-resistant Enterobacteriaceae (fenotypically)	1101021	Belgium	Hospital	1101	110102	1	2017-12-06	2017-12-06	Perianal swab	no
110102150	no growth (non-intrinsic) colistin-resistant Enterobacteriaceae (fenotypically)	1101021	Belgium	Hospital	1101	110102	1	2017-12-06	2017-12-06	Perianal swab	no
110102301	no growth (non-intrinsic) colistin-resistant Enterobacteriaceae (fenotypically)	1101023	Belgium	Hospital	1101	110102	3	03-Oct-2018	03-Oct-2018	Perianal swab	no
110102302	no growth (non-intrinsic) colistin-resistant Enterobacteriaceae (fenotypically)	1101023	Belgium	Hospital	1101	110102	3	03-Oct-2018	03-Oct-2018	Perianal swab	no
110102303	no growth (non-intrinsic) colistin-resistant Enterobacteriaceae (fenotypically)	1101023	Belgium	Hospital	1101	110102	3	03-Oct-2018	03-Oct-2018	Perianal swab	no
110102304	no growth (non-intrinsic) colistin-resistant Enterobacteriaceae (fenotypically)	1101023	Belgium	Hospital	1101	110102	3	03-Oct-2018	03-Oct-2018	Perianal swab	no
110102305	no growth (non-intrinsic) colistin-resistant Enterobacteriaceae (fenotypically)	1101023	Belgium	Hospital	1101	110102	3	03-Oct-2018	03-Oct-2018	Perianal swab	no
110102306	no growth (non-intrinsic) colistin-resistant Enterobacteriaceae (fenotypically)	1101023	Belgium	Hospital	1101	110102	3	03-Oct-2018	03-Oct-2018	Perianal swab	no
110102307	no growth (non-intrinsic) colistin-resistant Enterobacteriaceae (fenotypically)	1101023	Belgium	Hospital	1101	110102	3	03-Oct-2018	03-Oct-2018	Perianal swab	no
110102308	no growth (non-intrinsic) colistin-resistant Enterobacteriaceae (fenotypically)	1101023	Belgium	Hospital	1101	110102	3	03-Oct-2018	03-Oct-2018	Perianal swab	no
110102310	no growth (non-intrinsic) colistin-resistant Enterobacteriaceae (fenotypically)	1101023	Belgium	Hospital	1101	110102	3	03-Oct-2018	03-Oct-2018	Perianal swab	no
110102311	no growth (non-intrinsic) colistin-resistant Enterobacteriaceae (fenotypically)	1101023	Belgium	Hospital	1101	110102	3	03-Oct-2018	03-Oct-2018	Perianal swab	no
110102312	no growth (non-intrinsic) colistin-resistant Enterobacteriaceae (fenotypically)	1101023	Belgium	Hospital	1101	110102	3	03-Oct-2018	03-Oct-2018	Perianal swab	no
110102313	no growth (non-intrinsic) colistin-resistant Enterobacteriaceae (fenotypically)	1101023	Belgium	Hospital	1101	110102	3	03-Oct-2018	03-Oct-2018	Perianal swab	no
110102314	no growth (non-intrinsic) colistin-resistant Enterobacteriaceae (fenotypically)	1101023	Belgium	Hospital	1101	110102	3	03-Oct-2018	03-Oct-2018	Perianal swab	no
110102315	no growth (non-intrinsic) colistin-resistant Enterobacteriaceae (fenotypically)	1101023	Belgium	Hospital	1101	110102	3	03-Oct-2018	03-Oct-2018	Perianal swab	no
110102316	growth (non-instrinsically colistin-resistant) Enterobacteriaceae on EMB-colistin agar, no confirmation by MIC	1101023	Belgium	Hospital	1101	110102	3	17-Oct-2018	17-Oct-2018	Perianal swab	no
110102317	growth (non-instrinsically colistin-resistant) Enterobacteriaceae on EMB-colistin agar, no confirmation by MIC	1101023	Belgium	Hospital	1101	110102	3	17-Oct-2018	17-Oct-2018	Perianal swab	no
110102318	no growth (non-intrinsic) colistin-resistant Enterobacteriaceae (fenotypically)	1101023	Belgium	Hospital	1101	110102	3	17-Oct-2018	17-Oct-2018	Perianal swab	no
110102319	growth (non-instrinsically colistin-resistant) Enterobacteriaceae on EMB-colistin agar, no confirmation by MIC	1101023	Belgium	Hospital	1101	110102	3	17-Oct-2018	17-Oct-2018	Perianal swab	no
110102320	growth (non-instrinsically colistin-resistant) Enterobacteriaceae on EMB-colistin agar, no confirmation by MIC	1101023	Belgium	Hospital	1101	110102	3	17-Oct-2018	17-Oct-2018	Perianal swab	no
110102321	no growth (non-intrinsic) colistin-resistant Enterobacteriaceae (fenotypically)	1101023	Belgium	Hospital	1101	110102	3	17-Oct-2018	17-Oct-2018	Perianal swab	no
110102322	growth (non-instrinsically colistin-resistant) Enterobacteriaceae on EMB-colistin agar, no confirmation by MIC	1101023	Belgium	Hospital	1101	110102	3	17-Oct-2018	17-Oct-2018	Perianal swab	no
110102323	no growth (non-intrinsic) colistin-resistant Enterobacteriaceae (fenotypically)	1101023	Belgium	Hospital	1101	110102	3	17-Oct-2018	17-Oct-2018	Perianal swab	no
110102324	no growth (non-intrinsic) colistin-resistant Enterobacteriaceae (fenotypically)	1101023	Belgium	Hospital	1101	110102	3	17-Oct-2018	17-Oct-2018	Perianal swab	no
110102325	growth (non-instrinsically colistin-resistant) Enterobacteriaceae on EMB-colistin agar, no confirmation by MIC	1101023	Belgium	Hospital	1101	110102	3	17-Oct-2018	17-Oct-2018	Perianal swab	no
110102326	no growth (non-intrinsic) colistin-resistant Enterobacteriaceae (fenotypically)	1101023	Belgium	Hospital	1101	110102	3	17-Oct-2018	17-Oct-2018	Perianal swab	no
110102327	no growth (non-intrinsic) colistin-resistant Enterobacteriaceae (fenotypically)	1101023	Belgium	Hospital	1101	110102	3	31-Oct-2018	31-Oct-2018	Perianal swab	no
110102328	growth (non-instrinsically colistin-resistant) Enterobacteriaceae on EMB-colistin agar, no confirmation by MIC	1101023	Belgium	Hospital	1101	110102	3	31-Oct-2018	31-Oct-2018	Perianal swab	yes
110102329	no growth (non-intrinsic) colistin-resistant Enterobacteriaceae (fenotypically)	1101023	Belgium	Hospital	1101	110102	3	31-Oct-2018	31-Oct-2018	Perianal swab	no
110102330	no growth (non-intrinsic) colistin-resistant Enterobacteriaceae (fenotypically)	1101023	Belgium	Hospital	1101	110102	3	31-Oct-2018	31-Oct-2018	Perianal swab	no
110102331	no growth (non-intrinsic) colistin-resistant Enterobacteriaceae (fenotypically)	1101023	Belgium	Hospital	1101	110102	3	31-Oct-2018	31-Oct-2018	Perianal swab	no
110102332	no growth (non-intrinsic) colistin-resistant Enterobacteriaceae (fenotypically)	1101023	Belgium	Hospital	1101	110102	3	31-Oct-2018	31-Oct-2018	Perianal swab	no
110102333	no growth (non-intrinsic) colistin-resistant Enterobacteriaceae (fenotypically)	1101023	Belgium	Hospital	1101	110102	3	31-Oct-2018	31-Oct-2018	Perianal swab	no
110102334	growth (non-instrinsically colistin-resistant) Enterobacteriaceae on EMB-colistin agar, no confirmation by MIC	1101023	Belgium	Hospital	1101	110102	3	31-Oct-2018	31-Oct-2018	Perianal swab	yes
110102335	no growth (non-intrinsic) colistin-resistant Enterobacteriaceae (fenotypically)	1101023	Belgium	Hospital	1101	110102	3	31-Oct-2018	31-Oct-2018	Perianal swab	no
110102336	no growth (non-intrinsic) colistin-resistant Enterobacteriaceae (fenotypically)	1101023	Belgium	Hospital	1101	110102	3	31-Oct-2018	31-Oct-2018	Perianal swab	no
110102337	no growth (non-intrinsic) colistin-resistant Enterobacteriaceae (fenotypically)	1101023	Belgium	Hospital	1101	110102	3	2018-11-14	2018-11-14	Perianal swab	no
110102338	growth (non-instrinsically colistin-resistant) Enterobacteriaceae on EMB-colistin agar, no confirmation by MIC	1101023	Belgium	Hospital	1101	110102	3	2018-11-14	2018-11-14	Perianal swab	no
110102339	no growth (non-intrinsic) colistin-resistant Enterobacteriaceae (fenotypically)	1101023	Belgium	Hospital	1101	110102	3	2018-11-14	2018-11-14	Perianal swab	no
110102340	no growth (non-intrinsic) colistin-resistant Enterobacteriaceae (fenotypically)	1101023	Belgium	Hospital	1101	110102	3	2018-11-14	2018-11-14	Perianal swab	no
110102341	no growth (non-intrinsic) colistin-resistant Enterobacteriaceae (fenotypically)	1101023	Belgium	Hospital	1101	110102	3	2018-11-14	2018-11-14	Perianal swab	no
110102342	no growth (non-intrinsic) colistin-resistant Enterobacteriaceae (fenotypically)	1101023	Belgium	Hospital	1101	110102	3	2018-11-14	2018-11-14	Perianal swab	no
110102343	no growth (non-intrinsic) colistin-resistant Enterobacteriaceae (fenotypically)	1101023	Belgium	Hospital	1101	110102	3	2018-11-14	2018-11-14	Perianal swab	no
110102344	growth (non-instrinsically colistin-resistant) Enterobacteriaceae on EMB-colistin agar, no confirmation by MIC	1101023	Belgium	Hospital	1101	110102	3	2018-11-14	2018-11-14	Perianal swab	yes
110102345	no growth (non-intrinsic) colistin-resistant Enterobacteriaceae (fenotypically)	1101023	Belgium	Hospital	1101	110102	3	2018-11-14	2018-11-14	Perianal swab	no
110102346	no growth (non-intrinsic) colistin-resistant Enterobacteriaceae (fenotypically)	1101023	Belgium	Hospital	1101	110102	3	2018-11-14	2018-11-14	Perianal swab	no
110102347	no growth (non-intrinsic) colistin-resistant Enterobacteriaceae (fenotypically)	1101023	Belgium	Hospital	1101	110102	3	2018-11-14	2018-11-14	Perianal swab	no
110102348	no growth (non-intrinsic) colistin-resistant Enterobacteriaceae (fenotypically)	1101023	Belgium	Hospital	1101	110102	3	2018-11-14	2018-11-14	Perianal swab	no
110102349	no growth (non-intrinsic) colistin-resistant Enterobacteriaceae (fenotypically)	1101023	Belgium	Hospital	1101	110102	3	2018-11-14	2018-11-14	Perianal swab	no
110102350	growth (non-instrinsically colistin-resistant) Enterobacteriaceae on EMB-colistin agar, no confirmation by MIC	1101023	Belgium	Hospital	1101	110102	3	2018-11-14	2018-11-14	Perianal swab	no
110102351	no growth (non-intrinsic) colistin-resistant Enterobacteriaceae (fenotypically)	1101023	Belgium	Hospital	1101	110102	3	2018-11-14	2018-11-14	Perianal swab	no
110103101	no growth (non-intrinsic) colistin-resistant Enterobacteriaceae (fenotypically)	1101031	Belgium	Hospital	1101	110103	1	27-Oct-2017	27-Oct-2017	Perianal swab	no
110103102	growth (non-instrinsically colistin-resistant) Enterobacteriaceae on EMB-colistin agar, no confirmation by MIC	1101031	Belgium	Hospital	1101	110103	1	27-Oct-2017	27-Oct-2017	Perianal swab	yes
110103103	growth (non-instrinsically colistin-resistant) Enterobacteriaceae on EMB-colistin agar, no confirmation by MIC	1101031	Belgium	Hospital	1101	110103	1	27-Oct-2017	27-Oct-2017	Perianal swab	no
110103104	growth (non-instrinsically colistin-resistant) Enterobacteriaceae on EMB-colistin agar, no confirmation by MIC	1101031	Belgium	Hospital	1101	110103	1	27-Oct-2017	27-Oct-2017	Perianal swab	yes
110103105	growth (non-instrinsically colistin-resistant) Enterobacteriaceae on EMB-colistin agar, no confirmation by MIC	1101031	Belgium	Hospital	1101	110103	1	27-Oct-2017	27-Oct-2017	Perianal swab	no
110103106	no growth (non-intrinsic) colistin-resistant Enterobacteriaceae (fenotypically)	1101031	Belgium	Hospital	1101	110103	1	27-Oct-2017	27-Oct-2017	Perianal swab	no
110103108	growth (non-instrinsically colistin-resistant) Enterobacteriaceae on EMB-colistin agar, no confirmation by MIC	1101031	Belgium	Hospital	1101	110103	1	27-Oct-2017	27-Oct-2017	Perianal swab	no
110103109	no growth (non-intrinsic) colistin-resistant Enterobacteriaceae (fenotypically)	1101031	Belgium	Hospital	1101	110103	1	27-Oct-2017	27-Oct-2017	Perianal swab	no
110103110	no growth (non-intrinsic) colistin-resistant Enterobacteriaceae (fenotypically)	1101031	Belgium	Hospital	1101	110103	1	27-Oct-2017	27-Oct-2017	Perianal swab	no
110103111	no growth (non-intrinsic) colistin-resistant Enterobacteriaceae (fenotypically)	1101031	Belgium	Hospital	1101	110103	1	27-Oct-2017	27-Oct-2017	Perianal swab	no
110103112	no growth (non-intrinsic) colistin-resistant Enterobacteriaceae (fenotypically)	1101031	Belgium	Hospital	1101	110103	1	27-Oct-2017	27-Oct-2017	Perianal swab	no
110103113	no growth (non-intrinsic) colistin-resistant Enterobacteriaceae (fenotypically)	1101031	Belgium	Hospital	1101	110103	1	27-Oct-2017	27-Oct-2017	Perianal swab	no
110103114	growth (non-instrinsically colistin-resistant) Enterobacteriaceae on EMB-colistin agar, no confirmation by MIC	1101031	Belgium	Hospital	1101	110103	1	27-Oct-2017	27-Oct-2017	Perianal swab	no
110103115	no growth (non-intrinsic) colistin-resistant Enterobacteriaceae (fenotypically)	1101031	Belgium	Hospital	1101	110103	1	2017-11-10	2017-11-10	Perianal swab	no
110103116	no growth (non-intrinsic) colistin-resistant Enterobacteriaceae (fenotypically)	1101031	Belgium	Hospital	1101	110103	1	2017-11-10	2017-11-10	Perianal swab	no
110103117	no growth (non-intrinsic) colistin-resistant Enterobacteriaceae (fenotypically)	1101031	Belgium	Hospital	1101	110103	1	2017-11-10	2017-11-10	Perianal swab	no
110103118	no growth (non-intrinsic) colistin-resistant Enterobacteriaceae (fenotypically)	1101031	Belgium	Hospital	1101	110103	1	2017-11-10	2017-11-10	Perianal swab	no
110103119	no growth (non-intrinsic) colistin-resistant Enterobacteriaceae (fenotypically)	1101031	Belgium	Hospital	1101	110103	1	2017-11-10	2017-11-10	Perianal swab	no
110103120	no growth (non-intrinsic) colistin-resistant Enterobacteriaceae (fenotypically)	1101031	Belgium	Hospital	1101	110103	1	2017-11-10	2017-11-10	Perianal swab	no
110103122	no growth (non-intrinsic) colistin-resistant Enterobacteriaceae (fenotypically)	1101031	Belgium	Hospital	1101	110103	1	2017-11-10	2017-11-10	Perianal swab	no
110103123	no growth (non-intrinsic) colistin-resistant Enterobacteriaceae (fenotypically)	1101031	Belgium	Hospital	1101	110103	1	2017-11-10	2017-11-10	Perianal swab	no
110103124	no growth (non-intrinsic) colistin-resistant Enterobacteriaceae (fenotypically)	1101031	Belgium	Hospital	1101	110103	1	2017-11-24	2017-11-24	Perianal swab	no
110103125	no growth (non-intrinsic) colistin-resistant Enterobacteriaceae (fenotypically)	1101031	Belgium	Hospital	1101	110103	1	2017-11-24	2017-11-24	Perianal swab	no
110103126	no growth (non-intrinsic) colistin-resistant Enterobacteriaceae (fenotypically)	1101031	Belgium	Hospital	1101	110103	1	2017-11-24	2017-11-24	Perianal swab	no
110103127	no growth (non-intrinsic) colistin-resistant Enterobacteriaceae (fenotypically)	1101031	Belgium	Hospital	1101	110103	1	2017-11-24	2017-11-24	Perianal swab	no
110103128	growth (non-instrinsically colistin-resistant) Enterobacteriaceae on EMB-colistin agar, no confirmation by MIC	1101031	Belgium	Hospital	1101	110103	1	2017-11-24	2017-11-24	Perianal swab	no
110103129	no growth (non-intrinsic) colistin-resistant Enterobacteriaceae (fenotypically)	1101031	Belgium	Hospital	1101	110103	1	2017-11-24	2017-11-24	Perianal swab	no
110103130	no growth (non-intrinsic) colistin-resistant Enterobacteriaceae (fenotypically)	1101031	Belgium	Hospital	1101	110103	1	2017-11-24	2017-11-24	Perianal swab	no
110103131	no growth (non-intrinsic) colistin-resistant Enterobacteriaceae (fenotypically)	1101031	Belgium	Hospital	1101	110103	1	2017-11-24	2017-11-24	Perianal swab	no
110103132	no growth (non-intrinsic) colistin-resistant Enterobacteriaceae (fenotypically)	1101031	Belgium	Hospital	1101	110103	1	2017-11-24	2017-11-24	Perianal swab	no
110103133	no growth (non-intrinsic) colistin-resistant Enterobacteriaceae (fenotypically)	1101031	Belgium	Hospital	1101	110103	1	2017-11-24	2017-11-24	Perianal swab	no
110103134	growth (non-instrinsically colistin-resistant) Enterobacteriaceae on EMB-colistin agar, no confirmation by MIC	1101031	Belgium	Hospital	1101	110103	1	2017-11-24	2017-11-24	Perianal swab	no
110103135	no growth (non-intrinsic) colistin-resistant Enterobacteriaceae (fenotypically)	1101031	Belgium	Hospital	1101	110103	1	2017-11-24	2017-11-24	Perianal swab	no
110103136	no growth (non-intrinsic) colistin-resistant Enterobacteriaceae (fenotypically)	1101031	Belgium	Hospital	1101	110103	1	2017-12-08	2017-12-08	Perianal swab	no
110103137	no growth (non-intrinsic) colistin-resistant Enterobacteriaceae (fenotypically)	1101031	Belgium	Hospital	1101	110103	1	2017-12-08	2017-12-08	Perianal swab	no
110103138	no growth (non-intrinsic) colistin-resistant Enterobacteriaceae (fenotypically)	1101031	Belgium	Hospital	1101	110103	1	2017-12-08	2017-12-08	Perianal swab	no
110103139	no growth (non-intrinsic) colistin-resistant Enterobacteriaceae (fenotypically)	1101031	Belgium	Hospital	1101	110103	1	2017-12-08	2017-12-08	Perianal swab	no
110103140	growth (non-instrinsically colistin-resistant) Enterobacteriaceae on EMB-colistin agar, no confirmation by MIC	1101031	Belgium	Hospital	1101	110103	1	2017-12-09	2017-12-11	Perianal swab	no
110103141	no growth (non-intrinsic) colistin-resistant Enterobacteriaceae (fenotypically)	1101031	Belgium	Hospital	1101	110103	1	2017-12-09	2017-12-11	Perianal swab	no
110103301	no growth (non-intrinsic) colistin-resistant Enterobacteriaceae (fenotypically)	1101033	Belgium	Hospital	1101	110103	3	10-Oct-2018	10-Oct-2018	Perianal swab	no
110103302	growth (non-instrinsically colistin-resistant) Enterobacteriaceae on EMB-colistin agar, no confirmation by MIC	1101033	Belgium	Hospital	1101	110103	3	10-Oct-2018	10-Oct-2018	Perianal swab	no
110103303	no growth (non-intrinsic) colistin-resistant Enterobacteriaceae (fenotypically)	1101033	Belgium	Hospital	1101	110103	3	10-Oct-2018	10-Oct-2018	Perianal swab	no
110103304	no growth (non-intrinsic) colistin-resistant Enterobacteriaceae (fenotypically)	1101033	Belgium	Hospital	1101	110103	3	10-Oct-2018	10-Oct-2018	Perianal swab	no
110103305	growth (non-instrinsically colistin-resistant) Enterobacteriaceae on EMB-colistin agar, no confirmation by MIC	1101033	Belgium	Hospital	1101	110103	3	10-Oct-2018	10-Oct-2018	Perianal swab	no
110103306	no growth (non-intrinsic) colistin-resistant Enterobacteriaceae (fenotypically)	1101033	Belgium	Hospital	1101	110103	3	10-Oct-2018	10-Oct-2018	Perianal swab	no
110103307	growth (non-instrinsically colistin-resistant) Enterobacteriaceae on EMB-colistin agar, no confirmation by MIC	1101033	Belgium	Hospital	1101	110103	3	10-Oct-2018	10-Oct-2018	Perianal swab	no
110103308	growth (non-instrinsically colistin-resistant) Enterobacteriaceae on EMB-colistin agar, no confirmation by MIC	1101033	Belgium	Hospital	1101	110103	3	10-Oct-2018	10-Oct-2018	Perianal swab	no
110103309	no growth (non-intrinsic) colistin-resistant Enterobacteriaceae (fenotypically)	1101033	Belgium	Hospital	1101	110103	3	10-Oct-2018	10-Oct-2018	Perianal swab	no
110103310	growth (non-instrinsically colistin-resistant) Enterobacteriaceae on EMB-colistin agar, no confirmation by MIC	1101033	Belgium	Hospital	1101	110103	3	10-Oct-2018	10-Oct-2018	Perianal swab	no
110103311	no growth (non-intrinsic) colistin-resistant Enterobacteriaceae (fenotypically)	1101033	Belgium	Hospital	1101	110103	3	10-Oct-2018	10-Oct-2018	Perianal swab	no
110103312	growth (non-instrinsically colistin-resistant) Enterobacteriaceae on EMB-colistin agar, no confirmation by MIC	1101033	Belgium	Hospital	1101	110103	3	10-Oct-2018	10-Oct-2018	Perianal swab	no
110103313	no growth (non-intrinsic) colistin-resistant Enterobacteriaceae (fenotypically)	1101033	Belgium	Hospital	1101	110103	3	10-Oct-2018	10-Oct-2018	Perianal swab	no
110103314	growth (non-instrinsically colistin-resistant) Enterobacteriaceae on EMB-colistin agar, no confirmation by MIC	1101033	Belgium	Hospital	1101	110103	3	10-Oct-2018	10-Oct-2018	Perianal swab	no
110103315	growth (non-instrinsically colistin-resistant) Enterobacteriaceae on EMB-colistin agar, no confirmation by MIC	1101033	Belgium	Hospital	1101	110103	3	10-Oct-2018	10-Oct-2018	Perianal swab	no
110103316	no growth (non-intrinsic) colistin-resistant Enterobacteriaceae (fenotypically)	1101033	Belgium	Hospital	1101	110103	3	10-Oct-2018	10-Oct-2018	Perianal swab	no
110103317	growth (non-instrinsically colistin-resistant) Enterobacteriaceae on EMB-colistin agar, no confirmation by MIC	1101033	Belgium	Hospital	1101	110103	3	10-Oct-2018	10-Oct-2018	Perianal swab	no
110103318	growth (non-instrinsically colistin-resistant) Enterobacteriaceae on EMB-colistin agar, no confirmation by MIC	1101033	Belgium	Hospital	1101	110103	3	24-Oct-2018	24-Oct-2018	Perianal swab	no
110103319	no growth (non-intrinsic) colistin-resistant Enterobacteriaceae (fenotypically)	1101033	Belgium	Hospital	1101	110103	3	24-Oct-2018	24-Oct-2018	Perianal swab	no
110103320	no growth (non-intrinsic) colistin-resistant Enterobacteriaceae (fenotypically)	1101033	Belgium	Hospital	1101	110103	3	24-Oct-2018	24-Oct-2018	Perianal swab	no
110103321	no growth (non-intrinsic) colistin-resistant Enterobacteriaceae (fenotypically)	1101033	Belgium	Hospital	1101	110103	3	24-Oct-2018	24-Oct-2018	Perianal swab	no
110103322	no growth (non-intrinsic) colistin-resistant Enterobacteriaceae (fenotypically)	1101033	Belgium	Hospital	1101	110103	3	24-Oct-2018	24-Oct-2018	Perianal swab	no
110103323	no growth (non-intrinsic) colistin-resistant Enterobacteriaceae (fenotypically)	1101033	Belgium	Hospital	1101	110103	3	24-Oct-2018	24-Oct-2018	Perianal swab	no
110103324	no growth (non-intrinsic) colistin-resistant Enterobacteriaceae (fenotypically)	1101033	Belgium	Hospital	1101	110103	3	24-Oct-2018	24-Oct-2018	Perianal swab	no
110103325	no growth (non-intrinsic) colistin-resistant Enterobacteriaceae (fenotypically)	1101033	Belgium	Hospital	1101	110103	3	24-Oct-2018	24-Oct-2018	Perianal swab	no
110103326	growth (non-instrinsically colistin-resistant) Enterobacteriaceae on EMB-colistin agar, no confirmation by MIC	1101033	Belgium	Hospital	1101	110103	3	24-Oct-2018	24-Oct-2018	Perianal swab	yes
110103327	no growth (non-intrinsic) colistin-resistant Enterobacteriaceae (fenotypically)	1101033	Belgium	Hospital	1101	110103	3	2018-11-07	2018-11-07	Perianal swab	no
110103328	no growth (non-intrinsic) colistin-resistant Enterobacteriaceae (fenotypically)	1101033	Belgium	Hospital	1101	110103	3	2018-11-07	2018-11-07	Perianal swab	no
110103329	no growth (non-intrinsic) colistin-resistant Enterobacteriaceae (fenotypically)	1101033	Belgium	Hospital	1101	110103	3	2018-11-07	2018-11-07	Perianal swab	no
110103330	no growth (non-intrinsic) colistin-resistant Enterobacteriaceae (fenotypically)	1101033	Belgium	Hospital	1101	110103	3	2018-11-07	2018-11-07	Perianal swab	no
110103331	no growth (non-intrinsic) colistin-resistant Enterobacteriaceae (fenotypically)	1101033	Belgium	Hospital	1101	110103	3	2018-11-07	2018-11-07	Perianal swab	no
110103332	no growth (non-intrinsic) colistin-resistant Enterobacteriaceae (fenotypically)	1101033	Belgium	Hospital	1101	110103	3	2018-11-07	2018-11-07	Perianal swab	no
110103333	no growth (non-intrinsic) colistin-resistant Enterobacteriaceae (fenotypically)	1101033	Belgium	Hospital	1101	110103	3	2018-11-07	2018-11-07	Perianal swab	no
110103334	no growth (non-intrinsic) colistin-resistant Enterobacteriaceae (fenotypically)	1101033	Belgium	Hospital	1101	110103	3	2018-11-07	2018-11-07	Perianal swab	no
110103335	no growth (non-intrinsic) colistin-resistant Enterobacteriaceae (fenotypically)	1101033	Belgium	Hospital	1101	110103	3	2018-11-07	2018-11-07	Perianal swab	no
110103336	no growth (non-intrinsic) colistin-resistant Enterobacteriaceae (fenotypically)	1101033	Belgium	Hospital	1101	110103	3	2018-11-21	2018-11-21	Perianal swab	no
110103337	no growth (non-intrinsic) colistin-resistant Enterobacteriaceae (fenotypically)	1101033	Belgium	Hospital	1101	110103	3	2018-11-21	2018-11-21	Perianal swab	no
110103338	no growth (non-intrinsic) colistin-resistant Enterobacteriaceae (fenotypically)	1101033	Belgium	Hospital	1101	110103	3	2018-11-21	2018-11-21	Perianal swab	no
110103339	no growth (non-intrinsic) colistin-resistant Enterobacteriaceae (fenotypically)	1101033	Belgium	Hospital	1101	110103	3	2018-11-21	2018-11-21	Perianal swab	no
110103340	no growth (non-intrinsic) colistin-resistant Enterobacteriaceae (fenotypically)	1101033	Belgium	Hospital	1101	110103	3	2018-11-21	2018-11-21	Perianal swab	no
110103341	no growth (non-intrinsic) colistin-resistant Enterobacteriaceae (fenotypically)	1101033	Belgium	Hospital	1101	110103	3	2018-11-21	2018-11-21	Perianal swab	no
110103342	no growth (non-intrinsic) colistin-resistant Enterobacteriaceae (fenotypically)	1101033	Belgium	Hospital	1101	110103	3	2018-11-21	2018-11-21	Perianal swab	no
110103343	no growth (non-intrinsic) colistin-resistant Enterobacteriaceae (fenotypically)	1101033	Belgium	Hospital	1101	110103	3	2018-11-21	2018-11-21	Perianal swab	no
110103344	growth (non-instrinsically colistin-resistant) Enterobacteriaceae on EMB-colistin agar, no confirmation by MIC	1101033	Belgium	Hospital	1101	110103	3	2018-11-21	2018-11-21	Perianal swab	yes
110103345	no growth (non-intrinsic) colistin-resistant Enterobacteriaceae (fenotypically)	1101033	Belgium	Hospital	1101	110103	3	2018-11-21	2018-11-21	Perianal swab	no
110103346	growth (non-instrinsically colistin-resistant) Enterobacteriaceae on EMB-colistin agar, no confirmation by MIC	1101033	Belgium	Hospital	1101	110103	3	2018-11-21	2018-11-21	Perianal swab	yes
110103347	no growth (non-intrinsic) colistin-resistant Enterobacteriaceae (fenotypically)	1101033	Belgium	Hospital	1101	110103	3	2018-11-21	2018-11-21	Perianal swab	no
110103348	no growth (non-intrinsic) colistin-resistant Enterobacteriaceae (fenotypically)	1101033	Belgium	Hospital	1101	110103	3	2018-11-21	2018-11-21	Perianal swab	no
110103349	growth (non-instrinsically colistin-resistant) Enterobacteriaceae on EMB-colistin agar, no confirmation by MIC	1101033	Belgium	Hospital	1101	110103	3	2018-11-21	2018-11-21	Perianal swab	yes
110103350	growth (non-instrinsically colistin-resistant) Enterobacteriaceae on EMB-colistin agar, no confirmation by MIC	1101033	Belgium	Hospital	1101	110103	3	2018-11-21	2018-11-21	Perianal swab	no
110104101	no growth (non-intrinsic) colistin-resistant Enterobacteriaceae (fenotypically)	1101041	Belgium	Hospital	1101	110104	1	25-Oct-2017	25-Oct-2017	Perianal swab	no
110104102	no growth (non-intrinsic) colistin-resistant Enterobacteriaceae (fenotypically)	1101041	Belgium	Hospital	1101	110104	1	25-Oct-2017	25-Oct-2017	Perianal swab	no
110104103	no growth (non-intrinsic) colistin-resistant Enterobacteriaceae (fenotypically)	1101041	Belgium	Hospital	1101	110104	1	25-Oct-2017	25-Oct-2017	Perianal swab	no
110104104	no growth (non-intrinsic) colistin-resistant Enterobacteriaceae (fenotypically)	1101041	Belgium	Hospital	1101	110104	1	25-Oct-2017	25-Oct-2017	Perianal swab	no
110104105	no growth (non-intrinsic) colistin-resistant Enterobacteriaceae (fenotypically)	1101041	Belgium	Hospital	1101	110104	1	25-Oct-2017	25-Oct-2017	Perianal swab	no
110104106	no growth (non-intrinsic) colistin-resistant Enterobacteriaceae (fenotypically)	1101041	Belgium	Hospital	1101	110104	1	25-Oct-2017	25-Oct-2017	Perianal swab	no
110104107	growth (non-instrinsically colistin-resistant) Enterobacteriaceae on EMB-colistin agar, no confirmation by MIC	1101041	Belgium	Hospital	1101	110104	1	25-Oct-2017	25-Oct-2017	Perianal swab	no
110104108	no growth (non-intrinsic) colistin-resistant Enterobacteriaceae (fenotypically)	1101041	Belgium	Hospital	1101	110104	1	2017-11-08	2017-11-08	Perianal swab	no
110104109	no growth (non-intrinsic) colistin-resistant Enterobacteriaceae (fenotypically)	1101041	Belgium	Hospital	1101	110104	1	2017-11-08	2017-11-08	Perianal swab	no
110104110	no growth (non-intrinsic) colistin-resistant Enterobacteriaceae (fenotypically)	1101041	Belgium	Hospital	1101	110104	1	2017-11-08	2017-11-08	Perianal swab	no
110104111	growth (non-instrinsically colistin-resistant) Enterobacteriaceae on EMB-colistin agar, no confirmation by MIC	1101041	Belgium	Hospital	1101	110104	1	2017-11-08	2017-11-08	Perianal swab	yes
110104112	no growth (non-intrinsic) colistin-resistant Enterobacteriaceae (fenotypically)	1101041	Belgium	Hospital	1101	110104	1	2017-11-08	2017-11-08	Perianal swab	no
110104113	no growth (non-intrinsic) colistin-resistant Enterobacteriaceae (fenotypically)	1101041	Belgium	Hospital	1101	110104	1	2017-11-08	2017-11-08	Perianal swab	no
110104114	no growth (non-intrinsic) colistin-resistant Enterobacteriaceae (fenotypically)	1101041	Belgium	Hospital	1101	110104	1	2017-11-08	2017-11-08	Perianal swab	no
110104115	no growth (non-intrinsic) colistin-resistant Enterobacteriaceae (fenotypically)	1101041	Belgium	Hospital	1101	110104	1	2017-11-22	2017-11-22	Perianal swab	no
110104116	no growth (non-intrinsic) colistin-resistant Enterobacteriaceae (fenotypically)	1101041	Belgium	Hospital	1101	110104	1	2017-11-22	2017-11-22	Perianal swab	no
110104117	no growth (non-intrinsic) colistin-resistant Enterobacteriaceae (fenotypically)	1101041	Belgium	Hospital	1101	110104	1	2017-11-22	2017-11-22	Perianal swab	no
110104118	no growth (non-intrinsic) colistin-resistant Enterobacteriaceae (fenotypically)	1101041	Belgium	Hospital	1101	110104	1	2017-11-22	2017-11-22	Perianal swab	no
110104119	no growth (non-intrinsic) colistin-resistant Enterobacteriaceae (fenotypically)	1101041	Belgium	Hospital	1101	110104	1	2017-11-22	2017-11-22	Perianal swab	no
110104120	no growth (non-intrinsic) colistin-resistant Enterobacteriaceae (fenotypically)	1101041	Belgium	Hospital	1101	110104	1	2017-11-22	2017-11-22	Perianal swab	no
110104121	no growth (non-intrinsic) colistin-resistant Enterobacteriaceae (fenotypically)	1101041	Belgium	Hospital	1101	110104	1	2017-11-22	2017-11-22	Perianal swab	no
110104122	no growth (non-intrinsic) colistin-resistant Enterobacteriaceae (fenotypically)	1101041	Belgium	Hospital	1101	110104	1	2017-11-22	2017-11-22	Perianal swab	no
110104123	no growth (non-intrinsic) colistin-resistant Enterobacteriaceae (fenotypically)	1101041	Belgium	Hospital	1101	110104	1	2017-11-29	2017-11-29	Perianal swab	no
110104124	no growth (non-intrinsic) colistin-resistant Enterobacteriaceae (fenotypically)	1101041	Belgium	Hospital	1101	110104	1	2017-11-29	2017-11-29	Perianal swab	no
110104125	no growth (non-intrinsic) colistin-resistant Enterobacteriaceae (fenotypically)	1101041	Belgium	Hospital	1101	110104	1	2017-11-29	2017-11-29	Perianal swab	no
110104126	no growth (non-intrinsic) colistin-resistant Enterobacteriaceae (fenotypically)	1101041	Belgium	Hospital	1101	110104	1	2017-11-29	2017-11-29	Perianal swab	no
110104127	no growth (non-intrinsic) colistin-resistant Enterobacteriaceae (fenotypically)	1101041	Belgium	Hospital	1101	110104	1	2017-12-06	2017-12-06	Perianal swab	no
110104128	no growth (non-intrinsic) colistin-resistant Enterobacteriaceae (fenotypically)	1101041	Belgium	Hospital	1101	110104	1	2017-12-06	2017-12-06	Perianal swab	no
110104129	growth (non-instrinsically colistin-resistant) Enterobacteriaceae on EMB-colistin agar, no confirmation by MIC	1101041	Belgium	Hospital	1101	110104	1	2017-12-06	2017-12-06	Perianal swab	yes
110104130	no growth (non-intrinsic) colistin-resistant Enterobacteriaceae (fenotypically)	1101041	Belgium	Hospital	1101	110104	1	2017-12-06	2017-12-06	Perianal swab	no
110104131	no growth (non-intrinsic) colistin-resistant Enterobacteriaceae (fenotypically)	1101041	Belgium	Hospital	1101	110104	1	2017-12-06	2017-12-06	Perianal swab	no
110104132	no growth (non-intrinsic) colistin-resistant Enterobacteriaceae (fenotypically)	1101041	Belgium	Hospital	1101	110104	1	2017-12-06	2017-12-06	Perianal swab	no
110104133	no growth (non-intrinsic) colistin-resistant Enterobacteriaceae (fenotypically)	1101041	Belgium	Hospital	1101	110104	1	2017-12-06	2017-12-06	Perianal swab	no
110104134	no growth (non-intrinsic) colistin-resistant Enterobacteriaceae (fenotypically)	1101041	Belgium	Hospital	1101	110104	1	2017-12-06	2017-12-06	Perianal swab	no
110104135	growth (non-instrinsically colistin-resistant) Enterobacteriaceae on EMB-colistin agar, no confirmation by MIC	1101041	Belgium	Hospital	1101	110104	1	2017-12-06	2017-12-06	Perianal swab	no
110104136	no growth (non-intrinsic) colistin-resistant Enterobacteriaceae (fenotypically)	1101041	Belgium	Hospital	1101	110104	1	2017-12-06	2017-12-06	Perianal swab	no
110104137	growth (non-instrinsically colistin-resistant) Enterobacteriaceae on EMB-colistin agar, no confirmation by MIC	1101041	Belgium	Hospital	1101	110104	1	2017-12-06	2017-12-06	Perianal swab	no
110104138	growth (non-instrinsically colistin-resistant) Enterobacteriaceae on EMB-colistin agar, no confirmation by MIC	1101041	Belgium	Hospital	1101	110104	1	2017-12-06	2017-12-06	Perianal swab	no
110104301	no growth (non-intrinsic) colistin-resistant Enterobacteriaceae (fenotypically)	1101043	Belgium	Hospital	1101	110104	3	03-Oct-2018	03-Oct-2018	Perianal swab	no
110104302	no growth (non-intrinsic) colistin-resistant Enterobacteriaceae (fenotypically)	1101043	Belgium	Hospital	1101	110104	3	03-Oct-2018	03-Oct-2018	Perianal swab	no
110104303	no growth (non-intrinsic) colistin-resistant Enterobacteriaceae (fenotypically)	1101043	Belgium	Hospital	1101	110104	3	03-Oct-2018	03-Oct-2018	Perianal swab	no
110104304	no growth (non-intrinsic) colistin-resistant Enterobacteriaceae (fenotypically)	1101043	Belgium	Hospital	1101	110104	3	03-Oct-2018	03-Oct-2018	Perianal swab	no
110104305	no growth (non-intrinsic) colistin-resistant Enterobacteriaceae (fenotypically)	1101043	Belgium	Hospital	1101	110104	3	03-Oct-2018	03-Oct-2018	Perianal swab	no
110104306	no growth (non-intrinsic) colistin-resistant Enterobacteriaceae (fenotypically)	1101043	Belgium	Hospital	1101	110104	3	03-Oct-2018	03-Oct-2018	Perianal swab	no
110104307	no growth (non-intrinsic) colistin-resistant Enterobacteriaceae (fenotypically)	1101043	Belgium	Hospital	1101	110104	3	03-Oct-2018	03-Oct-2018	Perianal swab	no
110104308	no growth (non-intrinsic) colistin-resistant Enterobacteriaceae (fenotypically)	1101043	Belgium	Hospital	1101	110104	3	03-Oct-2018	03-Oct-2018	Perianal swab	no
110104309	no growth (non-intrinsic) colistin-resistant Enterobacteriaceae (fenotypically)	1101043	Belgium	Hospital	1101	110104	3	03-Oct-2018	03-Oct-2018	Perianal swab	no
110104310	no growth (non-intrinsic) colistin-resistant Enterobacteriaceae (fenotypically)	1101043	Belgium	Hospital	1101	110104	3	03-Oct-2018	03-Oct-2018	Perianal swab	no
110104311	no growth (non-intrinsic) colistin-resistant Enterobacteriaceae (fenotypically)	1101043	Belgium	Hospital	1101	110104	3	03-Oct-2018	03-Oct-2018	Perianal swab	no
110104312	no growth (non-intrinsic) colistin-resistant Enterobacteriaceae (fenotypically)	1101043	Belgium	Hospital	1101	110104	3	03-Oct-2018	03-Oct-2018	Perianal swab	no
110104313	no growth (non-intrinsic) colistin-resistant Enterobacteriaceae (fenotypically)	1101043	Belgium	Hospital	1101	110104	3	03-Oct-2018	03-Oct-2018	Perianal swab	no
110104314	growth (non-instrinsically colistin-resistant) Enterobacteriaceae on EMB-colistin agar, no confirmation by MIC	1101043	Belgium	Hospital	1101	110104	3	03-Oct-2018	03-Oct-2018	Perianal swab	yes
110104315	no growth (non-intrinsic) colistin-resistant Enterobacteriaceae (fenotypically)	1101043	Belgium	Hospital	1101	110104	3	03-Oct-2018	03-Oct-2018	Perianal swab	no
110104316	growth (non-instrinsically colistin-resistant) Enterobacteriaceae on EMB-colistin agar, no confirmation by MIC	1101043	Belgium	Hospital	1101	110104	3	17-Oct-2018	17-Oct-2018	Perianal swab	no
110104317	no growth (non-intrinsic) colistin-resistant Enterobacteriaceae (fenotypically)	1101043	Belgium	Hospital	1101	110104	3	17-Oct-2018	17-Oct-2018	Perianal swab	no
110104318	no growth (non-intrinsic) colistin-resistant Enterobacteriaceae (fenotypically)	1101043	Belgium	Hospital	1101	110104	3	17-Oct-2018	17-Oct-2018	Perianal swab	no
110104319	growth (non-instrinsically colistin-resistant) Enterobacteriaceae on EMB-colistin agar, no confirmation by MIC	1101043	Belgium	Hospital	1101	110104	3	17-Oct-2018	17-Oct-2018	Perianal swab	no
110104320	growth (non-instrinsically colistin-resistant) Enterobacteriaceae on EMB-colistin agar, no confirmation by MIC	1101043	Belgium	Hospital	1101	110104	3	17-Oct-2018	17-Oct-2018	Perianal swab	no
110104321	growth (non-instrinsically colistin-resistant) Enterobacteriaceae on EMB-colistin agar, no confirmation by MIC	1101043	Belgium	Hospital	1101	110104	3	17-Oct-2018	17-Oct-2018	Perianal swab	no
110104322	growth (non-instrinsically colistin-resistant) Enterobacteriaceae on EMB-colistin agar, no confirmation by MIC	1101043	Belgium	Hospital	1101	110104	3	17-Oct-2018	17-Oct-2018	Perianal swab	no
110104323	no growth (non-intrinsic) colistin-resistant Enterobacteriaceae (fenotypically)	1101043	Belgium	Hospital	1101	110104	3	17-Oct-2018	17-Oct-2018	Perianal swab	no
110104324	no growth (non-intrinsic) colistin-resistant Enterobacteriaceae (fenotypically)	1101043	Belgium	Hospital	1101	110104	3	17-Oct-2018	17-Oct-2018	Perianal swab	no
110104325	no growth (non-intrinsic) colistin-resistant Enterobacteriaceae (fenotypically)	1101043	Belgium	Hospital	1101	110104	3	31-Oct-2018	31-Oct-2018	Perianal swab	no
110104326	growth (non-instrinsically colistin-resistant) Enterobacteriaceae on EMB-colistin agar, no confirmation by MIC	1101043	Belgium	Hospital	1101	110104	3	31-Oct-2018	31-Oct-2018	Perianal swab	no
110104327	no growth (non-intrinsic) colistin-resistant Enterobacteriaceae (fenotypically)	1101043	Belgium	Hospital	1101	110104	3	31-Oct-2018	31-Oct-2018	Perianal swab	no
110104328	no growth (non-intrinsic) colistin-resistant Enterobacteriaceae (fenotypically)	1101043	Belgium	Hospital	1101	110104	3	31-Oct-2018	31-Oct-2018	Perianal swab	no
110104329	no growth (non-intrinsic) colistin-resistant Enterobacteriaceae (fenotypically)	1101043	Belgium	Hospital	1101	110104	3	31-Oct-2018	31-Oct-2018	Perianal swab	no
110104330	no growth (non-intrinsic) colistin-resistant Enterobacteriaceae (fenotypically)	1101043	Belgium	Hospital	1101	110104	3	31-Oct-2018	31-Oct-2018	Perianal swab	no
110104331	no growth (non-intrinsic) colistin-resistant Enterobacteriaceae (fenotypically)	1101043	Belgium	Hospital	1101	110104	3	31-Oct-2018	31-Oct-2018	Perianal swab	no
110104332	no growth (non-intrinsic) colistin-resistant Enterobacteriaceae (fenotypically)	1101043	Belgium	Hospital	1101	110104	3	31-Oct-2018	31-Oct-2018	Perianal swab	no
110104333	no growth (non-intrinsic) colistin-resistant Enterobacteriaceae (fenotypically)	1101043	Belgium	Hospital	1101	110104	3	31-Oct-2018	31-Oct-2018	Perianal swab	no
110104334	no growth (non-intrinsic) colistin-resistant Enterobacteriaceae (fenotypically)	1101043	Belgium	Hospital	1101	110104	3	31-Oct-2018	31-Oct-2018	Perianal swab	no
110104335	growth (non-instrinsically colistin-resistant) Enterobacteriaceae on EMB-colistin agar, no confirmation by MIC	1101043	Belgium	Hospital	1101	110104	3	31-Oct-2018	31-Oct-2018	Perianal swab	yes
110104336	no growth (non-intrinsic) colistin-resistant Enterobacteriaceae (fenotypically)	1101043	Belgium	Hospital	1101	110104	3	31-Oct-2018	31-Oct-2018	Perianal swab	no
110104337	growth (non-instrinsically colistin-resistant) Enterobacteriaceae on EMB-colistin agar, no confirmation by MIC	1101043	Belgium	Hospital	1101	110104	3	31-Oct-2018	31-Oct-2018	Perianal swab	no
110104338	no growth (non-intrinsic) colistin-resistant Enterobacteriaceae (fenotypically)	1101043	Belgium	Hospital	1101	110104	3	31-Oct-2018	31-Oct-2018	Perianal swab	no
110104339	no growth (non-intrinsic) colistin-resistant Enterobacteriaceae (fenotypically)	1101043	Belgium	Hospital	1101	110104	3	31-Oct-2018	31-Oct-2018	Perianal swab	no
110104340	no growth (non-intrinsic) colistin-resistant Enterobacteriaceae (fenotypically)	1101043	Belgium	Hospital	1101	110104	3	2018-11-14	2018-11-14	Perianal swab	no
110104341	no growth (non-intrinsic) colistin-resistant Enterobacteriaceae (fenotypically)	1101043	Belgium	Hospital	1101	110104	3	2018-11-14	2018-11-14	Perianal swab	no
110104342	no growth (non-intrinsic) colistin-resistant Enterobacteriaceae (fenotypically)	1101043	Belgium	Hospital	1101	110104	3	2018-11-14	2018-11-14	Perianal swab	no
110104343	no growth (non-intrinsic) colistin-resistant Enterobacteriaceae (fenotypically)	1101043	Belgium	Hospital	1101	110104	3	2018-11-14	2018-11-14	Perianal swab	no
110104344	no growth (non-intrinsic) colistin-resistant Enterobacteriaceae (fenotypically)	1101043	Belgium	Hospital	1101	110104	3	2018-11-14	2018-11-14	Perianal swab	no
110104345	no growth (non-intrinsic) colistin-resistant Enterobacteriaceae (fenotypically)	1101043	Belgium	Hospital	1101	110104	3	2018-11-14	2018-11-14	Perianal swab	no
110104346	no growth (non-intrinsic) colistin-resistant Enterobacteriaceae (fenotypically)	1101043	Belgium	Hospital	1101	110104	3	2018-11-14	2018-11-14	Perianal swab	no
110104347	no growth (non-intrinsic) colistin-resistant Enterobacteriaceae (fenotypically)	1101043	Belgium	Hospital	1101	110104	3	2018-11-14	2018-11-14	Perianal swab	no
110104348	no growth (non-intrinsic) colistin-resistant Enterobacteriaceae (fenotypically)	1101043	Belgium	Hospital	1101	110104	3	2018-11-14	2018-11-14	Perianal swab	no
110104349	growth (non-instrinsically colistin-resistant) Enterobacteriaceae on EMB-colistin agar, no confirmation by MIC	1101043	Belgium	Hospital	1101	110104	3	2018-11-14	2018-11-14	Perianal swab	yes
110104350	growth (non-instrinsically colistin-resistant) Enterobacteriaceae on EMB-colistin agar, no confirmation by MIC	1101043	Belgium	Hospital	1101	110104	3	2018-11-14	2018-11-14	Perianal swab	yes
110104351	no growth (non-intrinsic) colistin-resistant Enterobacteriaceae (fenotypically)	1101043	Belgium	Hospital	1101	110104	3	2018-11-14	2018-11-14	Perianal swab	no
120101101	growth (non-instrinsically colistin-resistant) Enterobacteriaceae on EMB-colistin agar, no confirmation by MIC	1201011	Belgium	LTCF	1201	120101	1	2018-04-26	2018-04-26	Perianal swab	no
120101102	growth (non-instrinsically colistin-resistant) Enterobacteriaceae on EMB-colistin agar, no confirmation by MIC	1201011	Belgium	LTCF	1201	120101	1	2018-04-26	2018-04-26	Perianal swab	yes
120101103	no growth (non-intrinsic) colistin-resistant Enterobacteriaceae (fenotypically)	1201011	Belgium	LTCF	1201	120101	1	2018-04-26	2018-04-26	Perianal swab	no
120101104	growth (non-instrinsically colistin-resistant) Enterobacteriaceae on EMB-colistin agar, no confirmation by MIC	1201011	Belgium	LTCF	1201	120101	1	2018-04-26	2018-04-26	Perianal swab	no
120101105	no growth (non-intrinsic) colistin-resistant Enterobacteriaceae (fenotypically)	1201011	Belgium	LTCF	1201	120101	1	2018-04-26	2018-04-26	Perianal swab	no
120101106	no growth (non-intrinsic) colistin-resistant Enterobacteriaceae (fenotypically)	1201011	Belgium	LTCF	1201	120101	1	2018-04-26	2018-04-26	Perianal swab	no
120101107	no growth (non-intrinsic) colistin-resistant Enterobacteriaceae (fenotypically)	1201011	Belgium	LTCF	1201	120101	1	2018-04-26	2018-04-26	Perianal swab	no
120101108	no growth (non-intrinsic) colistin-resistant Enterobacteriaceae (fenotypically)	1201011	Belgium	LTCF	1201	120101	1	2018-04-26	2018-04-26	Perianal swab	no
120101109	no growth (non-intrinsic) colistin-resistant Enterobacteriaceae (fenotypically)	1201011	Belgium	LTCF	1201	120101	1	2018-04-26	2018-04-26	Perianal swab	no
120101110	growth (non-instrinsically colistin-resistant) Enterobacteriaceae on EMB-colistin agar, no confirmation by MIC	1201011	Belgium	LTCF	1201	120101	1	2018-04-26	2018-04-26	Perianal swab	no
120101111	no growth (non-intrinsic) colistin-resistant Enterobacteriaceae (fenotypically)	1201011	Belgium	LTCF	1201	120101	1	2018-04-26	2018-04-26	Perianal swab	no
120101112	no growth (non-intrinsic) colistin-resistant Enterobacteriaceae (fenotypically)	1201011	Belgium	LTCF	1201	120101	1	2018-04-26	2018-04-26	Perianal swab	no
120101113	growth (non-instrinsically colistin-resistant) Enterobacteriaceae on EMB-colistin agar, no confirmation by MIC	1201011	Belgium	LTCF	1201	120101	1	2018-04-26	2018-04-26	Perianal swab	no
120101114	no growth (non-intrinsic) colistin-resistant Enterobacteriaceae (fenotypically)	1201011	Belgium	LTCF	1201	120101	1	2018-04-26	2018-04-26	Perianal swab	no
120101115	no growth (non-intrinsic) colistin-resistant Enterobacteriaceae (fenotypically)	1201011	Belgium	LTCF	1201	120101	1	2018-04-26	2018-04-26	Perianal swab	no
120101116	no growth (non-intrinsic) colistin-resistant Enterobacteriaceae (fenotypically)	1201011	Belgium	LTCF	1201	120101	1	2018-04-26	2018-04-26	Perianal swab	no
120101117	no growth (non-intrinsic) colistin-resistant Enterobacteriaceae (fenotypically)	1201011	Belgium	LTCF	1201	120101	1	2018-04-26	2018-04-26	Perianal swab	no
120101118	no growth (non-intrinsic) colistin-resistant Enterobacteriaceae (fenotypically)	1201011	Belgium	LTCF	1201	120101	1	2018-04-26	2018-04-26	Perianal swab	no
120101119	no growth (non-intrinsic) colistin-resistant Enterobacteriaceae (fenotypically)	1201011	Belgium	LTCF	1201	120101	1	2018-04-26	2018-04-26	Perianal swab	no
120101120	no growth (non-intrinsic) colistin-resistant Enterobacteriaceae (fenotypically)	1201011	Belgium	LTCF	1201	120101	1	2018-04-26	2018-04-26	Perianal swab	no
120101121	growth (non-instrinsically colistin-resistant) Enterobacteriaceae on EMB-colistin agar, no confirmation by MIC	1201011	Belgium	LTCF	1201	120101	1	2018-04-26	2018-04-26	Perianal swab	no
120101122	no growth (non-intrinsic) colistin-resistant Enterobacteriaceae (fenotypically)	1201011	Belgium	LTCF	1201	120101	1	2018-04-26	2018-04-26	Perianal swab	no
120101123	no growth (non-intrinsic) colistin-resistant Enterobacteriaceae (fenotypically)	1201011	Belgium	LTCF	1201	120101	1	2018-04-26	2018-04-26	Perianal swab	no
120101124	growth (non-instrinsically colistin-resistant) Enterobacteriaceae on EMB-colistin agar, no confirmation by MIC	1201011	Belgium	LTCF	1201	120101	1	2018-04-26	2018-04-26	Perianal swab	no
120101125	no growth (non-intrinsic) colistin-resistant Enterobacteriaceae (fenotypically)	1201011	Belgium	LTCF	1201	120101	1	2018-04-26	2018-04-26	Perianal swab	no
120101126	no growth (non-intrinsic) colistin-resistant Enterobacteriaceae (fenotypically)	1201011	Belgium	LTCF	1201	120101	1	2018-04-26	2018-04-26	Perianal swab	no
120101127	no growth (non-intrinsic) colistin-resistant Enterobacteriaceae (fenotypically)	1201011	Belgium	LTCF	1201	120101	1	2018-04-26	2018-04-26	Perianal swab	no
120102101	no growth (non-intrinsic) colistin-resistant Enterobacteriaceae (fenotypically)	1201021	Belgium	LTCF	1201	120102	1	2018-04-26	2018-04-26	Perianal swab	no
120102102	no growth (non-intrinsic) colistin-resistant Enterobacteriaceae (fenotypically)	1201021	Belgium	LTCF	1201	120102	1	2018-04-26	2018-04-26	Perianal swab	no
120102104	growth (non-instrinsically colistin-resistant) Enterobacteriaceae on EMB-colistin agar, no confirmation by MIC	1201021	Belgium	LTCF	1201	120102	1	2018-04-26	2018-04-26	Perianal swab	no
120102105	no growth (non-intrinsic) colistin-resistant Enterobacteriaceae (fenotypically)	1201021	Belgium	LTCF	1201	120102	1	2018-04-26	2018-04-26	Perianal swab	no
120102106	no growth (non-intrinsic) colistin-resistant Enterobacteriaceae (fenotypically)	1201021	Belgium	LTCF	1201	120102	1	2018-04-26	2018-04-26	Perianal swab	no
120102107	no growth (non-intrinsic) colistin-resistant Enterobacteriaceae (fenotypically)	1201021	Belgium	LTCF	1201	120102	1	2018-04-26	2018-04-26	Perianal swab	no
120102108	growth (non-instrinsically colistin-resistant) Enterobacteriaceae on EMB-colistin agar, no confirmation by MIC	1201021	Belgium	LTCF	1201	120102	1	2018-04-26	2018-04-26	Perianal swab	no
120103101	no growth (non-intrinsic) colistin-resistant Enterobacteriaceae (fenotypically)	1201031	Belgium	LTCF	1201	120103	1	2018-04-26	2018-04-26	Perianal swab	no
120103102	no growth (non-intrinsic) colistin-resistant Enterobacteriaceae (fenotypically)	1201031	Belgium	LTCF	1201	120103	1	2018-04-26	2018-04-26	Perianal swab	no
120103104	no growth (non-intrinsic) colistin-resistant Enterobacteriaceae (fenotypically)	1201031	Belgium	LTCF	1201	120103	1	2018-04-26	2018-04-26	Perianal swab	no
120103105	no growth (non-intrinsic) colistin-resistant Enterobacteriaceae (fenotypically)	1201031	Belgium	LTCF	1201	120103	1	2018-04-26	2018-04-26	Perianal swab	no
120103106	no growth (non-intrinsic) colistin-resistant Enterobacteriaceae (fenotypically)	1201031	Belgium	LTCF	1201	120103	1	2018-04-26	2018-04-26	Perianal swab	no
120103107	no growth (non-intrinsic) colistin-resistant Enterobacteriaceae (fenotypically)	1201031	Belgium	LTCF	1201	120103	1	2018-04-26	2018-04-26	Perianal swab	no
120103108	no growth (non-intrinsic) colistin-resistant Enterobacteriaceae (fenotypically)	1201031	Belgium	LTCF	1201	120103	1	2018-04-26	2018-04-26	Perianal swab	no
120103109	growth (non-instrinsically colistin-resistant) Enterobacteriaceae on EMB-colistin agar, no confirmation by MIC	1201031	Belgium	LTCF	1201	120103	1	2018-04-26	2018-04-26	Perianal swab	no
120103110	no growth (non-intrinsic) colistin-resistant Enterobacteriaceae (fenotypically)	1201031	Belgium	LTCF	1201	120103	1	2018-04-26	2018-04-26	Perianal swab	no
120103111	no growth (non-intrinsic) colistin-resistant Enterobacteriaceae (fenotypically)	1201031	Belgium	LTCF	1201	120103	1	2018-04-26	2018-04-26	Perianal swab	no
120103112	no growth (non-intrinsic) colistin-resistant Enterobacteriaceae (fenotypically)	1201031	Belgium	LTCF	1201	120103	1	2018-04-26	2018-04-26	Perianal swab	no
120103113	no growth (non-intrinsic) colistin-resistant Enterobacteriaceae (fenotypically)	1201031	Belgium	LTCF	1201	120103	1	2018-04-26	2018-04-26	Perianal swab	no
120103114	no growth (non-intrinsic) colistin-resistant Enterobacteriaceae (fenotypically)	1201031	Belgium	LTCF	1201	120103	1	2018-04-26	2018-04-26	Perianal swab	no
120103115	growth (non-instrinsically colistin-resistant) Enterobacteriaceae on EMB-colistin agar, no confirmation by MIC	1201031	Belgium	LTCF	1201	120103	1	2018-04-26	2018-04-26	Perianal swab	no
120103116	no growth (non-intrinsic) colistin-resistant Enterobacteriaceae (fenotypically)	1201031	Belgium	LTCF	1201	120103	1	2018-04-26	2018-04-26	Perianal swab	no
120103117	no growth (non-intrinsic) colistin-resistant Enterobacteriaceae (fenotypically)	1201031	Belgium	LTCF	1201	120103	1	2018-04-26	2018-04-26	Perianal swab	no
120103118	growth (non-instrinsically colistin-resistant) Enterobacteriaceae on EMB-colistin agar, no confirmation by MIC	1201031	Belgium	LTCF	1201	120103	1	2018-04-26	2018-04-26	Perianal swab	yes
120103119	growth (non-instrinsically colistin-resistant) Enterobacteriaceae on EMB-colistin agar, no confirmation by MIC	1201031	Belgium	LTCF	1201	120103	1	2018-04-26	2018-04-26	Perianal swab	no
120103120	no growth (non-intrinsic) colistin-resistant Enterobacteriaceae (fenotypically)	1201031	Belgium	LTCF	1201	120103	1	2018-04-26	2018-04-26	Perianal swab	no
120103121	no growth (non-intrinsic) colistin-resistant Enterobacteriaceae (fenotypically)	1201031	Belgium	LTCF	1201	120103	1	2018-04-26	2018-04-26	Perianal swab	no
120103122	no growth (non-intrinsic) colistin-resistant Enterobacteriaceae (fenotypically)	1201031	Belgium	LTCF	1201	120103	1	2018-04-26	2018-04-26	Perianal swab	no
120103123	growth (non-instrinsically colistin-resistant) Enterobacteriaceae on EMB-colistin agar, no confirmation by MIC	1201031	Belgium	LTCF	1201	120103	1	2018-04-26	2018-04-26	Perianal swab	yes
120104101	growth (non-instrinsically colistin-resistant) Enterobacteriaceae on EMB-colistin agar, no confirmation by MIC	1201041	Belgium	LTCF	1201	120104	1	2018-04-26	2018-04-26	Perianal swab	no
120104102	no growth (non-intrinsic) colistin-resistant Enterobacteriaceae (fenotypically)	1201041	Belgium	LTCF	1201	120104	1	2018-04-26	2018-04-26	Perianal swab	no
120104103	no growth (non-intrinsic) colistin-resistant Enterobacteriaceae (fenotypically)	1201041	Belgium	LTCF	1201	120104	1	2018-04-26	2018-04-26	Perianal swab	no
120104104	no growth (non-intrinsic) colistin-resistant Enterobacteriaceae (fenotypically)	1201041	Belgium	LTCF	1201	120104	1	2018-04-26	2018-04-26	Perianal swab	no
120104105	no growth (non-intrinsic) colistin-resistant Enterobacteriaceae (fenotypically)	1201041	Belgium	LTCF	1201	120104	1	2018-04-26	2018-04-26	Perianal swab	no
120104106	no growth (non-intrinsic) colistin-resistant Enterobacteriaceae (fenotypically)	1201041	Belgium	LTCF	1201	120104	1	2018-04-26	2018-04-26	Perianal swab	no
120104107	no growth (non-intrinsic) colistin-resistant Enterobacteriaceae (fenotypically)	1201041	Belgium	LTCF	1201	120104	1	2018-04-26	2018-04-26	Perianal swab	no
120104108	no growth (non-intrinsic) colistin-resistant Enterobacteriaceae (fenotypically)	1201041	Belgium	LTCF	1201	120104	1	2018-04-26	2018-04-26	Perianal swab	no
120104109	no growth (non-intrinsic) colistin-resistant Enterobacteriaceae (fenotypically)	1201041	Belgium	LTCF	1201	120104	1	2018-04-26	2018-04-26	Perianal swab	no
120104110	no growth (non-intrinsic) colistin-resistant Enterobacteriaceae (fenotypically)	1201041	Belgium	LTCF	1201	120104	1	2018-04-26	2018-04-26	Perianal swab	no
120104111	no growth (non-intrinsic) colistin-resistant Enterobacteriaceae (fenotypically)	1201041	Belgium	LTCF	1201	120104	1	2018-04-26	2018-04-26	Perianal swab	no
120104112	growth (non-instrinsically colistin-resistant) Enterobacteriaceae on EMB-colistin agar, no confirmation by MIC	1201041	Belgium	LTCF	1201	120104	1	2018-04-26	2018-04-26	Perianal swab	no
120105101	no growth (non-intrinsic) colistin-resistant Enterobacteriaceae (fenotypically)	1201051	Belgium	LTCF	1201	120105	1	2018-04-26	2018-04-26	Perianal swab	no
120105102	no growth (non-intrinsic) colistin-resistant Enterobacteriaceae (fenotypically)	1201051	Belgium	LTCF	1201	120105	1	2018-04-26	2018-04-26	Perianal swab	no
120105103	growth (non-instrinsically colistin-resistant) Enterobacteriaceae on EMB-colistin agar, no confirmation by MIC	1201051	Belgium	LTCF	1201	120105	1	2018-04-26	2018-04-26	Perianal swab	no
120105104	no growth (non-intrinsic) colistin-resistant Enterobacteriaceae (fenotypically)	1201051	Belgium	LTCF	1201	120105	1	2018-04-26	2018-04-26	Perianal swab	no
120105105	no growth (non-intrinsic) colistin-resistant Enterobacteriaceae (fenotypically)	1201051	Belgium	LTCF	1201	120105	1	2018-04-26	2018-04-26	Perianal swab	no
120105106	growth (non-instrinsically colistin-resistant) Enterobacteriaceae on EMB-colistin agar, no confirmation by MIC	1201051	Belgium	LTCF	1201	120105	1	2018-04-26	2018-04-26	Perianal swab	yes
120105107	no growth (non-intrinsic) colistin-resistant Enterobacteriaceae (fenotypically)	1201051	Belgium	LTCF	1201	120105	1	2018-04-26	2018-04-26	Perianal swab	no
120105108	no growth (non-intrinsic) colistin-resistant Enterobacteriaceae (fenotypically)	1201051	Belgium	LTCF	1201	120105	1	2018-04-26	2018-04-26	Perianal swab	no
120105109	no growth (non-intrinsic) colistin-resistant Enterobacteriaceae (fenotypically)	1201051	Belgium	LTCF	1201	120105	1	2018-04-26	2018-04-26	Perianal swab	no
120105110	no growth (non-intrinsic) colistin-resistant Enterobacteriaceae (fenotypically)	1201051	Belgium	LTCF	1201	120105	1	2018-04-26	2018-04-26	Perianal swab	no
120105111	no growth (non-intrinsic) colistin-resistant Enterobacteriaceae (fenotypically)	1201051	Belgium	LTCF	1201	120105	1	2018-04-26	2018-04-26	Perianal swab	no
120105112	no growth (non-intrinsic) colistin-resistant Enterobacteriaceae (fenotypically)	1201051	Belgium	LTCF	1201	120105	1	2018-04-26	2018-04-26	Perianal swab	no
120105113	no growth (non-intrinsic) colistin-resistant Enterobacteriaceae (fenotypically)	1201051	Belgium	LTCF	1201	120105	1	2018-04-26	2018-04-26	Perianal swab	no
120201101	no growth (non-intrinsic) colistin-resistant Enterobacteriaceae (fenotypically)	1202011	Belgium	LTCF	1202	120201	1	22-May-2018	22-May-2018	Perianal swab	no
120201102	no growth (non-intrinsic) colistin-resistant Enterobacteriaceae (fenotypically)	1202011	Belgium	LTCF	1202	120201	1	22-May-2018	22-May-2018	Perianal swab	no
120201103	no growth (non-intrinsic) colistin-resistant Enterobacteriaceae (fenotypically)	1202011	Belgium	LTCF	1202	120201	1	22-May-2018	22-May-2018	Perianal swab	no
120201104	no growth (non-intrinsic) colistin-resistant Enterobacteriaceae (fenotypically)	1202011	Belgium	LTCF	1202	120201	1	22-May-2018	22-May-2018	Perianal swab	no
120201105	no growth (non-intrinsic) colistin-resistant Enterobacteriaceae (fenotypically)	1202011	Belgium	LTCF	1202	120201	1	22-May-2018	22-May-2018	Perianal swab	no
120201106	no growth (non-intrinsic) colistin-resistant Enterobacteriaceae (fenotypically)	1202011	Belgium	LTCF	1202	120201	1	22-May-2018	22-May-2018	Perianal swab	no
120201107	no growth (non-intrinsic) colistin-resistant Enterobacteriaceae (fenotypically)	1202011	Belgium	LTCF	1202	120201	1	22-May-2018	22-May-2018	Perianal swab	no
120201108	growth (non-instrinsically colistin-resistant) Enterobacteriaceae on EMB-colistin agar, no confirmation by MIC	1202011	Belgium	LTCF	1202	120201	1	22-May-2018	22-May-2018	Perianal swab	no
120201109	growth (non-instrinsically colistin-resistant) Enterobacteriaceae on EMB-colistin agar, no confirmation by MIC	1202011	Belgium	LTCF	1202	120201	1	22-May-2018	22-May-2018	Perianal swab	no
120202101	no growth (non-intrinsic) colistin-resistant Enterobacteriaceae (fenotypically)	1202021	Belgium	LTCF	1202	120202	1	22-May-2018	22-May-2018	Perianal swab	no
120202102	no growth (non-intrinsic) colistin-resistant Enterobacteriaceae (fenotypically)	1202021	Belgium	LTCF	1202	120202	1	22-May-2018	22-May-2018	Perianal swab	no
120202103	no growth (non-intrinsic) colistin-resistant Enterobacteriaceae (fenotypically)	1202021	Belgium	LTCF	1202	120202	1	22-May-2018	22-May-2018	Perianal swab	no
120202104	no growth (non-intrinsic) colistin-resistant Enterobacteriaceae (fenotypically)	1202021	Belgium	LTCF	1202	120202	1	22-May-2018	22-May-2018	Perianal swab	no
120202105	growth (non-instrinsically colistin-resistant) Enterobacteriaceae on EMB-colistin agar, no confirmation by MIC	1202021	Belgium	LTCF	1202	120202	1	22-May-2018	22-May-2018	Perianal swab	yes
120202106	no growth (non-intrinsic) colistin-resistant Enterobacteriaceae (fenotypically)	1202021	Belgium	LTCF	1202	120202	1	22-May-2018	22-May-2018	Perianal swab	no
120202107	no growth (non-intrinsic) colistin-resistant Enterobacteriaceae (fenotypically)	1202021	Belgium	LTCF	1202	120202	1	22-May-2018	22-May-2018	Perianal swab	no
120202108	no growth (non-intrinsic) colistin-resistant Enterobacteriaceae (fenotypically)	1202021	Belgium	LTCF	1202	120202	1	22-May-2018	22-May-2018	Perianal swab	no
120202109	no growth (non-intrinsic) colistin-resistant Enterobacteriaceae (fenotypically)	1202021	Belgium	LTCF	1202	120202	1	22-May-2018	22-May-2018	Perianal swab	no
120202110	no growth (non-intrinsic) colistin-resistant Enterobacteriaceae (fenotypically)	1202021	Belgium	LTCF	1202	120202	1	22-May-2018	22-May-2018	Perianal swab	no
120202111	no growth (non-intrinsic) colistin-resistant Enterobacteriaceae (fenotypically)	1202021	Belgium	LTCF	1202	120202	1	22-May-2018	22-May-2018	Perianal swab	no
120202112	growth (non-instrinsically colistin-resistant) Enterobacteriaceae on EMB-colistin agar, no confirmation by MIC	1202021	Belgium	LTCF	1202	120202	1	22-May-2018	22-May-2018	Perianal swab	no
120202113	growth (non-instrinsically colistin-resistant) Enterobacteriaceae on EMB-colistin agar, no confirmation by MIC	1202021	Belgium	LTCF	1202	120202	1	22-May-2018	22-May-2018	Perianal swab	no
120202114	no growth (non-intrinsic) colistin-resistant Enterobacteriaceae (fenotypically)	1202021	Belgium	LTCF	1202	120202	1	22-May-2018	22-May-2018	Perianal swab	no
120202115	no growth (non-intrinsic) colistin-resistant Enterobacteriaceae (fenotypically)	1202021	Belgium	LTCF	1202	120202	1	22-May-2018	22-May-2018	Perianal swab	no
120202116	no growth (non-intrinsic) colistin-resistant Enterobacteriaceae (fenotypically)	1202021	Belgium	LTCF	1202	120202	1	22-May-2018	22-May-2018	Perianal swab	no
120202117	no growth (non-intrinsic) colistin-resistant Enterobacteriaceae (fenotypically)	1202021	Belgium	LTCF	1202	120202	1	22-May-2018	22-May-2018	Perianal swab	no
120202118	no growth (non-intrinsic) colistin-resistant Enterobacteriaceae (fenotypically)	1202021	Belgium	LTCF	1202	120202	1	22-May-2018	22-May-2018	Perianal swab	no
120202119	no growth (non-intrinsic) colistin-resistant Enterobacteriaceae (fenotypically)	1202021	Belgium	LTCF	1202	120202	1	22-May-2018	22-May-2018	Perianal swab	no
120202120	no growth (non-intrinsic) colistin-resistant Enterobacteriaceae (fenotypically)	1202021	Belgium	LTCF	1202	120202	1	22-May-2018	22-May-2018	Perianal swab	no
120202121	growth (non-instrinsically colistin-resistant) Enterobacteriaceae on EMB-colistin agar, no confirmation by MIC	1202021	Belgium	LTCF	1202	120202	1	22-May-2018	22-May-2018	Perianal swab	yes
120202122	no growth (non-intrinsic) colistin-resistant Enterobacteriaceae (fenotypically)	1202021	Belgium	LTCF	1202	120202	1	22-May-2018	22-May-2018	Perianal swab	no
120202123	no growth (non-intrinsic) colistin-resistant Enterobacteriaceae (fenotypically)	1202021	Belgium	LTCF	1202	120202	1	22-May-2018	22-May-2018	Perianal swab	no
120202124	no growth (non-intrinsic) colistin-resistant Enterobacteriaceae (fenotypically)	1202021	Belgium	LTCF	1202	120202	1	22-May-2018	22-May-2018	Perianal swab	no
120202125	no growth (non-intrinsic) colistin-resistant Enterobacteriaceae (fenotypically)	1202021	Belgium	LTCF	1202	120202	1	22-May-2018	22-May-2018	Perianal swab	no
120202126	no growth (non-intrinsic) colistin-resistant Enterobacteriaceae (fenotypically)	1202021	Belgium	LTCF	1202	120202	1	22-May-2018	22-May-2018	Perianal swab	no
120202127	growth (non-instrinsically colistin-resistant) Enterobacteriaceae on EMB-colistin agar, no confirmation by MIC	1202021	Belgium	LTCF	1202	120202	1	22-May-2018	22-May-2018	Perianal swab	no
120202128	growth (non-instrinsically colistin-resistant) Enterobacteriaceae on EMB-colistin agar, no confirmation by MIC	1202021	Belgium	LTCF	1202	120202	1	22-May-2018	22-May-2018	Perianal swab	yes
120202129	no growth (non-intrinsic) colistin-resistant Enterobacteriaceae (fenotypically)	1202021	Belgium	LTCF	1202	120202	1	22-May-2018	22-May-2018	Perianal swab	no
120203101	no growth (non-intrinsic) colistin-resistant Enterobacteriaceae (fenotypically)	1202031	Belgium	LTCF	1202	120203	1	22-May-2018	22-May-2018	Perianal swab	no
120203102	no growth (non-intrinsic) colistin-resistant Enterobacteriaceae (fenotypically)	1202031	Belgium	LTCF	1202	120203	1	22-May-2018	22-May-2018	Perianal swab	no
120203103	no growth (non-intrinsic) colistin-resistant Enterobacteriaceae (fenotypically)	1202031	Belgium	LTCF	1202	120203	1	22-May-2018	22-May-2018	Feces swab	no
120203104	no growth (non-intrinsic) colistin-resistant Enterobacteriaceae (fenotypically)	1202031	Belgium	LTCF	1202	120203	1	22-May-2018	22-May-2018	Perianal swab	no
120203105	no growth (non-intrinsic) colistin-resistant Enterobacteriaceae (fenotypically)	1202031	Belgium	LTCF	1202	120203	1	22-May-2018	22-May-2018	Perianal swab	no
120203106	growth (non-instrinsically colistin-resistant) Enterobacteriaceae on EMB-colistin agar, no confirmation by MIC	1202031	Belgium	LTCF	1202	120203	1	22-May-2018	22-May-2018	Feces swab	no
120203107	no growth (non-intrinsic) colistin-resistant Enterobacteriaceae (fenotypically)	1202031	Belgium	LTCF	1202	120203	1	22-May-2018	22-May-2018	Perianal swab	no
120203108	no growth (non-intrinsic) colistin-resistant Enterobacteriaceae (fenotypically)	1202031	Belgium	LTCF	1202	120203	1	22-May-2018	22-May-2018	Perianal swab	no
120203109	no growth (non-intrinsic) colistin-resistant Enterobacteriaceae (fenotypically)	1202031	Belgium	LTCF	1202	120203	1	22-May-2018	22-May-2018	Perianal swab	no
120203110	no growth (non-intrinsic) colistin-resistant Enterobacteriaceae (fenotypically)	1202031	Belgium	LTCF	1202	120203	1	22-May-2018	22-May-2018	Perianal swab	no
120203111	no growth (non-intrinsic) colistin-resistant Enterobacteriaceae (fenotypically)	1202031	Belgium	LTCF	1202	120203	1	22-May-2018	22-May-2018	Perianal swab	no
120203112	no growth (non-intrinsic) colistin-resistant Enterobacteriaceae (fenotypically)	1202031	Belgium	LTCF	1202	120203	1	22-May-2018	22-May-2018	Perianal swab	no
120204101	no growth (non-intrinsic) colistin-resistant Enterobacteriaceae (fenotypically)	1202041	Belgium	LTCF	1202	120204	1	22-May-2018	22-May-2018	Perianal swab	no
120204102	no growth (non-intrinsic) colistin-resistant Enterobacteriaceae (fenotypically)	1202041	Belgium	LTCF	1202	120204	1	22-May-2018	22-May-2018	Perianal swab	no
120204104	no growth (non-intrinsic) colistin-resistant Enterobacteriaceae (fenotypically)	1202041	Belgium	LTCF	1202	120204	1	22-May-2018	22-May-2018	Perianal swab	no
120204105	no growth (non-intrinsic) colistin-resistant Enterobacteriaceae (fenotypically)	1202041	Belgium	LTCF	1202	120204	1	22-May-2018	22-May-2018	Perianal swab	no
120204106	no growth (non-intrinsic) colistin-resistant Enterobacteriaceae (fenotypically)	1202041	Belgium	LTCF	1202	120204	1	22-May-2018	22-May-2018	Perianal swab	no
120204107	no growth (non-intrinsic) colistin-resistant Enterobacteriaceae (fenotypically)	1202041	Belgium	LTCF	1202	120204	1	22-May-2018	22-May-2018	Perianal swab	no
120204108	no growth (non-intrinsic) colistin-resistant Enterobacteriaceae (fenotypically)	1202041	Belgium	LTCF	1202	120204	1	22-May-2018	22-May-2018	Perianal swab	no
120204109	no growth (non-intrinsic) colistin-resistant Enterobacteriaceae (fenotypically)	1202041	Belgium	LTCF	1202	120204	1	22-May-2018	22-May-2018	Perianal swab	no
120204110	no growth (non-intrinsic) colistin-resistant Enterobacteriaceae (fenotypically)	1202041	Belgium	LTCF	1202	120204	1	22-May-2018	22-May-2018	Perianal swab	no
120204111	no growth (non-intrinsic) colistin-resistant Enterobacteriaceae (fenotypically)	1202041	Belgium	LTCF	1202	120204	1	22-May-2018	22-May-2018	Perianal swab	no
120204112	no growth (non-intrinsic) colistin-resistant Enterobacteriaceae (fenotypically)	1202041	Belgium	LTCF	1202	120204	1	22-May-2018	22-May-2018	Perianal swab	no
120204114	no growth (non-intrinsic) colistin-resistant Enterobacteriaceae (fenotypically)	1202041	Belgium	LTCF	1202	120204	1	22-May-2018	22-May-2018	Perianal swab	no
120204115	no growth (non-intrinsic) colistin-resistant Enterobacteriaceae (fenotypically)	1202041	Belgium	LTCF	1202	120204	1	22-May-2018	22-May-2018	Perianal swab	no
120204116	growth (non-instrinsically colistin-resistant) Enterobacteriaceae on EMB-colistin agar, no confirmation by MIC	1202041	Belgium	LTCF	1202	120204	1	22-May-2018	22-May-2018	Perianal swab	no
120204117	no growth (non-intrinsic) colistin-resistant Enterobacteriaceae (fenotypically)	1202041	Belgium	LTCF	1202	120204	1	22-May-2018	22-May-2018	Stoma swab	no
120204118	no growth (non-intrinsic) colistin-resistant Enterobacteriaceae (fenotypically)	1202041	Belgium	LTCF	1202	120204	1	22-May-2018	22-May-2018	Perianal swab	no
120204119	growth (non-instrinsically colistin-resistant) Enterobacteriaceae on EMB-colistin agar, no confirmation by MIC	1202041	Belgium	LTCF	1202	120204	1	22-May-2018	22-May-2018	Perianal swab	yes
120204120	no growth (non-intrinsic) colistin-resistant Enterobacteriaceae (fenotypically)	1202041	Belgium	LTCF	1202	120204	1	22-May-2018	22-May-2018	Perianal swab	no
120204121	no growth (non-intrinsic) colistin-resistant Enterobacteriaceae (fenotypically)	1202041	Belgium	LTCF	1202	120204	1	22-May-2018	22-May-2018	Stoma swab	no
120204122	growth (non-instrinsically colistin-resistant) Enterobacteriaceae on EMB-colistin agar, no confirmation by MIC	1202041	Belgium	LTCF	1202	120204	1	22-May-2018	22-May-2018	Perianal swab	no
120204123	no growth (non-intrinsic) colistin-resistant Enterobacteriaceae (fenotypically)	1202041	Belgium	LTCF	1202	120204	1	22-May-2018	22-May-2018	Perianal swab	no
120204124	no growth (non-intrinsic) colistin-resistant Enterobacteriaceae (fenotypically)	1202041	Belgium	LTCF	1202	120204	1	22-May-2018	22-May-2018	Perianal swab	no
120204125	no growth (non-intrinsic) colistin-resistant Enterobacteriaceae (fenotypically)	1202041	Belgium	LTCF	1202	120204	1	22-May-2018	22-May-2018	Perianal swab	no
120204126	no growth (non-intrinsic) colistin-resistant Enterobacteriaceae (fenotypically)	1202041	Belgium	LTCF	1202	120204	1	22-May-2018	22-May-2018	Perianal swab	no
120204128	no growth (non-intrinsic) colistin-resistant Enterobacteriaceae (fenotypically)	1202041	Belgium	LTCF	1202	120204	1	22-May-2018	22-May-2018	Perianal swab	no
120204129	growth (non-instrinsically colistin-resistant) Enterobacteriaceae on EMB-colistin agar, no confirmation by MIC	1202041	Belgium	LTCF	1202	120204	1	22-May-2018	22-May-2018	Perianal swab	no
120301101	no growth (non-intrinsic) colistin-resistant Enterobacteriaceae (fenotypically)	1203011	Belgium	LTCF	1203	120301	1	17-May-2018	17-May-2018	Perianal swab	no
120301102	no growth (non-intrinsic) colistin-resistant Enterobacteriaceae (fenotypically)	1203011	Belgium	LTCF	1203	120301	1	17-May-2018	17-May-2018	Perianal swab	no
120301103	no growth (non-intrinsic) colistin-resistant Enterobacteriaceae (fenotypically)	1203011	Belgium	LTCF	1203	120301	1	17-May-2018	17-May-2018	Perianal swab	no
120301104	no growth (non-intrinsic) colistin-resistant Enterobacteriaceae (fenotypically)	1203011	Belgium	LTCF	1203	120301	1	17-May-2018	17-May-2018	Perianal swab	no
120301105	no growth (non-intrinsic) colistin-resistant Enterobacteriaceae (fenotypically)	1203011	Belgium	LTCF	1203	120301	1	17-May-2018	17-May-2018	Perianal swab	no
120301106	no growth (non-intrinsic) colistin-resistant Enterobacteriaceae (fenotypically)	1203011	Belgium	LTCF	1203	120301	1	17-May-2018	17-May-2018	Perianal swab	no
120301107	no growth (non-intrinsic) colistin-resistant Enterobacteriaceae (fenotypically)	1203011	Belgium	LTCF	1203	120301	1	17-May-2018	17-May-2018	Perianal swab	no
120301108	no growth (non-intrinsic) colistin-resistant Enterobacteriaceae (fenotypically)	1203011	Belgium	LTCF	1203	120301	1	17-May-2018	17-May-2018	Perianal swab	no
120301109	no growth (non-intrinsic) colistin-resistant Enterobacteriaceae (fenotypically)	1203011	Belgium	LTCF	1203	120301	1	17-May-2018	17-May-2018	Perianal swab	no
120301110	no growth (non-intrinsic) colistin-resistant Enterobacteriaceae (fenotypically)	1203011	Belgium	LTCF	1203	120301	1	17-May-2018	17-May-2018	Perianal swab	no
120301111	no growth (non-intrinsic) colistin-resistant Enterobacteriaceae (fenotypically)	1203011	Belgium	LTCF	1203	120301	1	17-May-2018	17-May-2018	Perianal swab	no
120301112	no growth (non-intrinsic) colistin-resistant Enterobacteriaceae (fenotypically)	1203011	Belgium	LTCF	1203	120301	1	17-May-2018	17-May-2018	Perianal swab	no
120301113	no growth (non-intrinsic) colistin-resistant Enterobacteriaceae (fenotypically)	1203011	Belgium	LTCF	1203	120301	1	17-May-2018	17-May-2018	Perianal swab	no
120301114	no growth (non-intrinsic) colistin-resistant Enterobacteriaceae (fenotypically)	1203011	Belgium	LTCF	1203	120301	1	17-May-2018	17-May-2018	Perianal swab	no
120301115	no growth (non-intrinsic) colistin-resistant Enterobacteriaceae (fenotypically)	1203011	Belgium	LTCF	1203	120301	1	17-May-2018	17-May-2018	Perianal swab	no
120301116	no growth (non-intrinsic) colistin-resistant Enterobacteriaceae (fenotypically)	1203011	Belgium	LTCF	1203	120301	1	17-May-2018	17-May-2018	Perianal swab	no
120301117	no growth (non-intrinsic) colistin-resistant Enterobacteriaceae (fenotypically)	1203011	Belgium	LTCF	1203	120301	1	17-May-2018	17-May-2018	Perianal swab	no
120301118	no growth (non-intrinsic) colistin-resistant Enterobacteriaceae (fenotypically)	1203011	Belgium	LTCF	1203	120301	1	17-May-2018	17-May-2018	Perianal swab	no
120302102	no growth (non-intrinsic) colistin-resistant Enterobacteriaceae (fenotypically)	1203021	Belgium	LTCF	1203	120302	1	17-May-2018	17-May-2018	Perianal swab	no
120302103	no growth (non-intrinsic) colistin-resistant Enterobacteriaceae (fenotypically)	1203021	Belgium	LTCF	1203	120302	1	17-May-2018	17-May-2018	Perianal swab	no
120302104	no growth (non-intrinsic) colistin-resistant Enterobacteriaceae (fenotypically)	1203021	Belgium	LTCF	1203	120302	1	17-May-2018	17-May-2018	Perianal swab	no
120302105	no growth (non-intrinsic) colistin-resistant Enterobacteriaceae (fenotypically)	1203021	Belgium	LTCF	1203	120302	1	17-May-2018	17-May-2018	Perianal swab	no
120302106	no growth (non-intrinsic) colistin-resistant Enterobacteriaceae (fenotypically)	1203021	Belgium	LTCF	1203	120302	1	17-May-2018	17-May-2018	Perianal swab	no
120302107	no growth (non-intrinsic) colistin-resistant Enterobacteriaceae (fenotypically)	1203021	Belgium	LTCF	1203	120302	1	17-May-2018	17-May-2018	Perianal swab	no
120302109	no growth (non-intrinsic) colistin-resistant Enterobacteriaceae (fenotypically)	1203021	Belgium	LTCF	1203	120302	1	17-May-2018	17-May-2018	Perianal swab	no
120302110	no growth (non-intrinsic) colistin-resistant Enterobacteriaceae (fenotypically)	1203021	Belgium	LTCF	1203	120302	1	17-May-2018	17-May-2018	Perianal swab	no
120302111	no growth (non-intrinsic) colistin-resistant Enterobacteriaceae (fenotypically)	1203021	Belgium	LTCF	1203	120302	1	17-May-2018	17-May-2018	Perianal swab	no
120302112	no growth (non-intrinsic) colistin-resistant Enterobacteriaceae (fenotypically)	1203021	Belgium	LTCF	1203	120302	1	17-May-2018	17-May-2018	Perianal swab	no
120302113	no growth (non-intrinsic) colistin-resistant Enterobacteriaceae (fenotypically)	1203021	Belgium	LTCF	1203	120302	1	17-May-2018	17-May-2018	Perianal swab	no
120302114	no growth (non-intrinsic) colistin-resistant Enterobacteriaceae (fenotypically)	1203021	Belgium	LTCF	1203	120302	1	17-May-2018	17-May-2018	Perianal swab	no
120302115	no growth (non-intrinsic) colistin-resistant Enterobacteriaceae (fenotypically)	1203021	Belgium	LTCF	1203	120302	1	17-May-2018	17-May-2018	Perianal swab	no
120302116	no growth (non-intrinsic) colistin-resistant Enterobacteriaceae (fenotypically)	1203021	Belgium	LTCF	1203	120302	1	17-May-2018	17-May-2018	Perianal swab	no
120302117	no growth (non-intrinsic) colistin-resistant Enterobacteriaceae (fenotypically)	1203021	Belgium	LTCF	1203	120302	1	17-May-2018	17-May-2018	Perianal swab	no
120302118	no growth (non-intrinsic) colistin-resistant Enterobacteriaceae (fenotypically)	1203021	Belgium	LTCF	1203	120302	1	17-May-2018	17-May-2018	Perianal swab	no
120302119	no growth (non-intrinsic) colistin-resistant Enterobacteriaceae (fenotypically)	1203021	Belgium	LTCF	1203	120302	1	17-May-2018	17-May-2018	Perianal swab	no
120302120	no growth (non-intrinsic) colistin-resistant Enterobacteriaceae (fenotypically)	1203021	Belgium	LTCF	1203	120302	1	17-May-2018	17-May-2018	Perianal swab	no
120303101	no growth (non-intrinsic) colistin-resistant Enterobacteriaceae (fenotypically)	1203031	Belgium	LTCF	1203	120303	1	17-May-2018	17-May-2018	Perianal swab	no
120303102	no growth (non-intrinsic) colistin-resistant Enterobacteriaceae (fenotypically)	1203031	Belgium	LTCF	1203	120303	1	17-May-2018	17-May-2018	Perianal swab	no
120303103	growth (non-instrinsically colistin-resistant) Enterobacteriaceae on EMB-colistin agar, no confirmation by MIC	1203031	Belgium	LTCF	1203	120303	1	17-May-2018	17-May-2018	Perianal swab	no
120303104	no growth (non-intrinsic) colistin-resistant Enterobacteriaceae (fenotypically)	1203031	Belgium	LTCF	1203	120303	1	17-May-2018	17-May-2018	Perianal swab	no
120303105	no growth (non-intrinsic) colistin-resistant Enterobacteriaceae (fenotypically)	1203031	Belgium	LTCF	1203	120303	1	17-May-2018	17-May-2018	Perianal swab	no
120303106	no growth (non-intrinsic) colistin-resistant Enterobacteriaceae (fenotypically)	1203031	Belgium	LTCF	1203	120303	1	17-May-2018	17-May-2018	Perianal swab	no
120303107	no growth (non-intrinsic) colistin-resistant Enterobacteriaceae (fenotypically)	1203031	Belgium	LTCF	1203	120303	1	17-May-2018	17-May-2018	Perianal swab	no
120303108	no growth (non-intrinsic) colistin-resistant Enterobacteriaceae (fenotypically)	1203031	Belgium	LTCF	1203	120303	1	17-May-2018	17-May-2018	Perianal swab	no
120303109	no growth (non-intrinsic) colistin-resistant Enterobacteriaceae (fenotypically)	1203031	Belgium	LTCF	1203	120303	1	17-May-2018	17-May-2018	Perianal swab	no
120304101	no growth (non-intrinsic) colistin-resistant Enterobacteriaceae (fenotypically)	1203041	Belgium	LTCF	1203	120304	1	17-May-2018	17-May-2018	Perianal swab	no
120304102	no growth (non-intrinsic) colistin-resistant Enterobacteriaceae (fenotypically)	1203041	Belgium	LTCF	1203	120304	1	17-May-2018	17-May-2018	Perianal swab	no
120304103	no growth (non-intrinsic) colistin-resistant Enterobacteriaceae (fenotypically)	1203041	Belgium	LTCF	1203	120304	1	17-May-2018	17-May-2018	Perianal swab	no
120304104	no growth (non-intrinsic) colistin-resistant Enterobacteriaceae (fenotypically)	1203041	Belgium	LTCF	1203	120304	1	17-May-2018	17-May-2018	Perianal swab	no
120304105	growth (non-instrinsically colistin-resistant) Enterobacteriaceae on EMB-colistin agar, no confirmation by MIC	1203041	Belgium	LTCF	1203	120304	1	17-May-2018	17-May-2018	Perianal swab	yes
120304106	no growth (non-intrinsic) colistin-resistant Enterobacteriaceae (fenotypically)	1203041	Belgium	LTCF	1203	120304	1	17-May-2018	17-May-2018	Perianal swab	no
120304107	growth (non-instrinsically colistin-resistant) Enterobacteriaceae on EMB-colistin agar, no confirmation by MIC	1203041	Belgium	LTCF	1203	120304	1	17-May-2018	17-May-2018	Perianal swab	no
120304108	growth (non-instrinsically colistin-resistant) Enterobacteriaceae on EMB-colistin agar, no confirmation by MIC	1203041	Belgium	LTCF	1203	120304	1	17-May-2018	17-May-2018	Perianal swab	no
120401102	no growth (non-intrinsic) colistin-resistant Enterobacteriaceae (fenotypically)	1204011	Belgium	LTCF	1204	120401	1	29-May-2018	29-May-2018	Perianal swab	no
120401103	no growth (non-intrinsic) colistin-resistant Enterobacteriaceae (fenotypically)	1204011	Belgium	LTCF	1204	120401	1	29-May-2018	29-May-2018	Perianal swab	no
120401104	no growth (non-intrinsic) colistin-resistant Enterobacteriaceae (fenotypically)	1204011	Belgium	LTCF	1204	120401	1	29-May-2018	29-May-2018	Perianal swab	no
120401105	growth (non-instrinsically colistin-resistant) Enterobacteriaceae on EMB-colistin agar, no confirmation by MIC	1204011	Belgium	LTCF	1204	120401	1	29-May-2018	29-May-2018	Perianal swab	no
120401106	no growth (non-intrinsic) colistin-resistant Enterobacteriaceae (fenotypically)	1204011	Belgium	LTCF	1204	120401	1	29-May-2018	29-May-2018	Perianal swab	no
120401107	no growth (non-intrinsic) colistin-resistant Enterobacteriaceae (fenotypically)	1204011	Belgium	LTCF	1204	120401	1	29-May-2018	29-May-2018	Perianal swab	no
120401108	growth (non-instrinsically colistin-resistant) Enterobacteriaceae on EMB-colistin agar, no confirmation by MIC	1204011	Belgium	LTCF	1204	120401	1	29-May-2018	29-May-2018	Perianal swab	no
120401109	no growth (non-intrinsic) colistin-resistant Enterobacteriaceae (fenotypically)	1204011	Belgium	LTCF	1204	120401	1	29-May-2018	29-May-2018	Perianal swab	no
120401110	no growth (non-intrinsic) colistin-resistant Enterobacteriaceae (fenotypically)	1204011	Belgium	LTCF	1204	120401	1	29-May-2018	29-May-2018	Perianal swab	no
120402101	no growth (non-intrinsic) colistin-resistant Enterobacteriaceae (fenotypically)	1204021	Belgium	LTCF	1204	120402	1	29-May-2018	29-May-2018	Perianal swab	no
120402102	no growth (non-intrinsic) colistin-resistant Enterobacteriaceae (fenotypically)	1204021	Belgium	LTCF	1204	120402	1	29-May-2018	29-May-2018	Perianal swab	no
120402103	no growth (non-intrinsic) colistin-resistant Enterobacteriaceae (fenotypically)	1204021	Belgium	LTCF	1204	120402	1	29-May-2018	29-May-2018	Perianal swab	no
120402104	growth (non-instrinsically colistin-resistant) Enterobacteriaceae on EMB-colistin agar, no confirmation by MIC	1204021	Belgium	LTCF	1204	120402	1	29-May-2018	29-May-2018	Perianal swab	no
120402105	growth (non-instrinsically colistin-resistant) Enterobacteriaceae on EMB-colistin agar, no confirmation by MIC	1204021	Belgium	LTCF	1204	120402	1	29-May-2018	29-May-2018	Perianal swab	no
120402107	no growth (non-intrinsic) colistin-resistant Enterobacteriaceae (fenotypically)	1204021	Belgium	LTCF	1204	120402	1	29-May-2018	29-May-2018	Perianal swab	no
120403101	growth (non-instrinsically colistin-resistant) Enterobacteriaceae on EMB-colistin agar, no confirmation by MIC	1204031	Belgium	LTCF	1204	120403	1	29-May-2018	29-May-2018	Perianal swab	no
120403102	growth (non-instrinsically colistin-resistant) Enterobacteriaceae on EMB-colistin agar, no confirmation by MIC	1204031	Belgium	LTCF	1204	120403	1	29-May-2018	29-May-2018	Perianal swab	no
120501101	growth (non-instrinsically colistin-resistant) Enterobacteriaceae on EMB-colistin agar, no confirmation by MIC	1205011	Belgium	LTCF	1205	120501	1	2018-06-14	2018-06-14	Perianal swab	yes
120501102	no growth (non-intrinsic) colistin-resistant Enterobacteriaceae (fenotypically)	1205011	Belgium	LTCF	1205	120501	1	2018-06-14	2018-06-14	Perianal swab	no
120501103	no growth (non-intrinsic) colistin-resistant Enterobacteriaceae (fenotypically)	1205011	Belgium	LTCF	1205	120501	1	2018-06-14	2018-06-14	Perianal swab	no
120501104	no growth (non-intrinsic) colistin-resistant Enterobacteriaceae (fenotypically)	1205011	Belgium	LTCF	1205	120501	1	2018-06-14	2018-06-14	Perianal swab	no
120501105	no growth (non-intrinsic) colistin-resistant Enterobacteriaceae (fenotypically)	1205011	Belgium	LTCF	1205	120501	1	2018-06-14	2018-06-14	Perianal swab	no
120501106	no growth (non-intrinsic) colistin-resistant Enterobacteriaceae (fenotypically)	1205011	Belgium	LTCF	1205	120501	1	2018-06-14	2018-06-14	Perianal swab	no
120501107	no growth (non-intrinsic) colistin-resistant Enterobacteriaceae (fenotypically)	1205011	Belgium	LTCF	1205	120501	1	2018-06-14	2018-06-14	Perianal swab	no
120501108	no growth (non-intrinsic) colistin-resistant Enterobacteriaceae (fenotypically)	1205011	Belgium	LTCF	1205	120501	1	2018-06-14	2018-06-14	Perianal swab	no
120501109	no growth (non-intrinsic) colistin-resistant Enterobacteriaceae (fenotypically)	1205011	Belgium	LTCF	1205	120501	1	2018-06-14	2018-06-14	Perianal swab	no
120501110	no growth (non-intrinsic) colistin-resistant Enterobacteriaceae (fenotypically)	1205011	Belgium	LTCF	1205	120501	1	2018-06-14	2018-06-14	Perianal swab	no
120501111	no growth (non-intrinsic) colistin-resistant Enterobacteriaceae (fenotypically)	1205011	Belgium	LTCF	1205	120501	1	2018-06-14	2018-06-14	Perianal swab	no
120501112	no growth (non-intrinsic) colistin-resistant Enterobacteriaceae (fenotypically)	1205011	Belgium	LTCF	1205	120501	1	2018-06-14	2018-06-14	Perianal swab	no
120501113	growth (non-instrinsically colistin-resistant) Enterobacteriaceae on EMB-colistin agar, no confirmation by MIC	1205011	Belgium	LTCF	1205	120501	1	2018-06-14	2018-06-14	Perianal swab	no
120501114	no growth (non-intrinsic) colistin-resistant Enterobacteriaceae (fenotypically)	1205011	Belgium	LTCF	1205	120501	1	2018-06-14	2018-06-14	Perianal swab	no
120501115	no growth (non-intrinsic) colistin-resistant Enterobacteriaceae (fenotypically)	1205011	Belgium	LTCF	1205	120501	1	2018-06-14	2018-06-14	Perianal swab	no
120501116	no growth (non-intrinsic) colistin-resistant Enterobacteriaceae (fenotypically)	1205011	Belgium	LTCF	1205	120501	1	2018-06-14	2018-06-14	Perianal swab	no
120501117	no growth (non-intrinsic) colistin-resistant Enterobacteriaceae (fenotypically)	1205011	Belgium	LTCF	1205	120501	1	2018-06-14	2018-06-14	Perianal swab	no
120501118	no growth (non-intrinsic) colistin-resistant Enterobacteriaceae (fenotypically)	1205011	Belgium	LTCF	1205	120501	1	2018-06-14	2018-06-14	Perianal swab	no
120501119	no growth (non-intrinsic) colistin-resistant Enterobacteriaceae (fenotypically)	1205011	Belgium	LTCF	1205	120501	1	2018-06-14	2018-06-14	Perianal swab	no
120502101	no growth (non-intrinsic) colistin-resistant Enterobacteriaceae (fenotypically)	1205021	Belgium	LTCF	1205	120502	1	2018-06-14	2018-06-14	Perianal swab	no
120502102	growth (non-instrinsically colistin-resistant) Enterobacteriaceae on EMB-colistin agar, no confirmation by MIC	1205021	Belgium	LTCF	1205	120502	1	2018-06-14	2018-06-14	Perianal swab	yes
120502103	no growth (non-intrinsic) colistin-resistant Enterobacteriaceae (fenotypically)	1205021	Belgium	LTCF	1205	120502	1	2018-06-14	2018-06-14	Perianal swab	no
120502104	no growth (non-intrinsic) colistin-resistant Enterobacteriaceae (fenotypically)	1205021	Belgium	LTCF	1205	120502	1	2018-06-14	2018-06-14	Perianal swab	no
120502105	growth (non-instrinsically colistin-resistant) Enterobacteriaceae on EMB-colistin agar, no confirmation by MIC	1205021	Belgium	LTCF	1205	120502	1	2018-06-14	2018-06-14	Perianal swab	no
120502106	no growth (non-intrinsic) colistin-resistant Enterobacteriaceae (fenotypically)	1205021	Belgium	LTCF	1205	120502	1	2018-06-14	2018-06-14	Perianal swab	no
120502107	growth (non-instrinsically colistin-resistant) Enterobacteriaceae on EMB-colistin agar, no confirmation by MIC	1205021	Belgium	LTCF	1205	120502	1	2018-06-14	2018-06-14	Perianal swab	yes
120502108	no growth (non-intrinsic) colistin-resistant Enterobacteriaceae (fenotypically)	1205021	Belgium	LTCF	1205	120502	1	2018-06-14	2018-06-14	Perianal swab	no
120502109	no growth (non-intrinsic) colistin-resistant Enterobacteriaceae (fenotypically)	1205021	Belgium	LTCF	1205	120502	1	2018-06-14	2018-06-14	Perianal swab	no
120502110	growth (non-instrinsically colistin-resistant) Enterobacteriaceae on EMB-colistin agar, no confirmation by MIC	1205021	Belgium	LTCF	1205	120502	1	2018-06-14	2018-06-14	Perianal swab	yes
120502111	no growth (non-intrinsic) colistin-resistant Enterobacteriaceae (fenotypically)	1205021	Belgium	LTCF	1205	120502	1	2018-06-14	2018-06-14	Perianal swab	no
120502112	no growth (non-intrinsic) colistin-resistant Enterobacteriaceae (fenotypically)	1205021	Belgium	LTCF	1205	120502	1	2018-06-14	2018-06-14	Perianal swab	no
120502113	no growth (non-intrinsic) colistin-resistant Enterobacteriaceae (fenotypically)	1205021	Belgium	LTCF	1205	120502	1	2018-06-14	2018-06-14	Perianal swab	no
120502114	growth (non-instrinsically colistin-resistant) Enterobacteriaceae on EMB-colistin agar, no confirmation by MIC	1205021	Belgium	LTCF	1205	120502	1	2018-06-14	2018-06-14	Perianal swab	yes
120502115	no growth (non-intrinsic) colistin-resistant Enterobacteriaceae (fenotypically)	1205021	Belgium	LTCF	1205	120502	1	2018-06-14	2018-06-14	Perianal swab	no
120503101	no growth (non-intrinsic) colistin-resistant Enterobacteriaceae (fenotypically)	1205031	Belgium	LTCF	1205	120503	1	2018-06-14	2018-06-14	Perianal swab	no
120503102	no growth (non-intrinsic) colistin-resistant Enterobacteriaceae (fenotypically)	1205031	Belgium	LTCF	1205	120503	1	2018-06-14	2018-06-14	Perianal swab	no
120503103	no growth (non-intrinsic) colistin-resistant Enterobacteriaceae (fenotypically)	1205031	Belgium	LTCF	1205	120503	1	2018-06-14	2018-06-14	Perianal swab	no
120503104	growth (non-instrinsically colistin-resistant) Enterobacteriaceae on EMB-colistin agar, no confirmation by MIC	1205031	Belgium	LTCF	1205	120503	1	2018-06-14	2018-06-14	Perianal swab	yes
120503105	growth (non-instrinsically colistin-resistant) Enterobacteriaceae on EMB-colistin agar, no confirmation by MIC	1205031	Belgium	LTCF	1205	120503	1	2018-06-14	2018-06-14	Perianal swab	no
120503106	growth (non-instrinsically colistin-resistant) Enterobacteriaceae on EMB-colistin agar, no confirmation by MIC	1205031	Belgium	LTCF	1205	120503	1	2018-06-14	2018-06-14	Perianal swab	yes
120503107	no growth (non-intrinsic) colistin-resistant Enterobacteriaceae (fenotypically)	1205031	Belgium	LTCF	1205	120503	1	2018-06-14	2018-06-14	Perianal swab	no
120503108	growth (non-instrinsically colistin-resistant) Enterobacteriaceae on EMB-colistin agar, no confirmation by MIC	1205031	Belgium	LTCF	1205	120503	1	2018-06-14	2018-06-14	Perianal swab	no
120503109	no growth (non-intrinsic) colistin-resistant Enterobacteriaceae (fenotypically)	1205031	Belgium	LTCF	1205	120503	1	2018-06-14	2018-06-14	Perianal swab	no
120504101	no growth (non-intrinsic) colistin-resistant Enterobacteriaceae (fenotypically)	1205041	Belgium	LTCF	1205	120504	1	2018-06-14	2018-06-14	Perianal swab	no
120504102	growth (non-instrinsically colistin-resistant) Enterobacteriaceae on EMB-colistin agar, no confirmation by MIC	1205041	Belgium	LTCF	1205	120504	1	2018-06-14	2018-06-14	Perianal swab	yes
120504103	growth (non-instrinsically colistin-resistant) Enterobacteriaceae on EMB-colistin agar, no confirmation by MIC	1205041	Belgium	LTCF	1205	120504	1	2018-06-14	2018-06-14	Perianal swab	yes
120504104	no growth (non-intrinsic) colistin-resistant Enterobacteriaceae (fenotypically)	1205041	Belgium	LTCF	1205	120504	1	2018-06-14	2018-06-14	Perianal swab	no
120504105	growth (non-instrinsically colistin-resistant) Enterobacteriaceae on EMB-colistin agar, no confirmation by MIC	1205041	Belgium	LTCF	1205	120504	1	2018-06-14	2018-06-14	Perianal swab	yes
120504106	growth (non-instrinsically colistin-resistant) Enterobacteriaceae on EMB-colistin agar, no confirmation by MIC	1205041	Belgium	LTCF	1205	120504	1	2018-06-14	2018-06-14	Perianal swab	no
120504107	growth (non-instrinsically colistin-resistant) Enterobacteriaceae on EMB-colistin agar, no confirmation by MIC	1205041	Belgium	LTCF	1205	120504	1	2018-06-14	2018-06-14	Perianal swab	yes
120504108	no growth (non-intrinsic) colistin-resistant Enterobacteriaceae (fenotypically)	1205041	Belgium	LTCF	1205	120504	1	2018-06-14	2018-06-14	Perianal swab	no
120601101	growth (non-instrinsically colistin-resistant) Enterobacteriaceae on EMB-colistin agar, no confirmation by MIC	1206011	Belgium	LTCF	1206	120601	1	2018-06-26	2018-06-27	Perianal swab	yes
120601102	growth (non-instrinsically colistin-resistant) Enterobacteriaceae on EMB-colistin agar, no confirmation by MIC	1206011	Belgium	LTCF	1206	120601	1	2018-06-26	2018-06-27	Perianal swab	no
120601103	no growth (non-intrinsic) colistin-resistant Enterobacteriaceae (fenotypically)	1206011	Belgium	LTCF	1206	120601	1	2018-06-26	2018-06-27	Perianal swab	no
120601104	no growth (non-intrinsic) colistin-resistant Enterobacteriaceae (fenotypically)	1206011	Belgium	LTCF	1206	120601	1	2018-06-26	2018-06-27	Perianal swab	no
120601105	no growth (non-intrinsic) colistin-resistant Enterobacteriaceae (fenotypically)	1206011	Belgium	LTCF	1206	120601	1	2018-06-26	2018-06-27	Perianal swab	no
120601106	growth (non-instrinsically colistin-resistant) Enterobacteriaceae on EMB-colistin agar, no confirmation by MIC	1206011	Belgium	LTCF	1206	120601	1	2018-06-26	2018-06-27	Perianal swab	yes
120601107	no growth (non-intrinsic) colistin-resistant Enterobacteriaceae (fenotypically)	1206011	Belgium	LTCF	1206	120601	1	2018-06-26	2018-06-27	Perianal swab	no
120601108	no growth (non-intrinsic) colistin-resistant Enterobacteriaceae (fenotypically)	1206011	Belgium	LTCF	1206	120601	1	2018-06-26	2018-06-27	Perianal swab	no
120601109	no growth (non-intrinsic) colistin-resistant Enterobacteriaceae (fenotypically)	1206011	Belgium	LTCF	1206	120601	1	2018-06-26	2018-06-27	Perianal swab	no
120601110	growth (non-instrinsically colistin-resistant) Enterobacteriaceae on EMB-colistin agar, no confirmation by MIC	1206011	Belgium	LTCF	1206	120601	1	2018-06-26	2018-06-27	Perianal swab	yes
120601111	growth (non-instrinsically colistin-resistant) Enterobacteriaceae on EMB-colistin agar, no confirmation by MIC	1206011	Belgium	LTCF	1206	120601	1	2018-06-26	2018-06-27	Perianal swab	yes
120601112	no growth (non-intrinsic) colistin-resistant Enterobacteriaceae (fenotypically)	1206011	Belgium	LTCF	1206	120601	1	2018-06-26	2018-06-27	Perianal swab	no
120601113	no growth (non-intrinsic) colistin-resistant Enterobacteriaceae (fenotypically)	1206011	Belgium	LTCF	1206	120601	1	2018-06-26	2018-06-27	Perianal swab	no
120601114	no growth (non-intrinsic) colistin-resistant Enterobacteriaceae (fenotypically)	1206011	Belgium	LTCF	1206	120601	1	2018-06-26	2018-06-27	Perianal swab	no
120601115	no growth (non-intrinsic) colistin-resistant Enterobacteriaceae (fenotypically)	1206011	Belgium	LTCF	1206	120601	1	2018-06-26	2018-06-27	Perianal swab	no
120601116	no growth (non-intrinsic) colistin-resistant Enterobacteriaceae (fenotypically)	1206011	Belgium	LTCF	1206	120601	1	2018-06-26	2018-06-27	Perianal swab	no
120601117	no growth (non-intrinsic) colistin-resistant Enterobacteriaceae (fenotypically)	1206011	Belgium	LTCF	1206	120601	1	2018-06-26	2018-06-27	Stoma swab	no
120601118	no growth (non-intrinsic) colistin-resistant Enterobacteriaceae (fenotypically)	1206011	Belgium	LTCF	1206	120601	1	2018-06-26	2018-06-27	Perianal swab	no
120601119	no growth (non-intrinsic) colistin-resistant Enterobacteriaceae (fenotypically)	1206011	Belgium	LTCF	1206	120601	1	2018-06-26	2018-06-27	Perianal swab	no
120601120	growth (non-instrinsically colistin-resistant) Enterobacteriaceae on EMB-colistin agar, no confirmation by MIC	1206011	Belgium	LTCF	1206	120601	1	2018-06-26	2018-06-27	Perianal swab	no
120602101	no growth (non-intrinsic) colistin-resistant Enterobacteriaceae (fenotypically)	1206021	Belgium	LTCF	1206	120602	1	2018-06-26	2018-06-27	Perianal swab	no
120602102	no growth (non-intrinsic) colistin-resistant Enterobacteriaceae (fenotypically)	1206021	Belgium	LTCF	1206	120602	1	2018-06-26	2018-06-27	Perianal swab	no
120602103	growth (non-instrinsically colistin-resistant) Enterobacteriaceae on EMB-colistin agar, no confirmation by MIC	1206021	Belgium	LTCF	1206	120602	1	2018-06-26	2018-06-27	Perianal swab	no
120602104	no growth (non-intrinsic) colistin-resistant Enterobacteriaceae (fenotypically)	1206021	Belgium	LTCF	1206	120602	1	2018-06-26	2018-06-27	Perianal swab	no
120602105	no growth (non-intrinsic) colistin-resistant Enterobacteriaceae (fenotypically)	1206021	Belgium	LTCF	1206	120602	1	2018-06-26	2018-06-27	Perianal swab	no
120602106	no growth (non-intrinsic) colistin-resistant Enterobacteriaceae (fenotypically)	1206021	Belgium	LTCF	1206	120602	1	2018-06-26	2018-06-27	Perianal swab	no
120602107	no growth (non-intrinsic) colistin-resistant Enterobacteriaceae (fenotypically)	1206021	Belgium	LTCF	1206	120602	1	2018-06-26	2018-06-27	Perianal swab	no
120602108	no growth (non-intrinsic) colistin-resistant Enterobacteriaceae (fenotypically)	1206021	Belgium	LTCF	1206	120602	1	2018-06-26	2018-06-27	Perianal swab	no
120602109	no growth (non-intrinsic) colistin-resistant Enterobacteriaceae (fenotypically)	1206021	Belgium	LTCF	1206	120602	1	2018-06-26	2018-06-27	Perianal swab	no
120602110	no growth (non-intrinsic) colistin-resistant Enterobacteriaceae (fenotypically)	1206021	Belgium	LTCF	1206	120602	1	2018-06-26	2018-06-27	Perianal swab	no
120602111	no growth (non-intrinsic) colistin-resistant Enterobacteriaceae (fenotypically)	1206021	Belgium	LTCF	1206	120602	1	2018-06-26	2018-06-27	Perianal swab	no
120602112	growth (non-instrinsically colistin-resistant) Enterobacteriaceae on EMB-colistin agar, no confirmation by MIC	1206021	Belgium	LTCF	1206	120602	1	2018-06-26	2018-06-27	Perianal swab	no
120602113	no growth (non-intrinsic) colistin-resistant Enterobacteriaceae (fenotypically)	1206021	Belgium	LTCF	1206	120602	1	2018-06-26	2018-06-27	Perianal swab	no
120602114	growth (non-instrinsically colistin-resistant) Enterobacteriaceae on EMB-colistin agar, no confirmation by MIC	1206021	Belgium	LTCF	1206	120602	1	2018-06-26	2018-06-27	Perianal swab	yes
120603101	no growth (non-intrinsic) colistin-resistant Enterobacteriaceae (fenotypically)	1206031	Belgium	LTCF	1206	120603	1	2018-06-26	2018-06-27	Perianal swab	no
120603102	no growth (non-intrinsic) colistin-resistant Enterobacteriaceae (fenotypically)	1206031	Belgium	LTCF	1206	120603	1	2018-06-26	2018-06-27	Perianal swab	no
120603103	growth (non-instrinsically colistin-resistant) Enterobacteriaceae on EMB-colistin agar, no confirmation by MIC	1206031	Belgium	LTCF	1206	120603	1	2018-06-26	2018-06-27	Perianal swab	yes
120603104	no growth (non-intrinsic) colistin-resistant Enterobacteriaceae (fenotypically)	1206031	Belgium	LTCF	1206	120603	1	2018-06-26	2018-06-27	Perianal swab	no
120603105	no growth (non-intrinsic) colistin-resistant Enterobacteriaceae (fenotypically)	1206031	Belgium	LTCF	1206	120603	1	2018-06-26	2018-06-27	Perianal swab	no
120603106	no growth (non-intrinsic) colistin-resistant Enterobacteriaceae (fenotypically)	1206031	Belgium	LTCF	1206	120603	1	2018-06-26	2018-06-27	Perianal swab	no
120603107	no growth (non-intrinsic) colistin-resistant Enterobacteriaceae (fenotypically)	1206031	Belgium	LTCF	1206	120603	1	2018-06-26	2018-06-27	Perianal swab	no
120603108	no growth (non-intrinsic) colistin-resistant Enterobacteriaceae (fenotypically)	1206031	Belgium	LTCF	1206	120603	1	2018-06-26	2018-06-27	Perianal swab	no
120603109	no growth (non-intrinsic) colistin-resistant Enterobacteriaceae (fenotypically)	1206031	Belgium	LTCF	1206	120603	1	2018-06-26	2018-06-27	Perianal swab	no
120603110	no growth (non-intrinsic) colistin-resistant Enterobacteriaceae (fenotypically)	1206031	Belgium	LTCF	1206	120603	1	2018-06-26	2018-06-27	Perianal swab	no
120603111	growth (non-instrinsically colistin-resistant) Enterobacteriaceae on EMB-colistin agar, no confirmation by MIC	1206031	Belgium	LTCF	1206	120603	1	2018-06-26	2018-06-27	Perianal swab	yes
120603112	no growth (non-intrinsic) colistin-resistant Enterobacteriaceae (fenotypically)	1206031	Belgium	LTCF	1206	120603	1	2018-06-26	2018-06-27	Perianal swab	no
120603113	no growth (non-intrinsic) colistin-resistant Enterobacteriaceae (fenotypically)	1206031	Belgium	LTCF	1206	120603	1	2018-06-26	2018-06-27	Perianal swab	no
120603114	no growth (non-intrinsic) colistin-resistant Enterobacteriaceae (fenotypically)	1206031	Belgium	LTCF	1206	120603	1	2018-06-26	2018-06-27	Perianal swab	no
120603115	growth (non-instrinsically colistin-resistant) Enterobacteriaceae on EMB-colistin agar, no confirmation by MIC	1206031	Belgium	LTCF	1206	120603	1	2018-06-26	2018-06-27	Perianal swab	yes
120603116	no growth (non-intrinsic) colistin-resistant Enterobacteriaceae (fenotypically)	1206031	Belgium	LTCF	1206	120603	1	2018-06-26	2018-06-27	Perianal swab	no
120603117	no growth (non-intrinsic) colistin-resistant Enterobacteriaceae (fenotypically)	1206031	Belgium	LTCF	1206	120603	1	2018-06-26	2018-06-27	Perianal swab	no
120603118	no growth (non-intrinsic) colistin-resistant Enterobacteriaceae (fenotypically)	1206031	Belgium	LTCF	1206	120603	1	2018-06-26	2018-06-27	Perianal swab	no
120603119	growth (non-instrinsically colistin-resistant) Enterobacteriaceae on EMB-colistin agar, no confirmation by MIC	1206031	Belgium	LTCF	1206	120603	1	2018-06-26	2018-06-27	Perianal swab	yes
120603120	no growth (non-intrinsic) colistin-resistant Enterobacteriaceae (fenotypically)	1206031	Belgium	LTCF	1206	120603	1	2018-06-26	2018-06-27	Perianal swab	no
120603121	no growth (non-intrinsic) colistin-resistant Enterobacteriaceae (fenotypically)	1206031	Belgium	LTCF	1206	120603	1	2018-06-26	2018-06-27	Perianal swab	no
120603122	no growth (non-intrinsic) colistin-resistant Enterobacteriaceae (fenotypically)	1206031	Belgium	LTCF	1206	120603	1	2018-06-26	2018-06-27	Perianal swab	no
120603123	no growth (non-intrinsic) colistin-resistant Enterobacteriaceae (fenotypically)	1206031	Belgium	LTCF	1206	120603	1	2018-06-26	2018-06-27	Perianal swab	no
120603124	growth (non-instrinsically colistin-resistant) Enterobacteriaceae on EMB-colistin agar, no confirmation by MIC	1206031	Belgium	LTCF	1206	120603	1	2018-06-26	2018-06-27	Perianal swab	yes
120604101	no growth (non-intrinsic) colistin-resistant Enterobacteriaceae (fenotypically)	1206041	Belgium	LTCF	1206	120604	1	2018-06-26	2018-06-27	Perianal swab	no
120604102	growth (non-instrinsically colistin-resistant) Enterobacteriaceae on EMB-colistin agar, no confirmation by MIC	1206041	Belgium	LTCF	1206	120604	1	2018-06-26	2018-06-27	Perianal swab	yes
120604103	growth (non-instrinsically colistin-resistant) Enterobacteriaceae on EMB-colistin agar, no confirmation by MIC	1206041	Belgium	LTCF	1206	120604	1	2018-06-26	2018-06-27	Perianal swab	yes
120604104	growth (non-instrinsically colistin-resistant) Enterobacteriaceae on EMB-colistin agar, no confirmation by MIC	1206041	Belgium	LTCF	1206	120604	1	2018-06-26	2018-06-27	Perianal swab	no
120604105	growth (non-instrinsically colistin-resistant) Enterobacteriaceae on EMB-colistin agar, no confirmation by MIC	1206041	Belgium	LTCF	1206	120604	1	2018-06-26	2018-06-27	Perianal swab	no
120604106	no growth (non-intrinsic) colistin-resistant Enterobacteriaceae (fenotypically)	1206041	Belgium	LTCF	1206	120604	1	2018-06-26	2018-06-27	Perianal swab	no
120604107	no growth (non-intrinsic) colistin-resistant Enterobacteriaceae (fenotypically)	1206041	Belgium	LTCF	1206	120604	1	2018-06-26	2018-06-27	Perianal swab	no
120604108	no growth (non-intrinsic) colistin-resistant Enterobacteriaceae (fenotypically)	1206041	Belgium	LTCF	1206	120604	1	2018-06-26	2018-06-27	Perianal swab	no
120604109	growth (non-instrinsically colistin-resistant) Enterobacteriaceae on EMB-colistin agar, no confirmation by MIC	1206041	Belgium	LTCF	1206	120604	1	2018-06-26	2018-06-27	Perianal swab	no
120604110	no growth (non-intrinsic) colistin-resistant Enterobacteriaceae (fenotypically)	1206041	Belgium	LTCF	1206	120604	1	2018-06-26	2018-06-27	Perianal swab	no
120604111	growth (non-instrinsically colistin-resistant) Enterobacteriaceae on EMB-colistin agar, no confirmation by MIC	1206041	Belgium	LTCF	1206	120604	1	2018-06-26	2018-06-27	Perianal swab	yes
120604112	growth (non-instrinsically colistin-resistant) Enterobacteriaceae on EMB-colistin agar, no confirmation by MIC	1206041	Belgium	LTCF	1206	120604	1	2018-06-26	2018-06-27	Perianal swab	yes
120604113	growth (non-instrinsically colistin-resistant) Enterobacteriaceae on EMB-colistin agar, no confirmation by MIC	1206041	Belgium	LTCF	1206	120604	1	2018-06-26	2018-06-27	Perianal swab	no
120604114	no growth (non-intrinsic) colistin-resistant Enterobacteriaceae (fenotypically)	1206041	Belgium	LTCF	1206	120604	1	2018-06-26	2018-06-27	Perianal swab	no
120604115	growth (non-instrinsically colistin-resistant) Enterobacteriaceae on EMB-colistin agar, no confirmation by MIC	1206041	Belgium	LTCF	1206	120604	1	2018-06-26	2018-06-27	Perianal swab	no
120701101	no growth (non-intrinsic) colistin-resistant Enterobacteriaceae (fenotypically)	1207011	Belgium	LTCF	1207	120701	1	2018-06-22	2018-06-22	Perianal swab	no
120701102	growth (non-instrinsically colistin-resistant) Enterobacteriaceae on EMB-colistin agar, no confirmation by MIC	1207011	Belgium	LTCF	1207	120701	1	2018-06-22	2018-06-22	Perianal swab	no
120701103	no growth (non-intrinsic) colistin-resistant Enterobacteriaceae (fenotypically)	1207011	Belgium	LTCF	1207	120701	1	2018-06-22	2018-06-22	Perianal swab	no
120701104	growth (non-instrinsically colistin-resistant) Enterobacteriaceae on EMB-colistin agar, no confirmation by MIC	1207011	Belgium	LTCF	1207	120701	1	2018-06-22	2018-06-22	Perianal swab	no
120701105	no growth (non-intrinsic) colistin-resistant Enterobacteriaceae (fenotypically)	1207011	Belgium	LTCF	1207	120701	1	2018-06-22	2018-06-22	Perianal swab	no
120701106	no growth (non-intrinsic) colistin-resistant Enterobacteriaceae (fenotypically)	1207011	Belgium	LTCF	1207	120701	1	2018-06-22	2018-06-22	Perianal swab	no
120701107	growth (non-instrinsically colistin-resistant) Enterobacteriaceae on EMB-colistin agar, no confirmation by MIC	1207011	Belgium	LTCF	1207	120701	1	2018-06-22	2018-06-22	Perianal swab	yes
120701108	no growth (non-intrinsic) colistin-resistant Enterobacteriaceae (fenotypically)	1207011	Belgium	LTCF	1207	120701	1	2018-06-22	2018-06-22	Perianal swab	no
120701109	no growth (non-intrinsic) colistin-resistant Enterobacteriaceae (fenotypically)	1207011	Belgium	LTCF	1207	120701	1	2018-06-22	2018-06-22	Perianal swab	no
120701110	no growth (non-intrinsic) colistin-resistant Enterobacteriaceae (fenotypically)	1207011	Belgium	LTCF	1207	120701	1	2018-06-22	2018-06-22	Perianal swab	no
120702101	no growth (non-intrinsic) colistin-resistant Enterobacteriaceae (fenotypically)	1207021	Belgium	LTCF	1207	120702	1	2018-06-22	2018-06-22	Perianal swab	no
120702102	growth (non-instrinsically colistin-resistant) Enterobacteriaceae on EMB-colistin agar, no confirmation by MIC	1207021	Belgium	LTCF	1207	120702	1	2018-06-22	2018-06-22	Perianal swab	no
120702104	no growth (non-intrinsic) colistin-resistant Enterobacteriaceae (fenotypically)	1207021	Belgium	LTCF	1207	120702	1	2018-06-22	2018-06-22	Perianal swab	no
120702105	growth (non-instrinsically colistin-resistant) Enterobacteriaceae on EMB-colistin agar, no confirmation by MIC	1207021	Belgium	LTCF	1207	120702	1	2018-06-22	2018-06-22	Perianal swab	no
120702106	no growth (non-intrinsic) colistin-resistant Enterobacteriaceae (fenotypically)	1207021	Belgium	LTCF	1207	120702	1	2018-06-22	2018-06-22	Perianal swab	no
120702107	growth (non-instrinsically colistin-resistant) Enterobacteriaceae on EMB-colistin agar, no confirmation by MIC	1207021	Belgium	LTCF	1207	120702	1	2018-06-22	2018-06-22	Perianal swab	yes
120702108	no growth (non-intrinsic) colistin-resistant Enterobacteriaceae (fenotypically)	1207021	Belgium	LTCF	1207	120702	1	2018-06-22	2018-06-22	Perianal swab	no
120702109	growth (non-instrinsically colistin-resistant) Enterobacteriaceae on EMB-colistin agar, no confirmation by MIC	1207021	Belgium	LTCF	1207	120702	1	2018-06-22	2018-06-22	Perianal swab	no
120702110	no growth (non-intrinsic) colistin-resistant Enterobacteriaceae (fenotypically)	1207021	Belgium	LTCF	1207	120702	1	2018-06-22	2018-06-22	Perianal swab	no
120702111	no growth (non-intrinsic) colistin-resistant Enterobacteriaceae (fenotypically)	1207021	Belgium	LTCF	1207	120702	1	2018-06-22	2018-06-22	Perianal swab	no
120702112	no growth (non-intrinsic) colistin-resistant Enterobacteriaceae (fenotypically)	1207021	Belgium	LTCF	1207	120702	1	2018-06-22	2018-06-22	Perianal swab	no
120702113	growth (non-instrinsically colistin-resistant) Enterobacteriaceae on EMB-colistin agar, no confirmation by MIC	1207021	Belgium	LTCF	1207	120702	1	2018-06-22	2018-06-22	Perianal swab	no
120702114	growth (non-instrinsically colistin-resistant) Enterobacteriaceae on EMB-colistin agar, no confirmation by MIC	1207021	Belgium	LTCF	1207	120702	1	2018-06-22	2018-06-22	Perianal swab	yes
120702115	no growth (non-intrinsic) colistin-resistant Enterobacteriaceae (fenotypically)	1207021	Belgium	LTCF	1207	120702	1	2018-06-22	2018-06-22	Perianal swab	no
120702116	no growth (non-intrinsic) colistin-resistant Enterobacteriaceae (fenotypically)	1207021	Belgium	LTCF	1207	120702	1	2018-06-22	2018-06-22	Perianal swab	no
120702117	no growth (non-intrinsic) colistin-resistant Enterobacteriaceae (fenotypically)	1207021	Belgium	LTCF	1207	120702	1	2018-06-22	2018-06-22	Perianal swab	no
120702118	growth (non-instrinsically colistin-resistant) Enterobacteriaceae on EMB-colistin agar, no confirmation by MIC	1207021	Belgium	LTCF	1207	120702	1	2018-06-22	2018-06-22	Perianal swab	no
120702119	no growth (non-intrinsic) colistin-resistant Enterobacteriaceae (fenotypically)	1207021	Belgium	LTCF	1207	120702	1	2018-06-22	2018-06-22	Perianal swab	no
120702120	no growth (non-intrinsic) colistin-resistant Enterobacteriaceae (fenotypically)	1207021	Belgium	LTCF	1207	120702	1	2018-06-22	2018-06-22	Perianal swab	no
120702121	no growth (non-intrinsic) colistin-resistant Enterobacteriaceae (fenotypically)	1207021	Belgium	LTCF	1207	120702	1	2018-06-22	2018-06-22	Perianal swab	no
120702122	no growth (non-intrinsic) colistin-resistant Enterobacteriaceae (fenotypically)	1207021	Belgium	LTCF	1207	120702	1	2018-06-22	2018-06-22	Perianal swab	no
120703101	no growth (non-intrinsic) colistin-resistant Enterobacteriaceae (fenotypically)	1207031	Belgium	LTCF	1207	120703	1	2018-06-22	2018-06-22	Perianal swab	no
120703102	no growth (non-intrinsic) colistin-resistant Enterobacteriaceae (fenotypically)	1207031	Belgium	LTCF	1207	120703	1	2018-06-22	2018-06-22	Perianal swab	no
120703103	no growth (non-intrinsic) colistin-resistant Enterobacteriaceae (fenotypically)	1207031	Belgium	LTCF	1207	120703	1	2018-06-22	2018-06-22	Perianal swab	no
120703104	growth (non-instrinsically colistin-resistant) Enterobacteriaceae on EMB-colistin agar, no confirmation by MIC	1207031	Belgium	LTCF	1207	120703	1	2018-06-22	2018-06-22	Perianal swab	yes
120703105	no growth (non-intrinsic) colistin-resistant Enterobacteriaceae (fenotypically)	1207031	Belgium	LTCF	1207	120703	1	2018-06-22	2018-06-22	Perianal swab	no
120703106	no growth (non-intrinsic) colistin-resistant Enterobacteriaceae (fenotypically)	1207031	Belgium	LTCF	1207	120703	1	2018-06-22	2018-06-22	Perianal swab	no
120703107	no growth (non-intrinsic) colistin-resistant Enterobacteriaceae (fenotypically)	1207031	Belgium	LTCF	1207	120703	1	2018-06-22	2018-06-22	Perianal swab	no
120703108	growth (non-instrinsically colistin-resistant) Enterobacteriaceae on EMB-colistin agar, no confirmation by MIC	1207031	Belgium	LTCF	1207	120703	1	2018-06-22	2018-06-22	Perianal swab	no
120703109	no growth (non-intrinsic) colistin-resistant Enterobacteriaceae (fenotypically)	1207031	Belgium	LTCF	1207	120703	1	2018-06-22	2018-06-22	Perianal swab	no
120703110	no growth (non-intrinsic) colistin-resistant Enterobacteriaceae (fenotypically)	1207031	Belgium	LTCF	1207	120703	1	2018-06-22	2018-06-22	Perianal swab	no
120703111	no growth (non-intrinsic) colistin-resistant Enterobacteriaceae (fenotypically)	1207031	Belgium	LTCF	1207	120703	1	2018-06-22	2018-06-22	Perianal swab	no
120703112	growth (non-instrinsically colistin-resistant) Enterobacteriaceae on EMB-colistin agar, no confirmation by MIC	1207031	Belgium	LTCF	1207	120703	1	2018-06-22	2018-06-22	Perianal swab	no
120703113	no growth (non-intrinsic) colistin-resistant Enterobacteriaceae (fenotypically)	1207031	Belgium	LTCF	1207	120703	1	2018-06-22	2018-06-22	Perianal swab	no
120703114	no growth (non-intrinsic) colistin-resistant Enterobacteriaceae (fenotypically)	1207031	Belgium	LTCF	1207	120703	1	2018-06-22	2018-06-22	Perianal swab	no
120703115	no growth (non-intrinsic) colistin-resistant Enterobacteriaceae (fenotypically)	1207031	Belgium	LTCF	1207	120703	1	2018-06-22	2018-06-22	Perianal swab	no
120703116	no growth (non-intrinsic) colistin-resistant Enterobacteriaceae (fenotypically)	1207031	Belgium	LTCF	1207	120703	1	2018-06-22	2018-06-22	Perianal swab	no
120703118	no growth (non-intrinsic) colistin-resistant Enterobacteriaceae (fenotypically)	1207031	Belgium	LTCF	1207	120703	1	2018-06-22	2018-06-22	Perianal swab	no
120703119	no growth (non-intrinsic) colistin-resistant Enterobacteriaceae (fenotypically)	1207031	Belgium	LTCF	1207	120703	1	2018-06-22	2018-06-22	Perianal swab	no
120704101	growth (non-instrinsically colistin-resistant) Enterobacteriaceae on EMB-colistin agar, no confirmation by MIC	1207041	Belgium	LTCF	1207	120704	1	2018-06-22	2018-06-22	Perianal swab	yes
120704102	no growth (non-intrinsic) colistin-resistant Enterobacteriaceae (fenotypically)	1207041	Belgium	LTCF	1207	120704	1	2018-06-22	2018-06-22	Perianal swab	no
120704103	no growth (non-intrinsic) colistin-resistant Enterobacteriaceae (fenotypically)	1207041	Belgium	LTCF	1207	120704	1	2018-06-22	2018-06-22	Perianal swab	no
120704104	growth (non-instrinsically colistin-resistant) Enterobacteriaceae on EMB-colistin agar, no confirmation by MIC	1207041	Belgium	LTCF	1207	120704	1	2018-06-22	2018-06-22	Perianal swab	no
120704105	no growth (non-intrinsic) colistin-resistant Enterobacteriaceae (fenotypically)	1207041	Belgium	LTCF	1207	120704	1	2018-06-22	2018-06-22	Perianal swab	no
120704106	growth (non-instrinsically colistin-resistant) Enterobacteriaceae on EMB-colistin agar, no confirmation by MIC	1207041	Belgium	LTCF	1207	120704	1	2018-06-22	2018-06-22	Perianal swab	yes
120704107	growth (non-instrinsically colistin-resistant) Enterobacteriaceae on EMB-colistin agar, no confirmation by MIC	1207041	Belgium	LTCF	1207	120704	1	2018-06-22	2018-06-22	Perianal swab	no
120704108	growth (non-instrinsically colistin-resistant) Enterobacteriaceae on EMB-colistin agar, no confirmation by MIC	1207041	Belgium	LTCF	1207	120704	1	2018-06-22	2018-06-22	Perianal swab	yes
120704109	no growth (non-intrinsic) colistin-resistant Enterobacteriaceae (fenotypically)	1207041	Belgium	LTCF	1207	120704	1	2018-06-22	2018-06-22	Perianal swab	no
120704110	growth (non-instrinsically colistin-resistant) Enterobacteriaceae on EMB-colistin agar, no confirmation by MIC	1207041	Belgium	LTCF	1207	120704	1	2018-06-22	2018-06-22	Perianal swab	no
120704111	no growth (non-intrinsic) colistin-resistant Enterobacteriaceae (fenotypically)	1207041	Belgium	LTCF	1207	120704	1	2018-06-22	2018-06-22	Perianal swab	no
120704112	no growth (non-intrinsic) colistin-resistant Enterobacteriaceae (fenotypically)	1207041	Belgium	LTCF	1207	120704	1	2018-06-22	2018-06-22	Perianal swab	no
120704113	no growth (non-intrinsic) colistin-resistant Enterobacteriaceae (fenotypically)	1207041	Belgium	LTCF	1207	120704	1	2018-06-22	2018-06-22	Perianal swab	no
120704114	no growth (non-intrinsic) colistin-resistant Enterobacteriaceae (fenotypically)	1207041	Belgium	LTCF	1207	120704	1	2018-06-22	2018-06-22	Perianal swab	no
120704115	no growth (non-intrinsic) colistin-resistant Enterobacteriaceae (fenotypically)	1207041	Belgium	LTCF	1207	120704	1	2018-06-22	2018-06-22	Perianal swab	no
120704116	no growth (non-intrinsic) colistin-resistant Enterobacteriaceae (fenotypically)	1207041	Belgium	LTCF	1207	120704	1	2018-06-22	2018-06-22	Perianal swab	no
120801101	no growth (non-intrinsic) colistin-resistant Enterobacteriaceae (fenotypically)	1208011	Belgium	LTCF	1208	120801	1	2018-09-13	2018-09-13	Perianal swab	no
120801102	no growth (non-intrinsic) colistin-resistant Enterobacteriaceae (fenotypically)	1208011	Belgium	LTCF	1208	120801	1	2018-09-13	2018-09-13	Perianal swab	no
120801103	no growth (non-intrinsic) colistin-resistant Enterobacteriaceae (fenotypically)	1208011	Belgium	LTCF	1208	120801	1	2018-09-13	2018-09-13	Perianal swab	no
120801104	no growth (non-intrinsic) colistin-resistant Enterobacteriaceae (fenotypically)	1208011	Belgium	LTCF	1208	120801	1	2018-09-13	2018-09-13	Perianal swab	no
120801105	no growth (non-intrinsic) colistin-resistant Enterobacteriaceae (fenotypically)	1208011	Belgium	LTCF	1208	120801	1	2018-09-13	2018-09-13	Perianal swab	no
120801106	growth (non-instrinsically colistin-resistant) Enterobacteriaceae on EMB-colistin agar, no confirmation by MIC	1208011	Belgium	LTCF	1208	120801	1	2018-09-13	2018-09-13	Perianal swab	no
120801107	no growth (non-intrinsic) colistin-resistant Enterobacteriaceae (fenotypically)	1208011	Belgium	LTCF	1208	120801	1	2018-09-13	2018-09-13	Perianal swab	no
120801108	no growth (non-intrinsic) colistin-resistant Enterobacteriaceae (fenotypically)	1208011	Belgium	LTCF	1208	120801	1	2018-09-13	2018-09-13	Perianal swab	no
120801109	no growth (non-intrinsic) colistin-resistant Enterobacteriaceae (fenotypically)	1208011	Belgium	LTCF	1208	120801	1	2018-09-13	2018-09-13	Perianal swab	no
120801110	no growth (non-intrinsic) colistin-resistant Enterobacteriaceae (fenotypically)	1208011	Belgium	LTCF	1208	120801	1	2018-09-13	2018-09-13	Perianal swab	no
120801111	no growth (non-intrinsic) colistin-resistant Enterobacteriaceae (fenotypically)	1208011	Belgium	LTCF	1208	120801	1	2018-09-13	2018-09-13	Perianal swab	no
120801112	no growth (non-intrinsic) colistin-resistant Enterobacteriaceae (fenotypically)	1208011	Belgium	LTCF	1208	120801	1	2018-09-13	2018-09-13	Perianal swab	no
120801113	no growth (non-intrinsic) colistin-resistant Enterobacteriaceae (fenotypically)	1208011	Belgium	LTCF	1208	120801	1	2018-09-13	2018-09-13	Perianal swab	no
120801114	no growth (non-intrinsic) colistin-resistant Enterobacteriaceae (fenotypically)	1208011	Belgium	LTCF	1208	120801	1	2018-09-13	2018-09-13	Perianal swab	no
120801115	no growth (non-intrinsic) colistin-resistant Enterobacteriaceae (fenotypically)	1208011	Belgium	LTCF	1208	120801	1	2018-09-13	2018-09-13	Perianal swab	no
120801116	no growth (non-intrinsic) colistin-resistant Enterobacteriaceae (fenotypically)	1208011	Belgium	LTCF	1208	120801	1	2018-09-13	2018-09-13	Perianal swab	no
120801117	no growth (non-intrinsic) colistin-resistant Enterobacteriaceae (fenotypically)	1208011	Belgium	LTCF	1208	120801	1	2018-09-13	2018-09-13	Perianal swab	no
120802101	no growth (non-intrinsic) colistin-resistant Enterobacteriaceae (fenotypically)	1208021	Belgium	LTCF	1208	120802	1	2018-09-13	2018-09-13	Perianal swab	no
120802102	no growth (non-intrinsic) colistin-resistant Enterobacteriaceae (fenotypically)	1208021	Belgium	LTCF	1208	120802	1	2018-09-13	2018-09-13	Perianal swab	no
120802103	no growth (non-intrinsic) colistin-resistant Enterobacteriaceae (fenotypically)	1208021	Belgium	LTCF	1208	120802	1	2018-09-13	2018-09-13	Perianal swab	no
120802104	no growth (non-intrinsic) colistin-resistant Enterobacteriaceae (fenotypically)	1208021	Belgium	LTCF	1208	120802	1	2018-09-13	2018-09-13	Perianal swab	no
120802105	no growth (non-intrinsic) colistin-resistant Enterobacteriaceae (fenotypically)	1208021	Belgium	LTCF	1208	120802	1	2018-09-13	2018-09-13	Perianal swab	no
120802106	no growth (non-intrinsic) colistin-resistant Enterobacteriaceae (fenotypically)	1208021	Belgium	LTCF	1208	120802	1	2018-09-13	2018-09-13	Perianal swab	no
120802107	no growth (non-intrinsic) colistin-resistant Enterobacteriaceae (fenotypically)	1208021	Belgium	LTCF	1208	120802	1	2018-09-13	2018-09-13	Perianal swab	no
120802108	no growth (non-intrinsic) colistin-resistant Enterobacteriaceae (fenotypically)	1208021	Belgium	LTCF	1208	120802	1	2018-09-13	2018-09-13	Perianal swab	no
120802109	no growth (non-intrinsic) colistin-resistant Enterobacteriaceae (fenotypically)	1208021	Belgium	LTCF	1208	120802	1	2018-09-13	2018-09-13	Perianal swab	no
120802110	no growth (non-intrinsic) colistin-resistant Enterobacteriaceae (fenotypically)	1208021	Belgium	LTCF	1208	120802	1	2018-09-13	2018-09-13	Perianal swab	no
120802111	growth (non-instrinsically colistin-resistant) Enterobacteriaceae on EMB-colistin agar, no confirmation by MIC	1208021	Belgium	LTCF	1208	120802	1	2018-09-13	2018-09-13	Perianal swab	yes
120802112	no growth (non-intrinsic) colistin-resistant Enterobacteriaceae (fenotypically)	1208021	Belgium	LTCF	1208	120802	1	2018-09-13	2018-09-13	Perianal swab	no
120802113	no growth (non-intrinsic) colistin-resistant Enterobacteriaceae (fenotypically)	1208021	Belgium	LTCF	1208	120802	1	2018-09-13	2018-09-13	Perianal swab	no
120802114	no growth (non-intrinsic) colistin-resistant Enterobacteriaceae (fenotypically)	1208021	Belgium	LTCF	1208	120802	1	2018-09-13	2018-09-13	Perianal swab	no
120802115	no growth (non-intrinsic) colistin-resistant Enterobacteriaceae (fenotypically)	1208021	Belgium	LTCF	1208	120802	1	2018-09-13	2018-09-13	Perianal swab	no
120802116	no growth (non-intrinsic) colistin-resistant Enterobacteriaceae (fenotypically)	1208021	Belgium	LTCF	1208	120802	1	2018-09-13	2018-09-13	Perianal swab	no
120802117	no growth (non-intrinsic) colistin-resistant Enterobacteriaceae (fenotypically)	1208021	Belgium	LTCF	1208	120802	1	2018-09-13	2018-09-13	Perianal swab	no
120802118	no growth (non-intrinsic) colistin-resistant Enterobacteriaceae (fenotypically)	1208021	Belgium	LTCF	1208	120802	1	2018-09-13	2018-09-13	Perianal swab	no
120802119	no growth (non-intrinsic) colistin-resistant Enterobacteriaceae (fenotypically)	1208021	Belgium	LTCF	1208	120802	1	2018-09-13	2018-09-13	Perianal swab	no
120803101	no growth (non-intrinsic) colistin-resistant Enterobacteriaceae (fenotypically)	1208031	Belgium	LTCF	1208	120803	1	2018-09-13	2018-09-13	Perianal swab	no
120803102	growth (non-instrinsically colistin-resistant) Enterobacteriaceae on EMB-colistin agar, no confirmation by MIC	1208031	Belgium	LTCF	1208	120803	1	2018-09-13	2018-09-13	Perianal swab	yes
120803103	no growth (non-intrinsic) colistin-resistant Enterobacteriaceae (fenotypically)	1208031	Belgium	LTCF	1208	120803	1	2018-09-13	2018-09-13	Perianal swab	no
120803104	growth (non-instrinsically colistin-resistant) Enterobacteriaceae on EMB-colistin agar, no confirmation by MIC	1208031	Belgium	LTCF	1208	120803	1	2018-09-13	2018-09-13	Perianal swab	no
120803105	no growth (non-intrinsic) colistin-resistant Enterobacteriaceae (fenotypically)	1208031	Belgium	LTCF	1208	120803	1	2018-09-13	2018-09-13	Perianal swab	no
120803106	no growth (non-intrinsic) colistin-resistant Enterobacteriaceae (fenotypically)	1208031	Belgium	LTCF	1208	120803	1	2018-09-13	2018-09-13	Perianal swab	no
120803107	no growth (non-intrinsic) colistin-resistant Enterobacteriaceae (fenotypically)	1208031	Belgium	LTCF	1208	120803	1	2018-09-13	2018-09-13	Perianal swab	no
120803108	no growth (non-intrinsic) colistin-resistant Enterobacteriaceae (fenotypically)	1208031	Belgium	LTCF	1208	120803	1	2018-09-13	2018-09-13	Perianal swab	no
120803109	growth (non-instrinsically colistin-resistant) Enterobacteriaceae on EMB-colistin agar, no confirmation by MIC	1208031	Belgium	LTCF	1208	120803	1	2018-09-13	2018-09-13	Perianal swab	yes
120803110	no growth (non-intrinsic) colistin-resistant Enterobacteriaceae (fenotypically)	1208031	Belgium	LTCF	1208	120803	1	2018-09-13	2018-09-13	Perianal swab	no
120803111	no growth (non-intrinsic) colistin-resistant Enterobacteriaceae (fenotypically)	1208031	Belgium	LTCF	1208	120803	1	2018-09-13	2018-09-13	Perianal swab	no
120803112	no growth (non-intrinsic) colistin-resistant Enterobacteriaceae (fenotypically)	1208031	Belgium	LTCF	1208	120803	1	2018-09-13	2018-09-13	Perianal swab	no
120803113	no growth (non-intrinsic) colistin-resistant Enterobacteriaceae (fenotypically)	1208031	Belgium	LTCF	1208	120803	1	2018-09-13	2018-09-13	Perianal swab	no
120803114	no growth (non-intrinsic) colistin-resistant Enterobacteriaceae (fenotypically)	1208031	Belgium	LTCF	1208	120803	1	2018-09-13	2018-09-13	Perianal swab	no
120803115	growth (non-instrinsically colistin-resistant) Enterobacteriaceae on EMB-colistin agar, no confirmation by MIC	1208031	Belgium	LTCF	1208	120803	1	2018-09-13	2018-09-13	Perianal swab	yes
120803116	growth (non-instrinsically colistin-resistant) Enterobacteriaceae on EMB-colistin agar, no confirmation by MIC	1208031	Belgium	LTCF	1208	120803	1	2018-09-13	2018-09-13	Perianal swab	no
120803117	growth (non-instrinsically colistin-resistant) Enterobacteriaceae on EMB-colistin agar, no confirmation by MIC	1208031	Belgium	LTCF	1208	120803	1	2018-09-13	2018-09-13	Perianal swab	yes
120803118	no growth (non-intrinsic) colistin-resistant Enterobacteriaceae (fenotypically)	1208031	Belgium	LTCF	1208	120803	1	2018-09-13	2018-09-13	Perianal swab	no
120803119	no growth (non-intrinsic) colistin-resistant Enterobacteriaceae (fenotypically)	1208031	Belgium	LTCF	1208	120803	1	2018-09-13	2018-09-13	Perianal swab	no
120804101	no growth (non-intrinsic) colistin-resistant Enterobacteriaceae (fenotypically)	1208041	Belgium	LTCF	1208	120804	1	2018-09-13	2018-09-13	Perianal swab	no
120804102	growth (non-instrinsically colistin-resistant) Enterobacteriaceae on EMB-colistin agar, no confirmation by MIC	1208041	Belgium	LTCF	1208	120804	1	2018-09-13	2018-09-13	Perianal swab	yes
120804103	no growth (non-intrinsic) colistin-resistant Enterobacteriaceae (fenotypically)	1208041	Belgium	LTCF	1208	120804	1	2018-09-13	2018-09-13	Perianal swab	no
120804104	no growth (non-intrinsic) colistin-resistant Enterobacteriaceae (fenotypically)	1208041	Belgium	LTCF	1208	120804	1	2018-09-13	2018-09-13	Perianal swab	no
120804105	no growth (non-intrinsic) colistin-resistant Enterobacteriaceae (fenotypically)	1208041	Belgium	LTCF	1208	120804	1	2018-09-13	2018-09-13	Perianal swab	no
120804106	no growth (non-intrinsic) colistin-resistant Enterobacteriaceae (fenotypically)	1208041	Belgium	LTCF	1208	120804	1	2018-09-13	2018-09-13	Perianal swab	no
120804107	growth (non-instrinsically colistin-resistant) Enterobacteriaceae on EMB-colistin agar, no confirmation by MIC	1208041	Belgium	LTCF	1208	120804	1	2018-09-13	2018-09-13	Perianal swab	yes
120804108	no growth (non-intrinsic) colistin-resistant Enterobacteriaceae (fenotypically)	1208041	Belgium	LTCF	1208	120804	1	2018-09-13	2018-09-13	Perianal swab	no
120804109	growth (non-instrinsically colistin-resistant) Enterobacteriaceae on EMB-colistin agar, no confirmation by MIC	1208041	Belgium	LTCF	1208	120804	1	2018-09-13	2018-09-13	Perianal swab	yes
120804110	no growth (non-intrinsic) colistin-resistant Enterobacteriaceae (fenotypically)	1208041	Belgium	LTCF	1208	120804	1	2018-09-13	2018-09-13	Perianal swab	no
120804111	no growth (non-intrinsic) colistin-resistant Enterobacteriaceae (fenotypically)	1208041	Belgium	LTCF	1208	120804	1	2018-09-13	2018-09-13	Perianal swab	no
120804112	no growth (non-intrinsic) colistin-resistant Enterobacteriaceae (fenotypically)	1208041	Belgium	LTCF	1208	120804	1	2018-09-13	2018-09-13	Perianal swab	no
120804113	no growth (non-intrinsic) colistin-resistant Enterobacteriaceae (fenotypically)	1208041	Belgium	LTCF	1208	120804	1	2018-09-13	2018-09-13	Perianal swab	no
120804114	no growth (non-intrinsic) colistin-resistant Enterobacteriaceae (fenotypically)	1208041	Belgium	LTCF	1208	120804	1	2018-09-13	2018-09-13	Perianal swab	no
120804115	no growth (non-intrinsic) colistin-resistant Enterobacteriaceae (fenotypically)	1208041	Belgium	LTCF	1208	120804	1	2018-09-13	2018-09-13	Perianal swab	no
120804116	no growth (non-intrinsic) colistin-resistant Enterobacteriaceae (fenotypically)	1208041	Belgium	LTCF	1208	120804	1	2018-09-13	2018-09-13	Perianal swab	no
120804117	no growth (non-intrinsic) colistin-resistant Enterobacteriaceae (fenotypically)	1208041	Belgium	LTCF	1208	120804	1	2018-09-13	2018-09-13	Perianal swab	no
120804118	no growth (non-intrinsic) colistin-resistant Enterobacteriaceae (fenotypically)	1208041	Belgium	LTCF	1208	120804	1	2018-09-13	2018-09-13	Perianal swab	no
120804119	no growth (non-intrinsic) colistin-resistant Enterobacteriaceae (fenotypically)	1208041	Belgium	LTCF	1208	120804	1	2018-09-13	2018-09-13	Perianal swab	no
120804120	no growth (non-intrinsic) colistin-resistant Enterobacteriaceae (fenotypically)	1208041	Belgium	LTCF	1208	120804	1	2018-09-13	2018-09-13	Perianal swab	no
120804121	no growth (non-intrinsic) colistin-resistant Enterobacteriaceae (fenotypically)	1208041	Belgium	LTCF	1208	120804	1	2018-09-13	2018-09-13	Perianal swab	no
120804122	growth (non-instrinsically colistin-resistant) Enterobacteriaceae on EMB-colistin agar, no confirmation by MIC	1208041	Belgium	LTCF	1208	120804	1	2018-09-13	2018-09-13	Perianal swab	no
120804123	no growth (non-intrinsic) colistin-resistant Enterobacteriaceae (fenotypically)	1208041	Belgium	LTCF	1208	120804	1	2018-09-13	2018-09-13	Perianal swab	no
120901101	no growth (non-intrinsic) colistin-resistant Enterobacteriaceae (fenotypically)	1209011	Belgium	LTCF	1209	120901	1	2018-09-07	2018-09-07	Perianal swab	no
120901102	no growth (non-intrinsic) colistin-resistant Enterobacteriaceae (fenotypically)	1209011	Belgium	LTCF	1209	120901	1	2018-09-07	2018-09-07	Perianal swab	no
120901103	no growth (non-intrinsic) colistin-resistant Enterobacteriaceae (fenotypically)	1209011	Belgium	LTCF	1209	120901	1	2018-09-07	2018-09-07	Perianal swab	no
120901104	no growth (non-intrinsic) colistin-resistant Enterobacteriaceae (fenotypically)	1209011	Belgium	LTCF	1209	120901	1	2018-09-07	2018-09-07	Perianal swab	no
120901105	no growth (non-intrinsic) colistin-resistant Enterobacteriaceae (fenotypically)	1209011	Belgium	LTCF	1209	120901	1	2018-09-07	2018-09-07	Perianal swab	no
120901106	growth (non-instrinsically colistin-resistant) Enterobacteriaceae on EMB-colistin agar, no confirmation by MIC	1209011	Belgium	LTCF	1209	120901	1	2018-09-07	2018-09-07	Perianal swab	yes
120901107	no growth (non-intrinsic) colistin-resistant Enterobacteriaceae (fenotypically)	1209011	Belgium	LTCF	1209	120901	1	2018-09-07	2018-09-07	Perianal swab	no
120901108	no growth (non-intrinsic) colistin-resistant Enterobacteriaceae (fenotypically)	1209011	Belgium	LTCF	1209	120901	1	2018-09-07	2018-09-07	Perianal swab	no
120901109	growth (non-instrinsically colistin-resistant) Enterobacteriaceae on EMB-colistin agar, no confirmation by MIC	1209011	Belgium	LTCF	1209	120901	1	2018-09-07	2018-09-07	Perianal swab	yes
120901110	growth (non-instrinsically colistin-resistant) Enterobacteriaceae on EMB-colistin agar, no confirmation by MIC	1209011	Belgium	LTCF	1209	120901	1	2018-09-07	2018-09-07	Perianal swab	yes
120901111	no growth (non-intrinsic) colistin-resistant Enterobacteriaceae (fenotypically)	1209011	Belgium	LTCF	1209	120901	1	2018-09-07	2018-09-07	Perianal swab	no
120901112	no growth (non-intrinsic) colistin-resistant Enterobacteriaceae (fenotypically)	1209011	Belgium	LTCF	1209	120901	1	2018-09-07	2018-09-07	Perianal swab	no
120901113	no growth (non-intrinsic) colistin-resistant Enterobacteriaceae (fenotypically)	1209011	Belgium	LTCF	1209	120901	1	2018-09-07	2018-09-07	Perianal swab	no
120901114	no growth (non-intrinsic) colistin-resistant Enterobacteriaceae (fenotypically)	1209011	Belgium	LTCF	1209	120901	1	2018-09-07	2018-09-07	Perianal swab	no
120901115	no growth (non-intrinsic) colistin-resistant Enterobacteriaceae (fenotypically)	1209011	Belgium	LTCF	1209	120901	1	2018-09-07	2018-09-07	Perianal swab	no
120901116	no growth (non-intrinsic) colistin-resistant Enterobacteriaceae (fenotypically)	1209011	Belgium	LTCF	1209	120901	1	2018-09-07	2018-09-07	Perianal swab	no
120901117	growth (non-instrinsically colistin-resistant) Enterobacteriaceae on EMB-colistin agar, no confirmation by MIC	1209011	Belgium	LTCF	1209	120901	1	2018-09-07	2018-09-07	Perianal swab	yes
120902101	no growth (non-intrinsic) colistin-resistant Enterobacteriaceae (fenotypically)	1209021	Belgium	LTCF	1209	120902	1	2018-09-07	2018-09-07	Perianal swab	no
120902102	no growth (non-intrinsic) colistin-resistant Enterobacteriaceae (fenotypically)	1209021	Belgium	LTCF	1209	120902	1	2018-09-07	2018-09-07	Perianal swab	no
120902103	no growth (non-intrinsic) colistin-resistant Enterobacteriaceae (fenotypically)	1209021	Belgium	LTCF	1209	120902	1	2018-09-07	2018-09-07	Perianal swab	no
120902104	no growth (non-intrinsic) colistin-resistant Enterobacteriaceae (fenotypically)	1209021	Belgium	LTCF	1209	120902	1	2018-09-07	2018-09-07	Perianal swab	no
120902105	no growth (non-intrinsic) colistin-resistant Enterobacteriaceae (fenotypically)	1209021	Belgium	LTCF	1209	120902	1	2018-09-07	2018-09-07	Perianal swab	no
120902106	no growth (non-intrinsic) colistin-resistant Enterobacteriaceae (fenotypically)	1209021	Belgium	LTCF	1209	120902	1	2018-09-07	2018-09-07	Perianal swab	no
120902107	no growth (non-intrinsic) colistin-resistant Enterobacteriaceae (fenotypically)	1209021	Belgium	LTCF	1209	120902	1	2018-09-07	2018-09-07	Perianal swab	no
120902108	no growth (non-intrinsic) colistin-resistant Enterobacteriaceae (fenotypically)	1209021	Belgium	LTCF	1209	120902	1	2018-09-07	2018-09-07	Perianal swab	no
120902109	no growth (non-intrinsic) colistin-resistant Enterobacteriaceae (fenotypically)	1209021	Belgium	LTCF	1209	120902	1	2018-09-07	2018-09-07	Perianal swab	no
120902110	no growth (non-intrinsic) colistin-resistant Enterobacteriaceae (fenotypically)	1209021	Belgium	LTCF	1209	120902	1	2018-09-07	2018-09-07	Perianal swab	no
120902111	no growth (non-intrinsic) colistin-resistant Enterobacteriaceae (fenotypically)	1209021	Belgium	LTCF	1209	120902	1	2018-09-07	2018-09-07	Perianal swab	no
120902112	no growth (non-intrinsic) colistin-resistant Enterobacteriaceae (fenotypically)	1209021	Belgium	LTCF	1209	120902	1	2018-09-07	2018-09-07	Perianal swab	no
120902113	growth (non-instrinsically colistin-resistant) Enterobacteriaceae on EMB-colistin agar, no confirmation by MIC	1209021	Belgium	LTCF	1209	120902	1	2018-09-07	2018-09-07	Perianal swab	yes
120902114	no growth (non-intrinsic) colistin-resistant Enterobacteriaceae (fenotypically)	1209021	Belgium	LTCF	1209	120902	1	2018-09-07	2018-09-07	Perianal swab	no
120902115	no growth (non-intrinsic) colistin-resistant Enterobacteriaceae (fenotypically)	1209021	Belgium	LTCF	1209	120902	1	2018-09-07	2018-09-07	Perianal swab	no
121001101	no growth (non-intrinsic) colistin-resistant Enterobacteriaceae (fenotypically)	1210011	Belgium	LTCF	1210	121001	1	2018-09-04	2018-09-04	Perianal swab	no
121001102	no growth (non-intrinsic) colistin-resistant Enterobacteriaceae (fenotypically)	1210011	Belgium	LTCF	1210	121001	1	2018-09-04	2018-09-04	Perianal swab	no
121001103	no growth (non-intrinsic) colistin-resistant Enterobacteriaceae (fenotypically)	1210011	Belgium	LTCF	1210	121001	1	2018-09-04	2018-09-04	Perianal swab	no
121001104	no growth (non-intrinsic) colistin-resistant Enterobacteriaceae (fenotypically)	1210011	Belgium	LTCF	1210	121001	1	2018-09-04	2018-09-04	Perianal swab	no
121001105	no growth (non-intrinsic) colistin-resistant Enterobacteriaceae (fenotypically)	1210011	Belgium	LTCF	1210	121001	1	2018-09-04	2018-09-04	Perianal swab	no
121001106	no growth (non-intrinsic) colistin-resistant Enterobacteriaceae (fenotypically)	1210011	Belgium	LTCF	1210	121001	1	2018-09-04	2018-09-04	Perianal swab	no
121002101	no growth (non-intrinsic) colistin-resistant Enterobacteriaceae (fenotypically)	1210021	Belgium	LTCF	1210	121002	1	2018-09-04	2018-09-04	Perianal swab	no
121002102	no growth (non-intrinsic) colistin-resistant Enterobacteriaceae (fenotypically)	1210021	Belgium	LTCF	1210	121002	1	2018-09-04	2018-09-04	Perianal swab	no
121002103	no growth (non-intrinsic) colistin-resistant Enterobacteriaceae (fenotypically)	1210021	Belgium	LTCF	1210	121002	1	2018-09-04	2018-09-04	Perianal swab	no
121003101	growth (non-instrinsically colistin-resistant) Enterobacteriaceae on EMB-colistin agar, no confirmation by MIC	1210031	Belgium	LTCF	1210	121003	1	2018-09-04	2018-09-04	Perianal swab	yes
121003102	no growth (non-intrinsic) colistin-resistant Enterobacteriaceae (fenotypically)	1210031	Belgium	LTCF	1210	121003	1	2018-09-04	2018-09-04	Perianal swab	no
121003103	no growth (non-intrinsic) colistin-resistant Enterobacteriaceae (fenotypically)	1210031	Belgium	LTCF	1210	121003	1	2018-09-04	2018-09-04	Perianal swab	no
121003104	no growth (non-intrinsic) colistin-resistant Enterobacteriaceae (fenotypically)	1210031	Belgium	LTCF	1210	121003	1	2018-09-04	2018-09-04	Perianal swab	no
121003105	no growth (non-intrinsic) colistin-resistant Enterobacteriaceae (fenotypically)	1210031	Belgium	LTCF	1210	121003	1	2018-09-04	2018-09-04	Perianal swab	no
121003106	no growth (non-intrinsic) colistin-resistant Enterobacteriaceae (fenotypically)	1210031	Belgium	LTCF	1210	121003	1	2018-09-04	2018-09-04	Perianal swab	no
121101101	growth (non-instrinsically colistin-resistant) Enterobacteriaceae on EMB-colistin agar, no confirmation by MIC	1211011	Belgium	LTCF	1211	121101	1	2018-08-07	2018-08-07	Perianal swab	yes
121101102	no growth (non-intrinsic) colistin-resistant Enterobacteriaceae (fenotypically)	1211011	Belgium	LTCF	1211	121101	1	2018-08-07	2018-08-07	Perianal swab	no
121101103	no growth (non-intrinsic) colistin-resistant Enterobacteriaceae (fenotypically)	1211011	Belgium	LTCF	1211	121101	1	2018-08-07	2018-08-07	Perianal swab	no
121101104	no growth (non-intrinsic) colistin-resistant Enterobacteriaceae (fenotypically)	1211011	Belgium	LTCF	1211	121101	1	2018-08-07	2018-08-07	Perianal swab	no
121101105	no growth (non-intrinsic) colistin-resistant Enterobacteriaceae (fenotypically)	1211011	Belgium	LTCF	1211	121101	1	2018-08-07	2018-08-07	Perianal swab	no
121101106	no growth (non-intrinsic) colistin-resistant Enterobacteriaceae (fenotypically)	1211011	Belgium	LTCF	1211	121101	1	2018-08-07	2018-08-07	Perianal swab	no
121101107	growth (non-instrinsically colistin-resistant) Enterobacteriaceae on EMB-colistin agar, no confirmation by MIC	1211011	Belgium	LTCF	1211	121101	1	2018-08-07	2018-08-07	Perianal swab	yes
121101110	no growth (non-intrinsic) colistin-resistant Enterobacteriaceae (fenotypically)	1211011	Belgium	LTCF	1211	121101	1	2018-08-07	2018-08-07	Perianal swab	no
121101111	no growth (non-intrinsic) colistin-resistant Enterobacteriaceae (fenotypically)	1211011	Belgium	LTCF	1211	121101	1	2018-08-07	2018-08-07	Perianal swab	no
121101112	growth (non-instrinsically colistin-resistant) Enterobacteriaceae on EMB-colistin agar, no confirmation by MIC	1211011	Belgium	LTCF	1211	121101	1	2018-08-07	2018-08-07	Perianal swab	no
121101113	no growth (non-intrinsic) colistin-resistant Enterobacteriaceae (fenotypically)	1211011	Belgium	LTCF	1211	121101	1	2018-08-07	2018-08-07	Perianal swab	no
121101114	growth (non-instrinsically colistin-resistant) Enterobacteriaceae on EMB-colistin agar, no confirmation by MIC	1211011	Belgium	LTCF	1211	121101	1	2018-08-07	2018-08-07	Perianal swab	no
121101115	no growth (non-intrinsic) colistin-resistant Enterobacteriaceae (fenotypically)	1211011	Belgium	LTCF	1211	121101	1	2018-08-07	2018-08-07	Perianal swab	no
121101116	no growth (non-intrinsic) colistin-resistant Enterobacteriaceae (fenotypically)	1211011	Belgium	LTCF	1211	121101	1	2018-08-07	2018-08-07	Perianal swab	no
121102101	no growth (non-intrinsic) colistin-resistant Enterobacteriaceae (fenotypically)	1211021	Belgium	LTCF	1211	121102	1	2018-08-07	2018-08-07	Perianal swab	no
121102102	growth (non-instrinsically colistin-resistant) Enterobacteriaceae on EMB-colistin agar, no confirmation by MIC	1211021	Belgium	LTCF	1211	121102	1	2018-08-07	2018-08-07	Perianal swab	no
121102103	no growth (non-intrinsic) colistin-resistant Enterobacteriaceae (fenotypically)	1211021	Belgium	LTCF	1211	121102	1	2018-08-07	2018-08-07	Perianal swab	no
121102104	no growth (non-intrinsic) colistin-resistant Enterobacteriaceae (fenotypically)	1211021	Belgium	LTCF	1211	121102	1	2018-08-07	2018-08-07	Perianal swab	no
121102105	no growth (non-intrinsic) colistin-resistant Enterobacteriaceae (fenotypically)	1211021	Belgium	LTCF	1211	121102	1	2018-08-07	2018-08-07	Perianal swab	no
121102106	no growth (non-intrinsic) colistin-resistant Enterobacteriaceae (fenotypically)	1211021	Belgium	LTCF	1211	121102	1	2018-08-07	2018-08-07	Perianal swab	no
121102107	no growth (non-intrinsic) colistin-resistant Enterobacteriaceae (fenotypically)	1211021	Belgium	LTCF	1211	121102	1	2018-08-07	2018-08-07	Perianal swab	no
121102108	no growth (non-intrinsic) colistin-resistant Enterobacteriaceae (fenotypically)	1211021	Belgium	LTCF	1211	121102	1	2018-08-07	2018-08-07	Perianal swab	no
121102109	no growth (non-intrinsic) colistin-resistant Enterobacteriaceae (fenotypically)	1211021	Belgium	LTCF	1211	121102	1	2018-08-07	2018-08-07	Perianal swab	no
121201101	no growth (non-intrinsic) colistin-resistant Enterobacteriaceae (fenotypically)	1212011	Belgium	LTCF	1212	121201	1	2018-08-31	2018-08-31	Perianal swab	no
121201102	no growth (non-intrinsic) colistin-resistant Enterobacteriaceae (fenotypically)	1212011	Belgium	LTCF	1212	121201	1	2018-08-31	2018-08-31	Perianal swab	no
121201103	no growth (non-intrinsic) colistin-resistant Enterobacteriaceae (fenotypically)	1212011	Belgium	LTCF	1212	121201	1	2018-08-31	2018-08-31	Perianal swab	no
121201104	no growth (non-intrinsic) colistin-resistant Enterobacteriaceae (fenotypically)	1212011	Belgium	LTCF	1212	121201	1	2018-08-31	2018-08-31	Perianal swab	no
121201105	no growth (non-intrinsic) colistin-resistant Enterobacteriaceae (fenotypically)	1212011	Belgium	LTCF	1212	121201	1	2018-08-31	2018-08-31	Perianal swab	no
121201106	no growth (non-intrinsic) colistin-resistant Enterobacteriaceae (fenotypically)	1212011	Belgium	LTCF	1212	121201	1	2018-08-31	2018-08-31	Perianal swab	no
121201107	no growth (non-intrinsic) colistin-resistant Enterobacteriaceae (fenotypically)	1212011	Belgium	LTCF	1212	121201	1	2018-08-31	2018-08-31	Perianal swab	no
121201108	no growth (non-intrinsic) colistin-resistant Enterobacteriaceae (fenotypically)	1212011	Belgium	LTCF	1212	121201	1	2018-08-31	2018-08-31	Perianal swab	no
121201109	no growth (non-intrinsic) colistin-resistant Enterobacteriaceae (fenotypically)	1212011	Belgium	LTCF	1212	121201	1	2018-08-31	2018-08-31	Perianal swab	no
121202101	no growth (non-intrinsic) colistin-resistant Enterobacteriaceae (fenotypically)	1212021	Belgium	LTCF	1212	121202	1	2018-08-31	2018-08-31	Perianal swab	no
121202102	no growth (non-intrinsic) colistin-resistant Enterobacteriaceae (fenotypically)	1212021	Belgium	LTCF	1212	121202	1	2018-08-31	2018-08-31	Perianal swab	no
121202103	no growth (non-intrinsic) colistin-resistant Enterobacteriaceae (fenotypically)	1212021	Belgium	LTCF	1212	121202	1	2018-08-31	2018-08-31	Perianal swab	no
121202104	no growth (non-intrinsic) colistin-resistant Enterobacteriaceae (fenotypically)	1212021	Belgium	LTCF	1212	121202	1	2018-08-31	2018-08-31	Perianal swab	no
121202105	growth (non-instrinsically colistin-resistant) Enterobacteriaceae on EMB-colistin agar, no confirmation by MIC	1212021	Belgium	LTCF	1212	121202	1	2018-08-31	2018-08-31	Perianal swab	yes
121202106	no growth (non-intrinsic) colistin-resistant Enterobacteriaceae (fenotypically)	1212021	Belgium	LTCF	1212	121202	1	2018-08-31	2018-08-31	Perianal swab	no
121202107	no growth (non-intrinsic) colistin-resistant Enterobacteriaceae (fenotypically)	1212021	Belgium	LTCF	1212	121202	1	2018-08-31	2018-08-31	Perianal swab	no
121202108	no growth (non-intrinsic) colistin-resistant Enterobacteriaceae (fenotypically)	1212021	Belgium	LTCF	1212	121202	1	2018-08-31	2018-08-31	Perianal swab	no
121202109	no growth (non-intrinsic) colistin-resistant Enterobacteriaceae (fenotypically)	1212021	Belgium	LTCF	1212	121202	1	2018-08-31	2018-08-31	Perianal swab	no
121202110	growth (non-instrinsically colistin-resistant) Enterobacteriaceae on EMB-colistin agar, no confirmation by MIC	1212021	Belgium	LTCF	1212	121202	1	2018-08-31	2018-08-31	Perianal swab	yes
121202111	growth (non-instrinsically colistin-resistant) Enterobacteriaceae on EMB-colistin agar, no confirmation by MIC	1212021	Belgium	LTCF	1212	121202	1	2018-08-31	2018-08-31	Perianal swab	yes
121203101	growth (non-instrinsically colistin-resistant) Enterobacteriaceae on EMB-colistin agar, no confirmation by MIC	1212031	Belgium	LTCF	1212	121203	1	2018-08-31	2018-08-31	Perianal swab	no
121203102	no growth (non-intrinsic) colistin-resistant Enterobacteriaceae (fenotypically)	1212031	Belgium	LTCF	1212	121203	1	2018-08-31	2018-08-31	Perianal swab	no
121203103	no growth (non-intrinsic) colistin-resistant Enterobacteriaceae (fenotypically)	1212031	Belgium	LTCF	1212	121203	1	2018-08-31	2018-08-31	Perianal swab	no
121203104	growth (non-instrinsically colistin-resistant) Enterobacteriaceae on EMB-colistin agar, no confirmation by MIC	1212031	Belgium	LTCF	1212	121203	1	2018-08-31	2018-08-31	Perianal swab	yes
121203105	no growth (non-intrinsic) colistin-resistant Enterobacteriaceae (fenotypically)	1212031	Belgium	LTCF	1212	121203	1	2018-08-31	2018-08-31	Perianal swab	no
121203106	no growth (non-intrinsic) colistin-resistant Enterobacteriaceae (fenotypically)	1212031	Belgium	LTCF	1212	121203	1	2018-08-31	2018-08-31	Perianal swab	no
121203107	no growth (non-intrinsic) colistin-resistant Enterobacteriaceae (fenotypically)	1212031	Belgium	LTCF	1212	121203	1	2018-08-31	2018-08-31	Perianal swab	no
121203108	no growth (non-intrinsic) colistin-resistant Enterobacteriaceae (fenotypically)	1212031	Belgium	LTCF	1212	121203	1	2018-08-31	2018-08-31	Perianal swab	no
121203109	no growth (non-intrinsic) colistin-resistant Enterobacteriaceae (fenotypically)	1212031	Belgium	LTCF	1212	121203	1	2018-08-31	2018-08-31	Perianal swab	no
121203110	growth (non-instrinsically colistin-resistant) Enterobacteriaceae on EMB-colistin agar, no confirmation by MIC	1212031	Belgium	LTCF	1212	121203	1	2018-08-31	2018-08-31	Perianal swab	yes
121204101	no growth (non-intrinsic) colistin-resistant Enterobacteriaceae (fenotypically)	1212041	Belgium	LTCF	1212	121204	1	2018-08-31	2018-08-31	Perianal swab	no
121204102	no growth (non-intrinsic) colistin-resistant Enterobacteriaceae (fenotypically)	1212041	Belgium	LTCF	1212	121204	1	2018-08-31	2018-08-31	Perianal swab	no
121204103	no growth (non-intrinsic) colistin-resistant Enterobacteriaceae (fenotypically)	1212041	Belgium	LTCF	1212	121204	1	2018-08-31	2018-08-31	Perianal swab	no
121204104	no growth (non-intrinsic) colistin-resistant Enterobacteriaceae (fenotypically)	1212041	Belgium	LTCF	1212	121204	1	2018-08-31	2018-08-31	Perianal swab	no
121204105	no growth (non-intrinsic) colistin-resistant Enterobacteriaceae (fenotypically)	1212041	Belgium	LTCF	1212	121204	1	2018-08-31	2018-08-31	Perianal swab	no
121204106	no growth (non-intrinsic) colistin-resistant Enterobacteriaceae (fenotypically)	1212041	Belgium	LTCF	1212	121204	1	2018-08-31	2018-08-31	Perianal swab	no
121204107	no growth (non-intrinsic) colistin-resistant Enterobacteriaceae (fenotypically)	1212041	Belgium	LTCF	1212	121204	1	2018-08-31	2018-08-31	Perianal swab	no
121204108	no growth (non-intrinsic) colistin-resistant Enterobacteriaceae (fenotypically)	1212041	Belgium	LTCF	1212	121204	1	2018-08-31	2018-08-31	Perianal swab	no
121204109	no growth (non-intrinsic) colistin-resistant Enterobacteriaceae (fenotypically)	1212041	Belgium	LTCF	1212	121204	1	2018-08-31	2018-08-31	Perianal swab	no
121204110	no growth (non-intrinsic) colistin-resistant Enterobacteriaceae (fenotypically)	1212041	Belgium	LTCF	1212	121204	1	2018-08-31	2018-08-31	Perianal swab	no
121204111	no growth (non-intrinsic) colistin-resistant Enterobacteriaceae (fenotypically)	1212041	Belgium	LTCF	1212	121204	1	2018-08-31	2018-08-31	Perianal swab	no
121205101	no growth (non-intrinsic) colistin-resistant Enterobacteriaceae (fenotypically)	1212051	Belgium	LTCF	1212	121205	1	2018-08-31	2018-08-31	Perianal swab	no
121205102	no growth (non-intrinsic) colistin-resistant Enterobacteriaceae (fenotypically)	1212051	Belgium	LTCF	1212	121205	1	2018-08-31	2018-08-31	Perianal swab	no
121205103	no growth (non-intrinsic) colistin-resistant Enterobacteriaceae (fenotypically)	1212051	Belgium	LTCF	1212	121205	1	2018-08-31	2018-08-31	Perianal swab	no
121205104	no growth (non-intrinsic) colistin-resistant Enterobacteriaceae (fenotypically)	1212051	Belgium	LTCF	1212	121205	1	2018-08-31	2018-08-31	Perianal swab	no
121205105	growth (non-instrinsically colistin-resistant) Enterobacteriaceae on EMB-colistin agar, no confirmation by MIC	1212051	Belgium	LTCF	1212	121205	1	2018-08-31	2018-08-31	Perianal swab	yes
121205106	no growth (non-intrinsic) colistin-resistant Enterobacteriaceae (fenotypically)	1212051	Belgium	LTCF	1212	121205	1	2018-08-31	2018-08-31	Perianal swab	no
121205107	no growth (non-intrinsic) colistin-resistant Enterobacteriaceae (fenotypically)	1212051	Belgium	LTCF	1212	121205	1	2018-08-31	2018-08-31	Perianal swab	no
121205108	no growth (non-intrinsic) colistin-resistant Enterobacteriaceae (fenotypically)	1212051	Belgium	LTCF	1212	121205	1	2018-08-31	2018-08-31	Perianal swab	no
121205109	no growth (non-intrinsic) colistin-resistant Enterobacteriaceae (fenotypically)	1212051	Belgium	LTCF	1212	121205	1	2018-08-31	2018-08-31	Perianal swab	no
121205110	growth (non-instrinsically colistin-resistant) Enterobacteriaceae on EMB-colistin agar, no confirmation by MIC	1212051	Belgium	LTCF	1212	121205	1	2018-08-31	2018-08-31	Perianal swab	no
121205111	growth (non-instrinsically colistin-resistant) Enterobacteriaceae on EMB-colistin agar, no confirmation by MIC	1212051	Belgium	LTCF	1212	121205	1	2018-08-31	2018-08-31	Perianal swab	yes
121206101	growth (non-instrinsically colistin-resistant) Enterobacteriaceae on EMB-colistin agar, no confirmation by MIC	1212061	Belgium	LTCF	1212	121206	1	2018-08-31	2018-08-31	Stoma swab	yes
121206102	no growth (non-intrinsic) colistin-resistant Enterobacteriaceae (fenotypically)	1212061	Belgium	LTCF	1212	121206	1	2018-08-31	2018-08-31	Perianal swab	no
121206103	growth (non-instrinsically colistin-resistant) Enterobacteriaceae on EMB-colistin agar, no confirmation by MIC	1212061	Belgium	LTCF	1212	121206	1	2018-08-31	2018-08-31	Perianal swab	yes
121206104	growth (non-instrinsically colistin-resistant) Enterobacteriaceae on EMB-colistin agar, no confirmation by MIC	1212061	Belgium	LTCF	1212	121206	1	2018-08-31	2018-08-31	Perianal swab	no
121206105	no growth (non-intrinsic) colistin-resistant Enterobacteriaceae (fenotypically)	1212061	Belgium	LTCF	1212	121206	1	2018-08-31	2018-08-31	Perianal swab	no
121206106	no growth (non-intrinsic) colistin-resistant Enterobacteriaceae (fenotypically)	1212061	Belgium	LTCF	1212	121206	1	2018-08-31	2018-08-31	Perianal swab	no
121206107	no growth (non-intrinsic) colistin-resistant Enterobacteriaceae (fenotypically)	1212061	Belgium	LTCF	1212	121206	1	2018-08-31	2018-08-31	Perianal swab	no
121206108	no growth (non-intrinsic) colistin-resistant Enterobacteriaceae (fenotypically)	1212061	Belgium	LTCF	1212	121206	1	2018-08-31	2018-08-31	Perianal swab	no
121206109	growth (non-instrinsically colistin-resistant) Enterobacteriaceae on EMB-colistin agar, no confirmation by MIC	1212061	Belgium	LTCF	1212	121206	1	2018-08-31	2018-08-31	Perianal swab	yes
121206110	no growth (non-intrinsic) colistin-resistant Enterobacteriaceae (fenotypically)	1212061	Belgium	LTCF	1212	121206	1	2018-08-31	2018-08-31	Perianal swab	no
121301101	no growth (non-intrinsic) colistin-resistant Enterobacteriaceae (fenotypically)	1213011	Belgium	LTCF	1213	121301	1	05-Oct-2018	05-Oct-2018	Perianal swab	no
121301102	no growth (non-intrinsic) colistin-resistant Enterobacteriaceae (fenotypically)	1213011	Belgium	LTCF	1213	121301	1	05-Oct-2018	05-Oct-2018	Perianal swab	no
121301103	no growth (non-intrinsic) colistin-resistant Enterobacteriaceae (fenotypically)	1213011	Belgium	LTCF	1213	121301	1	05-Oct-2018	05-Oct-2018	Perianal swab	no
121301104	no growth (non-intrinsic) colistin-resistant Enterobacteriaceae (fenotypically)	1213011	Belgium	LTCF	1213	121301	1	05-Oct-2018	05-Oct-2018	Perianal swab	no
121301105	no growth (non-intrinsic) colistin-resistant Enterobacteriaceae (fenotypically)	1213011	Belgium	LTCF	1213	121301	1	05-Oct-2018	05-Oct-2018	Perianal swab	no
121301106	no growth (non-intrinsic) colistin-resistant Enterobacteriaceae (fenotypically)	1213011	Belgium	LTCF	1213	121301	1	05-Oct-2018	05-Oct-2018	Perianal swab	no
121301107	no growth (non-intrinsic) colistin-resistant Enterobacteriaceae (fenotypically)	1213011	Belgium	LTCF	1213	121301	1	05-Oct-2018	05-Oct-2018	Perianal swab	no
121301108	no growth (non-intrinsic) colistin-resistant Enterobacteriaceae (fenotypically)	1213011	Belgium	LTCF	1213	121301	1	05-Oct-2018	05-Oct-2018	Perianal swab	no
121301109	no growth (non-intrinsic) colistin-resistant Enterobacteriaceae (fenotypically)	1213011	Belgium	LTCF	1213	121301	1	05-Oct-2018	05-Oct-2018	Perianal swab	no
121301110	no growth (non-intrinsic) colistin-resistant Enterobacteriaceae (fenotypically)	1213011	Belgium	LTCF	1213	121301	1	05-Oct-2018	05-Oct-2018	Perianal swab	no
121301111	no growth (non-intrinsic) colistin-resistant Enterobacteriaceae (fenotypically)	1213011	Belgium	LTCF	1213	121301	1	05-Oct-2018	05-Oct-2018	Perianal swab	no
121302101	no growth (non-intrinsic) colistin-resistant Enterobacteriaceae (fenotypically)	1213021	Belgium	LTCF	1213	121302	1	05-Oct-2018	05-Oct-2018	Perianal swab	no
121302102	no growth (non-intrinsic) colistin-resistant Enterobacteriaceae (fenotypically)	1213021	Belgium	LTCF	1213	121302	1	05-Oct-2018	05-Oct-2018	Perianal swab	no
121302103	no growth (non-intrinsic) colistin-resistant Enterobacteriaceae (fenotypically)	1213021	Belgium	LTCF	1213	121302	1	05-Oct-2018	05-Oct-2018	Perianal swab	no
121302104	no growth (non-intrinsic) colistin-resistant Enterobacteriaceae (fenotypically)	1213021	Belgium	LTCF	1213	121302	1	05-Oct-2018	05-Oct-2018	Perianal swab	no
121302106	no growth (non-intrinsic) colistin-resistant Enterobacteriaceae (fenotypically)	1213021	Belgium	LTCF	1213	121302	1	05-Oct-2018	05-Oct-2018	Perianal swab	no
121302107	no growth (non-intrinsic) colistin-resistant Enterobacteriaceae (fenotypically)	1213021	Belgium	LTCF	1213	121302	1	05-Oct-2018	05-Oct-2018	Perianal swab	no
121302108	no growth (non-intrinsic) colistin-resistant Enterobacteriaceae (fenotypically)	1213021	Belgium	LTCF	1213	121302	1	05-Oct-2018	05-Oct-2018	Perianal swab	no
121302109	no growth (non-intrinsic) colistin-resistant Enterobacteriaceae (fenotypically)	1213021	Belgium	LTCF	1213	121302	1	05-Oct-2018	05-Oct-2018	Perianal swab	no
121302110	no growth (non-intrinsic) colistin-resistant Enterobacteriaceae (fenotypically)	1213021	Belgium	LTCF	1213	121302	1	05-Oct-2018	05-Oct-2018	Perianal swab	no
121303101	no growth (non-intrinsic) colistin-resistant Enterobacteriaceae (fenotypically)	1213031	Belgium	LTCF	1213	121303	1	05-Oct-2018	05-Oct-2018	Perianal swab	no
121303102	no growth (non-intrinsic) colistin-resistant Enterobacteriaceae (fenotypically)	1213031	Belgium	LTCF	1213	121303	1	05-Oct-2018	05-Oct-2018	Perianal swab	no
121303103	no growth (non-intrinsic) colistin-resistant Enterobacteriaceae (fenotypically)	1213031	Belgium	LTCF	1213	121303	1	05-Oct-2018	05-Oct-2018	Perianal swab	no
121303104	no growth (non-intrinsic) colistin-resistant Enterobacteriaceae (fenotypically)	1213031	Belgium	LTCF	1213	121303	1	05-Oct-2018	05-Oct-2018	Perianal swab	no
121303105	no growth (non-intrinsic) colistin-resistant Enterobacteriaceae (fenotypically)	1213031	Belgium	LTCF	1213	121303	1	05-Oct-2018	05-Oct-2018	Perianal swab	no
121303106	no growth (non-intrinsic) colistin-resistant Enterobacteriaceae (fenotypically)	1213031	Belgium	LTCF	1213	121303	1	05-Oct-2018	05-Oct-2018	Perianal swab	no
121303107	no growth (non-intrinsic) colistin-resistant Enterobacteriaceae (fenotypically)	1213031	Belgium	LTCF	1213	121303	1	05-Oct-2018	05-Oct-2018	Perianal swab	no
121303108	no growth (non-intrinsic) colistin-resistant Enterobacteriaceae (fenotypically)	1213031	Belgium	LTCF	1213	121303	1	05-Oct-2018	05-Oct-2018	Perianal swab	no
121303109	no growth (non-intrinsic) colistin-resistant Enterobacteriaceae (fenotypically)	1213031	Belgium	LTCF	1213	121303	1	05-Oct-2018	05-Oct-2018	Perianal swab	no
121303110	no growth (non-intrinsic) colistin-resistant Enterobacteriaceae (fenotypically)	1213031	Belgium	LTCF	1213	121303	1	05-Oct-2018	05-Oct-2018	Perianal swab	no
130101101	no growth (non-intrinsic) colistin-resistant Enterobacteriaceae (fenotypically)	1301011	Belgium	Daycare	1301	130101	1	2018-11-20	2018-11-22	Feces swab	no
130101102	no growth (non-intrinsic) colistin-resistant Enterobacteriaceae (fenotypically)	1301011	Belgium	Daycare	1301	130101	1	2018-11-20	2018-11-22	Feces swab	no
130101103	growth (non-instrinsically colistin-resistant) Enterobacteriaceae on EMB-colistin agar, no confirmation by MIC	1301011	Belgium	Daycare	1301	130101	1	2018-11-20	2018-11-22	Feces swab	yes
130101104	no growth (non-intrinsic) colistin-resistant Enterobacteriaceae (fenotypically)	1301011	Belgium	Daycare	1301	130101	1	2018-11-20	2018-11-22	Feces swab	no
130101105	growth (non-instrinsically colistin-resistant) Enterobacteriaceae on EMB-colistin agar, no confirmation by MIC	1301011	Belgium	Daycare	1301	130101	1	2018-11-20	2018-11-22	Feces swab	yes
130101106	growth (non-instrinsically colistin-resistant) Enterobacteriaceae on EMB-colistin agar, no confirmation by MIC	1301011	Belgium	Daycare	1301	130101	1	2018-11-20	2018-11-22	Feces swab	no
130101107	no growth (non-intrinsic) colistin-resistant Enterobacteriaceae (fenotypically)	1301011	Belgium	Daycare	1301	130101	1	2018-11-20	2018-11-22	Feces swab	no
130101108	growth (non-instrinsically colistin-resistant) Enterobacteriaceae on EMB-colistin agar, no confirmation by MIC	1301011	Belgium	Daycare	1301	130101	1	2018-11-20	2018-11-22	Feces swab	yes
130101109	growth (non-instrinsically colistin-resistant) Enterobacteriaceae on EMB-colistin agar, no confirmation by MIC	1301011	Belgium	Daycare	1301	130101	1	2018-11-20	2018-11-22	Feces swab	no
130101110	growth (non-instrinsically colistin-resistant) Enterobacteriaceae on EMB-colistin agar, no confirmation by MIC	1301011	Belgium	Daycare	1301	130101	1	2018-11-20	2018-11-22	Feces swab	yes
130101111	no growth (non-intrinsic) colistin-resistant Enterobacteriaceae (fenotypically)	1301011	Belgium	Daycare	1301	130101	1	2018-11-20	2018-11-22	Feces swab	no
130102101	no growth (non-intrinsic) colistin-resistant Enterobacteriaceae (fenotypically)	1301021	Belgium	Daycare	1301	130102	1	2018-11-20	2018-11-22	Feces swab	no
130102102	growth (non-instrinsically colistin-resistant) Enterobacteriaceae on EMB-colistin agar, no confirmation by MIC	1301021	Belgium	Daycare	1301	130102	1	2018-11-20	2018-11-22	Feces swab	yes
130102103	growth (non-instrinsically colistin-resistant) Enterobacteriaceae on EMB-colistin agar, no confirmation by MIC	1301021	Belgium	Daycare	1301	130102	1	2018-11-20	2018-11-22	Feces swab	yes
130102104	no growth (non-intrinsic) colistin-resistant Enterobacteriaceae (fenotypically)	1301021	Belgium	Daycare	1301	130102	1	2018-11-20	2018-11-22	Feces swab	no
130102105	no growth (non-intrinsic) colistin-resistant Enterobacteriaceae (fenotypically)	1301021	Belgium	Daycare	1301	130102	1	2018-11-20	2018-11-22	Feces swab	no
130102106	no growth (non-intrinsic) colistin-resistant Enterobacteriaceae (fenotypically)	1301021	Belgium	Daycare	1301	130102	1	2018-11-20	2018-11-22	Feces swab	no
130102107	no growth (non-intrinsic) colistin-resistant Enterobacteriaceae (fenotypically)	1301021	Belgium	Daycare	1301	130102	1	2018-11-20	2018-11-22	Feces swab	no
130103101	no growth (non-intrinsic) colistin-resistant Enterobacteriaceae (fenotypically)	1301031	Belgium	Daycare	1301	130103	1	2018-11-20	2018-11-22	Feces swab	no
130103102	growth (non-instrinsically colistin-resistant) Enterobacteriaceae on EMB-colistin agar, no confirmation by MIC	1301031	Belgium	Daycare	1301	130103	1	2018-11-20	2018-11-22	Feces swab	yes
130103103	no growth (non-intrinsic) colistin-resistant Enterobacteriaceae (fenotypically)	1301031	Belgium	Daycare	1301	130103	1	2018-11-20	2018-11-22	Feces swab	no
130103104	growth (non-instrinsically colistin-resistant) Enterobacteriaceae on EMB-colistin agar, no confirmation by MIC	1301031	Belgium	Daycare	1301	130103	1	2018-11-20	2018-11-22	Feces swab	no
130103105	no growth (non-intrinsic) colistin-resistant Enterobacteriaceae (fenotypically)	1301031	Belgium	Daycare	1301	130103	1	2018-11-20	2018-11-22	Feces swab	no
130104101	growth (non-instrinsically colistin-resistant) Enterobacteriaceae on EMB-colistin agar, no confirmation by MIC	1301041	Belgium	Daycare	1301	130104	1	2018-11-20	2018-11-22	Feces swab	no
130104102	growth (non-instrinsically colistin-resistant) Enterobacteriaceae on EMB-colistin agar, no confirmation by MIC	1301041	Belgium	Daycare	1301	130104	1	2018-11-20	2018-11-22	Feces swab	yes
130104103	no growth (non-intrinsic) colistin-resistant Enterobacteriaceae (fenotypically)	1301041	Belgium	Daycare	1301	130104	1	2018-11-20	2018-11-22	Feces swab	no
130104104	growth (non-instrinsically colistin-resistant) Enterobacteriaceae on EMB-colistin agar, no confirmation by MIC	1301041	Belgium	Daycare	1301	130104	1	2018-11-20	2018-11-22	Feces swab	yes
130105101	growth (non-instrinsically colistin-resistant) Enterobacteriaceae on EMB-colistin agar, no confirmation by MIC	1301051	Belgium	Daycare	1301	130105	1	2018-11-20	2018-11-22	Feces swab	no
130105102	no growth (non-intrinsic) colistin-resistant Enterobacteriaceae (fenotypically)	1301051	Belgium	Daycare	1301	130105	1	2018-11-20	2018-11-22	Feces swab	no
130105103	growth (non-instrinsically colistin-resistant) Enterobacteriaceae on EMB-colistin agar, no confirmation by MIC	1301051	Belgium	Daycare	1301	130105	1	2018-11-20	2018-11-22	Feces swab	yes
130105104	growth (non-instrinsically colistin-resistant) Enterobacteriaceae on EMB-colistin agar, no confirmation by MIC	1301051	Belgium	Daycare	1301	130105	1	2018-11-20	2018-11-22	Feces swab	yes
130105105	no growth (non-intrinsic) colistin-resistant Enterobacteriaceae (fenotypically)	1301051	Belgium	Daycare	1301	130105	1	2018-11-20	2018-11-22	Feces swab	no
130105106	no growth (non-intrinsic) colistin-resistant Enterobacteriaceae (fenotypically)	1301051	Belgium	Daycare	1301	130105	1	2018-11-20	2018-11-22	Feces swab	no
130106101	no growth (non-intrinsic) colistin-resistant Enterobacteriaceae (fenotypically)	1301061	Belgium	Daycare	1301	130106	1	2018-11-20	2018-11-22	Feces swab	no
130106102	no growth (non-intrinsic) colistin-resistant Enterobacteriaceae (fenotypically)	1301061	Belgium	Daycare	1301	130106	1	2018-11-20	2018-11-22	Feces swab	no
130106103	no growth (non-intrinsic) colistin-resistant Enterobacteriaceae (fenotypically)	1301061	Belgium	Daycare	1301	130106	1	2018-11-20	2018-11-22	Feces swab	no
130107101	no growth (non-intrinsic) colistin-resistant Enterobacteriaceae (fenotypically)	1301071	Belgium	Daycare	1301	130107	1	2018-11-20	2018-11-22	Feces swab	no
130107102	growth (non-instrinsically colistin-resistant) Enterobacteriaceae on EMB-colistin agar, no confirmation by MIC	1301071	Belgium	Daycare	1301	130107	1	2018-11-20	2018-11-22	Feces swab	no
130107103	growth (non-instrinsically colistin-resistant) Enterobacteriaceae on EMB-colistin agar, no confirmation by MIC	1301071	Belgium	Daycare	1301	130107	1	2018-11-20	2018-11-22	Feces swab	no
130108101	no growth (non-intrinsic) colistin-resistant Enterobacteriaceae (fenotypically)	1301081	Belgium	Daycare	1301	130108	1	2018-11-20	2018-11-22	Feces swab	no
130108102	growth (non-instrinsically colistin-resistant) Enterobacteriaceae on EMB-colistin agar, no confirmation by MIC	1301081	Belgium	Daycare	1301	130108	1	2018-11-20	2018-11-22	Feces swab	no
130108103	growth (non-instrinsically colistin-resistant) Enterobacteriaceae on EMB-colistin agar, no confirmation by MIC	1301081	Belgium	Daycare	1301	130108	1	2018-11-20	2018-11-22	Feces swab	no
130108104	no growth (non-intrinsic) colistin-resistant Enterobacteriaceae (fenotypically)	1301081	Belgium	Daycare	1301	130108	1	2018-11-20	2018-11-22	Feces swab	no
130108105	growth (non-instrinsically colistin-resistant) Enterobacteriaceae on EMB-colistin agar, no confirmation by MIC	1301081	Belgium	Daycare	1301	130108	1	2018-11-20	2018-11-22	Feces swab	no
130201101	growth (non-instrinsically colistin-resistant) Enterobacteriaceae on EMB-colistin agar, no confirmation by MIC	1302011	Belgium	Daycare	1302	130201	1	2018-11-14	2018-11-14	Feces swab	yes
130201102	no growth (non-intrinsic) colistin-resistant Enterobacteriaceae (fenotypically)	1302011	Belgium	Daycare	1302	130201	1	2018-11-14	2018-11-14	Feces swab	no
130201103	no growth (non-intrinsic) colistin-resistant Enterobacteriaceae (fenotypically)	1302011	Belgium	Daycare	1302	130201	1	2018-11-14	2018-11-14	Feces swab	no
130201104	no growth (non-intrinsic) colistin-resistant Enterobacteriaceae (fenotypically)	1302011	Belgium	Daycare	1302	130201	1	2018-11-14	2018-11-14	Feces swab	no
130201105	growth (non-instrinsically colistin-resistant) Enterobacteriaceae on EMB-colistin agar, no confirmation by MIC	1302011	Belgium	Daycare	1302	130201	1	2018-11-14	2018-11-14	Feces swab	yes
130201106	no growth (non-intrinsic) colistin-resistant Enterobacteriaceae (fenotypically)	1302011	Belgium	Daycare	1302	130201	1	2018-11-14	2018-11-14	Feces swab	no
130201107	no growth (non-intrinsic) colistin-resistant Enterobacteriaceae (fenotypically)	1302011	Belgium	Daycare	1302	130201	1	2018-11-14	2018-11-14	Feces swab	no
130201108	growth (non-instrinsically colistin-resistant) Enterobacteriaceae on EMB-colistin agar, no confirmation by MIC	1302011	Belgium	Daycare	1302	130201	1	2018-11-14	2018-11-14	Feces swab	yes
130201109	no growth (non-intrinsic) colistin-resistant Enterobacteriaceae (fenotypically)	1302011	Belgium	Daycare	1302	130201	1	2018-11-14	2018-11-14	Feces swab	no
130201110	no growth (non-intrinsic) colistin-resistant Enterobacteriaceae (fenotypically)	1302011	Belgium	Daycare	1302	130201	1	2018-11-14	2018-11-14	Feces swab	no
130202101	no growth (non-intrinsic) colistin-resistant Enterobacteriaceae (fenotypically)	1302021	Belgium	Daycare	1302	130202	1	2018-11-14	2018-11-14	Feces swab	no
130202102	no growth (non-intrinsic) colistin-resistant Enterobacteriaceae (fenotypically)	1302021	Belgium	Daycare	1302	130202	1	2018-11-14	2018-11-14	Feces swab	no
130202103	growth (non-instrinsically colistin-resistant) Enterobacteriaceae on EMB-colistin agar, no confirmation by MIC	1302021	Belgium	Daycare	1302	130202	1	2018-11-14	2018-11-14	Feces swab	yes
130202104	no growth (non-intrinsic) colistin-resistant Enterobacteriaceae (fenotypically)	1302021	Belgium	Daycare	1302	130202	1	2018-11-14	2018-11-14	Feces swab	no
130202105	no growth (non-intrinsic) colistin-resistant Enterobacteriaceae (fenotypically)	1302021	Belgium	Daycare	1302	130202	1	2018-11-14	2018-11-14	Feces swab	no
130202106	no growth (non-intrinsic) colistin-resistant Enterobacteriaceae (fenotypically)	1302021	Belgium	Daycare	1302	130202	1	2018-11-14	2018-11-14	Feces swab	no
130202107	growth (non-instrinsically colistin-resistant) Enterobacteriaceae on EMB-colistin agar, no confirmation by MIC	1302021	Belgium	Daycare	1302	130202	1	2018-11-14	2018-11-14	Feces swab	no
130202108	no growth (non-intrinsic) colistin-resistant Enterobacteriaceae (fenotypically)	1302021	Belgium	Daycare	1302	130202	1	2018-11-14	2018-11-14	Feces swab	no
130203101	growth (non-instrinsically colistin-resistant) Enterobacteriaceae on EMB-colistin agar, no confirmation by MIC	1302031	Belgium	Daycare	1302	130203	1	2018-11-14	2018-11-14	Feces swab	yes
130203102	growth (non-instrinsically colistin-resistant) Enterobacteriaceae on EMB-colistin agar, no confirmation by MIC	1302031	Belgium	Daycare	1302	130203	1	2018-11-14	2018-11-14	Feces swab	no
130203103	growth (non-instrinsically colistin-resistant) Enterobacteriaceae on EMB-colistin agar, no confirmation by MIC	1302031	Belgium	Daycare	1302	130203	1	2018-11-14	2018-11-14	Feces swab	no
130203104	growth (non-instrinsically colistin-resistant) Enterobacteriaceae on EMB-colistin agar, no confirmation by MIC	1302031	Belgium	Daycare	1302	130203	1	2018-11-14	2018-11-14	Feces swab	yes
130204101	no growth (non-intrinsic) colistin-resistant Enterobacteriaceae (fenotypically)	1302041	Belgium	Daycare	1302	130204	1	2018-11-14	2018-11-14	Feces swab	no
130204102	no growth (non-intrinsic) colistin-resistant Enterobacteriaceae (fenotypically)	1302041	Belgium	Daycare	1302	130204	1	2018-11-14	2018-11-14	Feces swab	no
130205101	growth (non-instrinsically colistin-resistant) Enterobacteriaceae on EMB-colistin agar, no confirmation by MIC	1302051	Belgium	Daycare	1302	130205	1	2018-11-14	2018-11-14	Feces swab	no
130205102	no growth (non-intrinsic) colistin-resistant Enterobacteriaceae (fenotypically)	1302051	Belgium	Daycare	1302	130205	1	2018-11-14	2018-11-14	Feces swab	no
130205103	growth (non-instrinsically colistin-resistant) Enterobacteriaceae on EMB-colistin agar, no confirmation by MIC	1302051	Belgium	Daycare	1302	130205	1	2018-11-14	2018-11-14	Feces swab	yes
130205104	growth (non-instrinsically colistin-resistant) Enterobacteriaceae on EMB-colistin agar, no confirmation by MIC	1302051	Belgium	Daycare	1302	130205	1	2018-11-14	2018-11-14	Feces swab	no
130205105	growth (non-instrinsically colistin-resistant) Enterobacteriaceae on EMB-colistin agar, no confirmation by MIC	1302051	Belgium	Daycare	1302	130205	1	2018-11-14	2018-11-14	Feces swab	no
130205106	growth (non-instrinsically colistin-resistant) Enterobacteriaceae on EMB-colistin agar, no confirmation by MIC	1302051	Belgium	Daycare	1302	130205	1	2018-11-14	2018-11-14	Feces swab	no
130205107	no growth (non-intrinsic) colistin-resistant Enterobacteriaceae (fenotypically)	1302051	Belgium	Daycare	1302	130205	1	2018-11-14	2018-11-14	Feces swab	no
130205108	growth (non-instrinsically colistin-resistant) Enterobacteriaceae on EMB-colistin agar, no confirmation by MIC	1302051	Belgium	Daycare	1302	130205	1	2018-11-14	2018-11-14	Feces swab	yes
130205109	no growth (non-intrinsic) colistin-resistant Enterobacteriaceae (fenotypically)	1302051	Belgium	Daycare	1302	130205	1	2018-11-14	2018-11-14	Feces swab	no
130205110	growth (non-instrinsically colistin-resistant) Enterobacteriaceae on EMB-colistin agar, no confirmation by MIC	1302051	Belgium	Daycare	1302	130205	1	2018-11-14	2018-11-14	Feces swab	yes
130206101	no growth (non-intrinsic) colistin-resistant Enterobacteriaceae (fenotypically)	1302061	Belgium	Daycare	1302	130206	1	2018-11-14	2018-11-14	Feces swab	no
130206102	growth (non-instrinsically colistin-resistant) Enterobacteriaceae on EMB-colistin agar, no confirmation by MIC	1302061	Belgium	Daycare	1302	130206	1	2018-11-14	2018-11-14	Feces swab	yes
130206103	growth (non-instrinsically colistin-resistant) Enterobacteriaceae on EMB-colistin agar, no confirmation by MIC	1302061	Belgium	Daycare	1302	130206	1	2018-11-14	2018-11-14	Feces swab	yes
130206104	no growth (non-intrinsic) colistin-resistant Enterobacteriaceae (fenotypically)	1302061	Belgium	Daycare	1302	130206	1	2018-11-14	2018-11-14	Feces swab	no
130206105	no growth (non-intrinsic) colistin-resistant Enterobacteriaceae (fenotypically)	1302061	Belgium	Daycare	1302	130206	1	2018-11-14	2018-11-14	Feces swab	no
130206106	growth (non-instrinsically colistin-resistant) Enterobacteriaceae on EMB-colistin agar, no confirmation by MIC	1302061	Belgium	Daycare	1302	130206	1	2018-11-14	2018-11-14	Feces swab	yes
130207101	no growth (non-intrinsic) colistin-resistant Enterobacteriaceae (fenotypically)	1302071	Belgium	Daycare	1302	130207	1	2018-11-14	2018-11-14	Feces swab	no
130207102	growth (non-instrinsically colistin-resistant) Enterobacteriaceae on EMB-colistin agar, no confirmation by MIC	1302071	Belgium	Daycare	1302	130207	1	2018-11-14	2018-11-14	Feces swab	no
130207103	growth (non-instrinsically colistin-resistant) Enterobacteriaceae on EMB-colistin agar, no confirmation by MIC	1302071	Belgium	Daycare	1302	130207	1	2018-11-14	2018-11-14	Feces swab	yes
130207104	no growth (non-intrinsic) colistin-resistant Enterobacteriaceae (fenotypically)	1302071	Belgium	Daycare	1302	130207	1	2018-11-14	2018-11-14	Feces swab	no
130207105	no growth (non-intrinsic) colistin-resistant Enterobacteriaceae (fenotypically)	1302071	Belgium	Daycare	1302	130207	1	2018-11-14	2018-11-14	Feces swab	no
130207106	growth (non-instrinsically colistin-resistant) Enterobacteriaceae on EMB-colistin agar, no confirmation by MIC	1302071	Belgium	Daycare	1302	130207	1	2018-11-14	2018-11-14	Feces swab	yes
130207107	growth (non-instrinsically colistin-resistant) Enterobacteriaceae on EMB-colistin agar, no confirmation by MIC	1302071	Belgium	Daycare	1302	130207	1	2018-11-14	2018-11-14	Feces swab	no
130207108	no growth (non-intrinsic) colistin-resistant Enterobacteriaceae (fenotypically)	1302071	Belgium	Daycare	1302	130207	1	2018-11-14	2018-11-14	Feces swab	no
130208101	growth (non-instrinsically colistin-resistant) Enterobacteriaceae on EMB-colistin agar, no confirmation by MIC	1302081	Belgium	Daycare	1302	130208	1	2018-11-14	2018-11-14	Feces swab	no
130208102	no growth (non-intrinsic) colistin-resistant Enterobacteriaceae (fenotypically)	1302081	Belgium	Daycare	1302	130208	1	2018-11-14	2018-11-14	Feces swab	no
130208103	growth (non-instrinsically colistin-resistant) Enterobacteriaceae on EMB-colistin agar, no confirmation by MIC	1302081	Belgium	Daycare	1302	130208	1	2018-11-14	2018-11-14	Feces swab	yes
130208104	no growth (non-intrinsic) colistin-resistant Enterobacteriaceae (fenotypically)	1302081	Belgium	Daycare	1302	130208	1	2018-11-14	2018-11-14	Feces swab	no
130208105	no growth (non-intrinsic) colistin-resistant Enterobacteriaceae (fenotypically)	1302081	Belgium	Daycare	1302	130208	1	2018-11-14	2018-11-14	Feces swab	no
130208106	growth (non-instrinsically colistin-resistant) Enterobacteriaceae on EMB-colistin agar, no confirmation by MIC	1302081	Belgium	Daycare	1302	130208	1	2018-11-14	2018-11-14	Feces swab	yes
130208107	no growth (non-intrinsic) colistin-resistant Enterobacteriaceae (fenotypically)	1302081	Belgium	Daycare	1302	130208	1	2018-11-14	2018-11-14	Feces swab	no
130208108	no growth (non-intrinsic) colistin-resistant Enterobacteriaceae (fenotypically)	1302081	Belgium	Daycare	1302	130208	1	2018-11-14	2018-11-14	Feces swab	no
130301101	no growth (non-intrinsic) colistin-resistant Enterobacteriaceae (fenotypically)	1303011	Belgium	Daycare	1303	130301	1	2018-11-20	2018-11-21	Feces swab	no
130301102	growth (non-instrinsically colistin-resistant) Enterobacteriaceae on EMB-colistin agar, no confirmation by MIC	1303011	Belgium	Daycare	1303	130301	1	2018-11-20	2018-11-21	Feces swab	no
130301103	no growth (non-intrinsic) colistin-resistant Enterobacteriaceae (fenotypically)	1303011	Belgium	Daycare	1303	130301	1	2018-11-20	2018-11-21	Feces swab	no
130302101	no growth (non-intrinsic) colistin-resistant Enterobacteriaceae (fenotypically)	1303021	Belgium	Daycare	1303	130302	1	2018-11-20	2018-11-21	Feces swab	no
130302102	no growth (non-intrinsic) colistin-resistant Enterobacteriaceae (fenotypically)	1303021	Belgium	Daycare	1303	130302	1	2018-11-20	2018-11-21	Feces swab	no
130302103	no growth (non-intrinsic) colistin-resistant Enterobacteriaceae (fenotypically)	1303021	Belgium	Daycare	1303	130302	1	2018-11-20	2018-11-21	Feces swab	no
130302104	no growth (non-intrinsic) colistin-resistant Enterobacteriaceae (fenotypically)	1303021	Belgium	Daycare	1303	130302	1	2018-11-20	2018-11-21	Feces swab	no
130302105	no growth (non-intrinsic) colistin-resistant Enterobacteriaceae (fenotypically)	1303021	Belgium	Daycare	1303	130302	1	2018-11-20	2018-11-21	Feces swab	no
130303101	no growth (non-intrinsic) colistin-resistant Enterobacteriaceae (fenotypically)	1303031	Belgium	Daycare	1303	130303	1	2018-11-20	2018-11-21	Feces swab	no
130303102	no growth (non-intrinsic) colistin-resistant Enterobacteriaceae (fenotypically)	1303031	Belgium	Daycare	1303	130303	1	2018-11-20	2018-11-21	Feces swab	no
130304101	no growth (non-intrinsic) colistin-resistant Enterobacteriaceae (fenotypically)	1303041	Belgium	Daycare	1303	130304	1	2018-11-20	2018-11-21	Feces swab	no
130304102	no growth (non-intrinsic) colistin-resistant Enterobacteriaceae (fenotypically)	1303041	Belgium	Daycare	1303	130304	1	2018-11-20	2018-11-21	Feces swab	no
130304103	no growth (non-intrinsic) colistin-resistant Enterobacteriaceae (fenotypically)	1303041	Belgium	Daycare	1303	130304	1	2018-11-20	2018-11-21	Feces swab	no
130305101	no growth (non-intrinsic) colistin-resistant Enterobacteriaceae (fenotypically)	1303051	Belgium	Daycare	1303	130305	1	2018-11-20	2018-11-21	Feces swab	no
130305102	no growth (non-intrinsic) colistin-resistant Enterobacteriaceae (fenotypically)	1303051	Belgium	Daycare	1303	130305	1	2018-11-20	2018-11-21	Feces swab	no
130305103	no growth (non-intrinsic) colistin-resistant Enterobacteriaceae (fenotypically)	1303051	Belgium	Daycare	1303	130305	1	2018-11-20	2018-11-21	Feces swab	no
130305104	no growth (non-intrinsic) colistin-resistant Enterobacteriaceae (fenotypically)	1303051	Belgium	Daycare	1303	130305	1	2018-11-20	2018-11-21	Feces swab	no
130305105	growth (non-instrinsically colistin-resistant) Enterobacteriaceae on EMB-colistin agar, no confirmation by MIC	1303051	Belgium	Daycare	1303	130305	1	2018-11-20	2018-11-21	Feces swab	no
130305106	no growth (non-intrinsic) colistin-resistant Enterobacteriaceae (fenotypically)	1303051	Belgium	Daycare	1303	130305	1	2018-11-20	2018-11-21	Feces swab	no
130306101	no growth (non-intrinsic) colistin-resistant Enterobacteriaceae (fenotypically)	1303061	Belgium	Daycare	1303	130306	1	2018-11-20	2018-11-21	Feces swab	no
130306102	no growth (non-intrinsic) colistin-resistant Enterobacteriaceae (fenotypically)	1303061	Belgium	Daycare	1303	130306	1	2018-11-20	2018-11-21	Feces swab	no
130306103	no growth (non-intrinsic) colistin-resistant Enterobacteriaceae (fenotypically)	1303061	Belgium	Daycare	1303	130306	1	2018-11-20	2018-11-21	Feces swab	no
130306104	no growth (non-intrinsic) colistin-resistant Enterobacteriaceae (fenotypically)	1303061	Belgium	Daycare	1303	130306	1	2018-11-20	2018-11-21	Feces swab	no
130306105	no growth (non-intrinsic) colistin-resistant Enterobacteriaceae (fenotypically)	1303061	Belgium	Daycare	1303	130306	1	2018-11-20	2018-11-21	Feces swab	no
130306106	no growth (non-intrinsic) colistin-resistant Enterobacteriaceae (fenotypically)	1303061	Belgium	Daycare	1303	130306	1	2018-11-20	2018-11-21	Feces swab	no
130306107	no growth (non-intrinsic) colistin-resistant Enterobacteriaceae (fenotypically)	1303061	Belgium	Daycare	1303	130306	1	2018-11-20	2018-11-21	Feces swab	no
130306108	no growth (non-intrinsic) colistin-resistant Enterobacteriaceae (fenotypically)	1303061	Belgium	Daycare	1303	130306	1	2018-11-20	2018-11-21	Feces swab	no
130307101	no growth (non-intrinsic) colistin-resistant Enterobacteriaceae (fenotypically)	1303071	Belgium	Daycare	1303	130307	1	2018-11-20	2018-11-21	Feces swab	no
130307102	no growth (non-intrinsic) colistin-resistant Enterobacteriaceae (fenotypically)	1303071	Belgium	Daycare	1303	130307	1	2018-11-20	2018-11-21	Feces swab	no
130307103	no growth (non-intrinsic) colistin-resistant Enterobacteriaceae (fenotypically)	1303071	Belgium	Daycare	1303	130307	1	2018-11-20	2018-11-21	Feces swab	no
130307104	growth (non-instrinsically colistin-resistant) Enterobacteriaceae on EMB-colistin agar, no confirmation by MIC	1303071	Belgium	Daycare	1303	130307	1	2018-11-20	2018-11-21	Feces swab	no
130307105	growth (non-instrinsically colistin-resistant) Enterobacteriaceae on EMB-colistin agar, no confirmation by MIC	1303071	Belgium	Daycare	1303	130307	1	2018-11-20	2018-11-21	Feces swab	no
130308101	no growth (non-intrinsic) colistin-resistant Enterobacteriaceae (fenotypically)	1303081	Belgium	Daycare	1303	130308	1	2018-11-20	2018-11-21	Feces swab	no
130308102	growth (non-instrinsically colistin-resistant) Enterobacteriaceae on EMB-colistin agar, no confirmation by MIC	1303081	Belgium	Daycare	1303	130308	1	2018-11-20	2018-11-21	Feces swab	yes
130401101	growth (non-instrinsically colistin-resistant) Enterobacteriaceae on EMB-colistin agar, no confirmation by MIC	1304011	Belgium	Daycare	1304	130401	1	2018-11-29	2018-11-30	Feces swab	yes
130401102	growth (non-instrinsically colistin-resistant) Enterobacteriaceae on EMB-colistin agar, no confirmation by MIC	1304011	Belgium	Daycare	1304	130401	1	2018-11-29	2018-11-30	Feces swab	yes
130401103	growth (non-instrinsically colistin-resistant) Enterobacteriaceae on EMB-colistin agar, no confirmation by MIC	1304011	Belgium	Daycare	1304	130401	1	2018-11-29	2018-11-30	Feces swab	yes
130401104	no growth (non-intrinsic) colistin-resistant Enterobacteriaceae (fenotypically)	1304011	Belgium	Daycare	1304	130401	1	2018-11-29	2018-11-30	Feces swab	no
130402101	growth (non-instrinsically colistin-resistant) Enterobacteriaceae on EMB-colistin agar, no confirmation by MIC	1304021	Belgium	Daycare	1304	130402	1	2018-11-29	2018-11-30	Feces swab	no
130402102	growth (non-instrinsically colistin-resistant) Enterobacteriaceae on EMB-colistin agar, no confirmation by MIC	1304021	Belgium	Daycare	1304	130402	1	2018-11-29	2018-11-30	Feces swab	no
130402103	growth (non-instrinsically colistin-resistant) Enterobacteriaceae on EMB-colistin agar, no confirmation by MIC	1304021	Belgium	Daycare	1304	130402	1	2018-11-29	2018-11-30	Feces swab	yes
130402104	no growth (non-intrinsic) colistin-resistant Enterobacteriaceae (fenotypically)	1304021	Belgium	Daycare	1304	130402	1	2018-11-29	2018-11-30	Feces swab	no
130402105	no growth (non-intrinsic) colistin-resistant Enterobacteriaceae (fenotypically)	1304021	Belgium	Daycare	1304	130402	1	2018-11-29	2018-11-30	Feces swab	no
130402106	growth (non-instrinsically colistin-resistant) Enterobacteriaceae on EMB-colistin agar, no confirmation by MIC	1304021	Belgium	Daycare	1304	130402	1	2018-11-29	2018-11-30	Feces swab	no
130402107	no growth (non-intrinsic) colistin-resistant Enterobacteriaceae (fenotypically)	1304021	Belgium	Daycare	1304	130402	1	2018-11-29	2018-11-30	Feces swab	no
130402108	growth (non-instrinsically colistin-resistant) Enterobacteriaceae on EMB-colistin agar, no confirmation by MIC	1304021	Belgium	Daycare	1304	130402	1	2018-11-29	2018-11-30	Feces swab	no
130403101	growth (non-instrinsically colistin-resistant) Enterobacteriaceae on EMB-colistin agar, no confirmation by MIC	1304031	Belgium	Daycare	1304	130403	1	2018-11-29	2018-11-30	Feces swab	yes
130403102	growth (non-instrinsically colistin-resistant) Enterobacteriaceae on EMB-colistin agar, no confirmation by MIC	1304031	Belgium	Daycare	1304	130403	1	2018-11-29	2018-11-30	Feces swab	no
130501101	no growth (non-intrinsic) colistin-resistant Enterobacteriaceae (fenotypically)	1305011	Belgium	Daycare	1305	130501	1	2018-12-05	2018-12-06	Feces swab	no
130501102	no growth (non-intrinsic) colistin-resistant Enterobacteriaceae (fenotypically)	1305011	Belgium	Daycare	1305	130501	1	2018-12-05	2018-12-06	Feces swab	no
130502101	no growth (non-intrinsic) colistin-resistant Enterobacteriaceae (fenotypically)	1305021	Belgium	Daycare	1305	130502	1	2018-12-05	2018-12-06	Feces swab	no
130502102	no growth (non-intrinsic) colistin-resistant Enterobacteriaceae (fenotypically)	1305021	Belgium	Daycare	1305	130502	1	2018-12-05	2018-12-06	Feces swab	no
130503101	no growth (non-intrinsic) colistin-resistant Enterobacteriaceae (fenotypically)	1305031	Belgium	Daycare	1305	130503	1	2018-12-05	2018-12-06	Feces swab	no
130504101	no growth (non-intrinsic) colistin-resistant Enterobacteriaceae (fenotypically)	1305041	Belgium	Daycare	1305	130504	1	2018-12-05	2018-12-06	Feces swab	no
130504102	no growth (non-intrinsic) colistin-resistant Enterobacteriaceae (fenotypically)	1305041	Belgium	Daycare	1305	130504	1	2018-12-05	2018-12-06	Feces swab	no
130505101	no growth (non-intrinsic) colistin-resistant Enterobacteriaceae (fenotypically)	1305051	Belgium	Daycare	1305	130505	1	2018-12-05	2018-12-06	Feces swab	no
130505102	no growth (non-intrinsic) colistin-resistant Enterobacteriaceae (fenotypically)	1305051	Belgium	Daycare	1305	130505	1	2018-12-05	2018-12-06	Feces swab	no
130506101	no growth (non-intrinsic) colistin-resistant Enterobacteriaceae (fenotypically)	1305061	Belgium	Daycare	1305	130506	1	2018-12-05	2018-12-06	Feces swab	no
130507101	no growth (non-intrinsic) colistin-resistant Enterobacteriaceae (fenotypically)	1305071	Belgium	Daycare	1305	130507	1	2018-12-05	2018-12-06	Feces swab	no
130601101	no growth (non-intrinsic) colistin-resistant Enterobacteriaceae (fenotypically)	1306011	Belgium	Daycare	1306	130601	1	2018-12-11	2018-12-12	Feces swab	no
130601102	growth (non-instrinsically colistin-resistant) Enterobacteriaceae on EMB-colistin agar, no confirmation by MIC	1306011	Belgium	Daycare	1306	130601	1	2018-12-11	2018-12-12	Feces swab	yes
130601103	growth (non-instrinsically colistin-resistant) Enterobacteriaceae on EMB-colistin agar, no confirmation by MIC	1306011	Belgium	Daycare	1306	130601	1	2018-12-11	2018-12-12	Feces swab	yes
130602101	growth (non-instrinsically colistin-resistant) Enterobacteriaceae on EMB-colistin agar, no confirmation by MIC	1306021	Belgium	Daycare	1306	130602	1	2018-12-11	2018-12-12	Feces swab	yes
130602102	no growth (non-intrinsic) colistin-resistant Enterobacteriaceae (fenotypically)	1306021	Belgium	Daycare	1306	130602	1	2018-12-11	2018-12-12	Feces swab	no
130602103	no growth (non-intrinsic) colistin-resistant Enterobacteriaceae (fenotypically)	1306021	Belgium	Daycare	1306	130602	1	2018-12-11	2018-12-12	Feces swab	no
130602104	growth (non-instrinsically colistin-resistant) Enterobacteriaceae on EMB-colistin agar, no confirmation by MIC	1306021	Belgium	Daycare	1306	130602	1	2018-12-11	2018-12-12	Feces swab	yes
130602105	growth (non-instrinsically colistin-resistant) Enterobacteriaceae on EMB-colistin agar, no confirmation by MIC	1306021	Belgium	Daycare	1306	130602	1	2018-12-11	2018-12-12	Feces swab	no
130602106	growth (non-instrinsically colistin-resistant) Enterobacteriaceae on EMB-colistin agar, no confirmation by MIC	1306021	Belgium	Daycare	1306	130602	1	2018-12-11	2018-12-12	Feces swab	no
130602107	no growth (non-intrinsic) colistin-resistant Enterobacteriaceae (fenotypically)	1306021	Belgium	Daycare	1306	130602	1	2018-12-11	2018-12-12	Feces swab	no
130604101	no growth (non-intrinsic) colistin-resistant Enterobacteriaceae (fenotypically)	1306041	Belgium	Daycare	1306	130604	1	2018-12-11	2018-12-12	Feces swab	no
130604102	growth (non-instrinsically colistin-resistant) Enterobacteriaceae on EMB-colistin agar, no confirmation by MIC	1306041	Belgium	Daycare	1306	130604	1	2018-12-11	2018-12-12	Feces swab	no
130605101	growth (non-instrinsically colistin-resistant) Enterobacteriaceae on EMB-colistin agar, no confirmation by MIC	1306051	Belgium	Daycare	1306	130605	1	2018-12-11	2018-12-12	Feces swab	no
130606101	growth (non-instrinsically colistin-resistant) Enterobacteriaceae on EMB-colistin agar, no confirmation by MIC	1306061	Belgium	Daycare	1306	130606	1	2018-12-11	2018-12-12	Feces swab	no
130607101	no growth (non-intrinsic) colistin-resistant Enterobacteriaceae (fenotypically)	1306071	Belgium	Daycare	1306	130607	1	2018-12-11	2018-12-12	Feces swab	no
130701101	no growth (non-intrinsic) colistin-resistant Enterobacteriaceae (fenotypically)	1307011	Belgium	Daycare	1307	130701	1	2019-01-15	2019-01-15	Feces swab	no
130701102	growth (non-instrinsically colistin-resistant) Enterobacteriaceae on EMB-colistin agar, no confirmation by MIC	1307011	Belgium	Daycare	1307	130701	1	2019-01-15	2019-01-15	Feces swab	no
130701103	no growth (non-intrinsic) colistin-resistant Enterobacteriaceae (fenotypically)	1307011	Belgium	Daycare	1307	130701	1	2019-01-15	2019-01-15	Feces swab	no
130701104	no growth (non-intrinsic) colistin-resistant Enterobacteriaceae (fenotypically)	1307011	Belgium	Daycare	1307	130701	1	2019-01-15	2019-01-15	Feces swab	no
130701105	growth (non-instrinsically colistin-resistant) Enterobacteriaceae on EMB-colistin agar, no confirmation by MIC	1307011	Belgium	Daycare	1307	130701	1	2019-01-15	2019-01-15	Feces swab	no
130701106	growth (non-instrinsically colistin-resistant) Enterobacteriaceae on EMB-colistin agar, no confirmation by MIC	1307011	Belgium	Daycare	1307	130701	1	2019-01-15	2019-01-15	Feces swab	yes
130701107	no growth (non-intrinsic) colistin-resistant Enterobacteriaceae (fenotypically)	1307011	Belgium	Daycare	1307	130701	1	2019-01-15	2019-01-15	Feces swab	no
130701108	no growth (non-intrinsic) colistin-resistant Enterobacteriaceae (fenotypically)	1307011	Belgium	Daycare	1307	130701	1	2019-01-15	2019-01-15	Feces swab	no
130701109	growth (non-instrinsically colistin-resistant) Enterobacteriaceae on EMB-colistin agar, no confirmation by MIC	1307011	Belgium	Daycare	1307	130701	1	2019-01-15	2019-01-15	Feces swab	no
130701110	no growth (non-intrinsic) colistin-resistant Enterobacteriaceae (fenotypically)	1307011	Belgium	Daycare	1307	130701	1	2019-01-15	2019-01-15	Feces swab	no
130701111	no growth (non-intrinsic) colistin-resistant Enterobacteriaceae (fenotypically)	1307011	Belgium	Daycare	1307	130701	1	2019-01-15	2019-01-15	Feces swab	no
130702101	no growth (non-intrinsic) colistin-resistant Enterobacteriaceae (fenotypically)	1307021	Belgium	Daycare	1307	130702	1	2019-01-15	2019-01-15	Feces swab	no
130702102	no growth (non-intrinsic) colistin-resistant Enterobacteriaceae (fenotypically)	1307021	Belgium	Daycare	1307	130702	1	2019-01-15	2019-01-15	Feces swab	no
130702103	no growth (non-intrinsic) colistin-resistant Enterobacteriaceae (fenotypically)	1307021	Belgium	Daycare	1307	130702	1	2019-01-15	2019-01-15	Feces swab	no
130702104	no growth (non-intrinsic) colistin-resistant Enterobacteriaceae (fenotypically)	1307021	Belgium	Daycare	1307	130702	1	2019-01-15	2019-01-15	Feces swab	no
130702105	growth (non-instrinsically colistin-resistant) Enterobacteriaceae on EMB-colistin agar, no confirmation by MIC	1307021	Belgium	Daycare	1307	130702	1	2019-01-15	2019-01-15	Feces swab	no
130702106	no growth (non-intrinsic) colistin-resistant Enterobacteriaceae (fenotypically)	1307021	Belgium	Daycare	1307	130702	1	2019-01-15	2019-01-15	Feces swab	no
130703101	growth (non-instrinsically colistin-resistant) Enterobacteriaceae on EMB-colistin agar, no confirmation by MIC	1307031	Belgium	Daycare	1307	130703	1	2019-01-15	2019-01-15	Feces swab	no
130703102	no growth (non-intrinsic) colistin-resistant Enterobacteriaceae (fenotypically)	1307031	Belgium	Daycare	1307	130703	1	2019-01-15	2019-01-15	Feces swab	no
130703103	growth (non-instrinsically colistin-resistant) Enterobacteriaceae on EMB-colistin agar, no confirmation by MIC	1307031	Belgium	Daycare	1307	130703	1	2019-01-15	2019-01-15	Feces swab	no
130703104	no growth (non-intrinsic) colistin-resistant Enterobacteriaceae (fenotypically)	1307031	Belgium	Daycare	1307	130703	1	2019-01-15	2019-01-15	Feces swab	no
130703105	no growth (non-intrinsic) colistin-resistant Enterobacteriaceae (fenotypically)	1307031	Belgium	Daycare	1307	130703	1	2019-01-15	2019-01-15	Feces swab	no
130703106	growth (non-instrinsically colistin-resistant) Enterobacteriaceae on EMB-colistin agar, no confirmation by MIC	1307031	Belgium	Daycare	1307	130703	1	2019-01-15	2019-01-15	Feces swab	no
130801101	growth (non-instrinsically colistin-resistant) Enterobacteriaceae on EMB-colistin agar, no confirmation by MIC	1308011	Belgium	Daycare	1308	130801	1	2019-01-30	2019-01-30	Feces swab	no
130801102	no growth (non-intrinsic) colistin-resistant Enterobacteriaceae (fenotypically)	1308011	Belgium	Daycare	1308	130801	1	2019-01-30	2019-01-30	Feces swab	no
130801103	growth (non-instrinsically colistin-resistant) Enterobacteriaceae on EMB-colistin agar, no confirmation by MIC	1308011	Belgium	Daycare	1308	130801	1	2019-01-30	2019-01-30	Feces swab	no
130801104	growth (non-instrinsically colistin-resistant) Enterobacteriaceae on EMB-colistin agar, no confirmation by MIC	1308011	Belgium	Daycare	1308	130801	1	2019-01-30	2019-01-30	Feces swab	yes
130801105	growth (non-instrinsically colistin-resistant) Enterobacteriaceae on EMB-colistin agar, no confirmation by MIC	1308011	Belgium	Daycare	1308	130801	1	2019-01-30	2019-01-30	Feces swab	no
130801106	no growth (non-intrinsic) colistin-resistant Enterobacteriaceae (fenotypically)	1308011	Belgium	Daycare	1308	130801	1	2019-01-30	2019-01-30	Feces swab	no
130802101	growth (non-instrinsically colistin-resistant) Enterobacteriaceae on EMB-colistin agar, no confirmation by MIC	1308021	Belgium	Daycare	1308	130802	1	2019-01-30	2019-01-30	Feces swab	no
130802102	growth (non-instrinsically colistin-resistant) Enterobacteriaceae on EMB-colistin agar, no confirmation by MIC	1308021	Belgium	Daycare	1308	130802	1	2019-01-30	2019-01-30	Feces swab	yes
130802103	growth (non-instrinsically colistin-resistant) Enterobacteriaceae on EMB-colistin agar, no confirmation by MIC	1308021	Belgium	Daycare	1308	130802	1	2019-01-30	2019-01-30	Feces swab	no
130802104	growth (non-instrinsically colistin-resistant) Enterobacteriaceae on EMB-colistin agar, no confirmation by MIC	1308021	Belgium	Daycare	1308	130802	1	2019-01-30	2019-01-30	Feces swab	no
130803101	growth (non-instrinsically colistin-resistant) Enterobacteriaceae on EMB-colistin agar, no confirmation by MIC	1308031	Belgium	Daycare	1308	130803	1	2019-01-30	2019-01-30	Feces swab	yes
130803102	growth (non-instrinsically colistin-resistant) Enterobacteriaceae on EMB-colistin agar, no confirmation by MIC	1308031	Belgium	Daycare	1308	130803	1	2019-01-30	2019-01-30	Feces swab	no
130803103	no growth (non-intrinsic) colistin-resistant Enterobacteriaceae (fenotypically)	1308031	Belgium	Daycare	1308	130803	1	2019-01-30	2019-01-30	Feces swab	no
130803104	no growth (non-intrinsic) colistin-resistant Enterobacteriaceae (fenotypically)	1308031	Belgium	Daycare	1308	130803	1	2019-01-30	2019-01-30	Feces swab	no
130804101	no growth (non-intrinsic) colistin-resistant Enterobacteriaceae (fenotypically)	1308041	Belgium	Daycare	1308	130804	1	2019-01-30	2019-01-30	Feces swab	no
130804102	no growth (non-intrinsic) colistin-resistant Enterobacteriaceae (fenotypically)	1308041	Belgium	Daycare	1308	130804	1	2019-01-30	2019-01-30	Feces swab	no
130805101	growth (non-instrinsically colistin-resistant) Enterobacteriaceae on EMB-colistin agar, no confirmation by MIC	1308051	Belgium	Daycare	1308	130805	1	2019-01-30	2019-01-30	Feces swab	yes
130805102	growth (non-instrinsically colistin-resistant) Enterobacteriaceae on EMB-colistin agar, no confirmation by MIC	1308051	Belgium	Daycare	1308	130805	1	2019-01-30	2019-01-30	Feces swab	yes
130806101	growth (non-instrinsically colistin-resistant) Enterobacteriaceae on EMB-colistin agar, no confirmation by MIC	1308061	Belgium	Daycare	1308	130806	1	2019-01-30	2019-01-30	Feces swab	no
130806102	no growth (non-intrinsic) colistin-resistant Enterobacteriaceae (fenotypically)	1308061	Belgium	Daycare	1308	130806	1	2019-01-30	2019-01-30	Feces swab	no
130807101	growth (non-instrinsically colistin-resistant) Enterobacteriaceae on EMB-colistin agar, no confirmation by MIC	1308071	Belgium	Daycare	1308	130807	1	2019-01-30	2019-01-30	Feces swab	no
130808101	growth (non-instrinsically colistin-resistant) Enterobacteriaceae on EMB-colistin agar, no confirmation by MIC	1308081	Belgium	Daycare	1308	130808	1	2019-01-30	2019-01-30	Feces swab	no
130808102	no growth (non-intrinsic) colistin-resistant Enterobacteriaceae (fenotypically)	1308081	Belgium	Daycare	1308	130808	1	2019-01-30	2019-01-30	Feces swab	no
130808103	growth (non-instrinsically colistin-resistant) Enterobacteriaceae on EMB-colistin agar, no confirmation by MIC	1308081	Belgium	Daycare	1308	130808	1	2019-01-30	2019-01-30	Feces swab	no
130808104	no growth (non-intrinsic) colistin-resistant Enterobacteriaceae (fenotypically)	1308081	Belgium	Daycare	1308	130808	1	2019-01-30	2019-01-30	Feces swab	no
130808105	growth (non-instrinsically colistin-resistant) Enterobacteriaceae on EMB-colistin agar, no confirmation by MIC	1308081	Belgium	Daycare	1308	130808	1	2019-01-30	2019-01-30	Feces swab	no
130808106	growth (non-instrinsically colistin-resistant) Enterobacteriaceae on EMB-colistin agar, no confirmation by MIC	1308081	Belgium	Daycare	1308	130808	1	2019-01-30	2019-01-30	Feces swab	yes
130809101	growth (non-instrinsically colistin-resistant) Enterobacteriaceae on EMB-colistin agar, no confirmation by MIC	1308091	Belgium	Daycare	1308	130809	1	2019-01-30	2019-01-30	Feces swab	no
130809102	growth (non-instrinsically colistin-resistant) Enterobacteriaceae on EMB-colistin agar, no confirmation by MIC	1308091	Belgium	Daycare	1308	130809	1	2019-01-30	2019-01-30	Feces swab	yes
130809103	growth (non-instrinsically colistin-resistant) Enterobacteriaceae on EMB-colistin agar, no confirmation by MIC	1308091	Belgium	Daycare	1308	130809	1	2019-01-30	2019-01-30	Feces swab	no
130809104	growth (non-instrinsically colistin-resistant) Enterobacteriaceae on EMB-colistin agar, no confirmation by MIC	1308091	Belgium	Daycare	1308	130809	1	2019-01-30	2019-01-30	Feces swab	no
130809105	growth (non-instrinsically colistin-resistant) Enterobacteriaceae on EMB-colistin agar, no confirmation by MIC	1308091	Belgium	Daycare	1308	130809	1	2019-01-30	2019-01-30	Feces swab	no
130901101	no growth (non-intrinsic) colistin-resistant Enterobacteriaceae (fenotypically)	1309011	Belgium	Daycare	1309	130901	1	2018-12-05	2018-12-06	Feces swab	no
130901102	no growth (non-intrinsic) colistin-resistant Enterobacteriaceae (fenotypically)	1309011	Belgium	Daycare	1309	130901	1	2018-12-05	2018-12-06	Feces swab	no
130901103	growth (non-instrinsically colistin-resistant) Enterobacteriaceae on EMB-colistin agar, no confirmation by MIC	1309011	Belgium	Daycare	1309	130901	1	2018-12-05	2018-12-06	Feces swab	no
130901104	no growth (non-intrinsic) colistin-resistant Enterobacteriaceae (fenotypically)	1309011	Belgium	Daycare	1309	130901	1	2018-12-05	2018-12-06	Feces swab	no
130901105	no growth (non-intrinsic) colistin-resistant Enterobacteriaceae (fenotypically)	1309011	Belgium	Daycare	1309	130901	1	2018-12-05	2018-12-06	Feces swab	no
130901106	growth (non-instrinsically colistin-resistant) Enterobacteriaceae on EMB-colistin agar, no confirmation by MIC	1309011	Belgium	Daycare	1309	130901	1	2018-12-05	2018-12-06	Feces swab	yes
130901107	no growth (non-intrinsic) colistin-resistant Enterobacteriaceae (fenotypically)	1309011	Belgium	Daycare	1309	130901	1	2018-12-05	2018-12-06	Feces swab	no
130901108	growth (non-instrinsically colistin-resistant) Enterobacteriaceae on EMB-colistin agar, no confirmation by MIC	1309011	Belgium	Daycare	1309	130901	1	2018-12-05	2018-12-06	Feces swab	no
130901109	growth (non-instrinsically colistin-resistant) Enterobacteriaceae on EMB-colistin agar, no confirmation by MIC	1309011	Belgium	Daycare	1309	130901	1	2018-12-05	2018-12-06	Feces swab	no
130901110	growth (non-instrinsically colistin-resistant) Enterobacteriaceae on EMB-colistin agar, no confirmation by MIC	1309011	Belgium	Daycare	1309	130901	1	2018-12-05	2018-12-06	Feces swab	no
130901111	growth (non-instrinsically colistin-resistant) Enterobacteriaceae on EMB-colistin agar, no confirmation by MIC	1309011	Belgium	Daycare	1309	130901	1	2018-12-05	2018-12-06	Feces swab	no
130901112	growth (non-instrinsically colistin-resistant) Enterobacteriaceae on EMB-colistin agar, no confirmation by MIC	1309011	Belgium	Daycare	1309	130901	1	2018-12-05	2018-12-06	Feces swab	yes
130901113	growth (non-instrinsically colistin-resistant) Enterobacteriaceae on EMB-colistin agar, no confirmation by MIC	1309011	Belgium	Daycare	1309	130901	1	2018-12-05	2018-12-06	Feces swab	no
130901114	no growth (non-intrinsic) colistin-resistant Enterobacteriaceae (fenotypically)	1309011	Belgium	Daycare	1309	130901	1	2018-12-05	2018-12-06	Feces swab	no
130901115	growth (non-instrinsically colistin-resistant) Enterobacteriaceae on EMB-colistin agar, no confirmation by MIC	1309011	Belgium	Daycare	1309	130901	1	2018-12-05	2018-12-06	Feces swab	no
130901116	no growth (non-intrinsic) colistin-resistant Enterobacteriaceae (fenotypically)	1309011	Belgium	Daycare	1309	130901	1	2018-12-05	2018-12-06	Feces swab	no
130902101	no growth (non-intrinsic) colistin-resistant Enterobacteriaceae (fenotypically)	1309021	Belgium	Daycare	1309	130902	1	2018-12-05	2018-12-06	Feces swab	no
130902102	no growth (non-intrinsic) colistin-resistant Enterobacteriaceae (fenotypically)	1309021	Belgium	Daycare	1309	130902	1	2018-12-05	2018-12-06	Feces swab	no
130902103	growth (non-instrinsically colistin-resistant) Enterobacteriaceae on EMB-colistin agar, no confirmation by MIC	1309021	Belgium	Daycare	1309	130902	1	2018-12-05	2018-12-06	Feces swab	no
130902104	no growth (non-intrinsic) colistin-resistant Enterobacteriaceae (fenotypically)	1309021	Belgium	Daycare	1309	130902	1	2018-12-05	2018-12-06	Feces swab	no
130902105	no growth (non-intrinsic) colistin-resistant Enterobacteriaceae (fenotypically)	1309021	Belgium	Daycare	1309	130902	1	2018-12-05	2018-12-06	Feces swab	no
130903101	growth (non-instrinsically colistin-resistant) Enterobacteriaceae on EMB-colistin agar, no confirmation by MIC	1309031	Belgium	Daycare	1309	130903	1	2018-12-05	2018-12-06	Feces swab	no
130903102	no growth (non-intrinsic) colistin-resistant Enterobacteriaceae (fenotypically)	1309031	Belgium	Daycare	1309	130903	1	2018-12-05	2018-12-06	Feces swab	no
130903103	no growth (non-intrinsic) colistin-resistant Enterobacteriaceae (fenotypically)	1309031	Belgium	Daycare	1309	130903	1	2018-12-05	2018-12-06	Feces swab	no
130903104	growth (non-instrinsically colistin-resistant) Enterobacteriaceae on EMB-colistin agar, no confirmation by MIC	1309031	Belgium	Daycare	1309	130903	1	2018-12-05	2018-12-06	Feces swab	no
130903105	no growth (non-intrinsic) colistin-resistant Enterobacteriaceae (fenotypically)	1309031	Belgium	Daycare	1309	130903	1	2018-12-05	2018-12-06	Feces swab	no
130903106	growth (non-instrinsically colistin-resistant) Enterobacteriaceae on EMB-colistin agar, no confirmation by MIC	1309031	Belgium	Daycare	1309	130903	1	2018-12-05	2018-12-06	Feces swab	no
130903107	growth (non-instrinsically colistin-resistant) Enterobacteriaceae on EMB-colistin agar, no confirmation by MIC	1309031	Belgium	Daycare	1309	130903	1	2018-12-05	2018-12-06	Feces swab	no
131002101	growth (non-instrinsically colistin-resistant) Enterobacteriaceae on EMB-colistin agar, no confirmation by MIC	1310021	Belgium	Daycare	1310	131002	1	2018-12-17	2018-12-18	Feces swab	no
131002102	no growth (non-intrinsic) colistin-resistant Enterobacteriaceae (fenotypically)	1310021	Belgium	Daycare	1310	131002	1	2018-12-17	2018-12-18	Feces swab	no
131002103	no growth (non-intrinsic) colistin-resistant Enterobacteriaceae (fenotypically)	1310021	Belgium	Daycare	1310	131002	1	2018-12-17	2018-12-18	Feces swab	no
131002104	no growth (non-intrinsic) colistin-resistant Enterobacteriaceae (fenotypically)	1310021	Belgium	Daycare	1310	131002	1	2018-12-17	2018-12-18	Feces swab	no
131002105	growth (non-instrinsically colistin-resistant) Enterobacteriaceae on EMB-colistin agar, no confirmation by MIC	1310021	Belgium	Daycare	1310	131002	1	2018-12-17	2018-12-18	Feces swab	no
131002106	no growth (non-intrinsic) colistin-resistant Enterobacteriaceae (fenotypically)	1310021	Belgium	Daycare	1310	131002	1	2018-12-17	2018-12-18	Feces swab	no
131002107	no growth (non-intrinsic) colistin-resistant Enterobacteriaceae (fenotypically)	1310021	Belgium	Daycare	1310	131002	1	2018-12-17	2018-12-18	Feces swab	no
131002108	no growth (non-intrinsic) colistin-resistant Enterobacteriaceae (fenotypically)	1310021	Belgium	Daycare	1310	131002	1	2018-12-17	2018-12-18	Feces swab	no
131003101	growth (non-instrinsically colistin-resistant) Enterobacteriaceae on EMB-colistin agar, no confirmation by MIC	1310031	Belgium	Daycare	1310	131003	1	2018-12-17	2018-12-18	Feces swab	yes
131003102	growth (non-instrinsically colistin-resistant) Enterobacteriaceae on EMB-colistin agar, no confirmation by MIC	1310031	Belgium	Daycare	1310	131003	1	2018-12-17	2018-12-18	Feces swab	yes
131003103	growth (non-instrinsically colistin-resistant) Enterobacteriaceae on EMB-colistin agar, no confirmation by MIC	1310031	Belgium	Daycare	1310	131003	1	2018-12-17	2018-12-18	Feces swab	yes
131004101	no growth (non-intrinsic) colistin-resistant Enterobacteriaceae (fenotypically)	1310041	Belgium	Daycare	1310	131004	1	2018-12-17	2018-12-18	Feces swab	no
131004102	no growth (non-intrinsic) colistin-resistant Enterobacteriaceae (fenotypically)	1310041	Belgium	Daycare	1310	131004	1	2018-12-17	2018-12-18	Feces swab	no
131004103	growth (non-instrinsically colistin-resistant) Enterobacteriaceae on EMB-colistin agar, no confirmation by MIC	1310041	Belgium	Daycare	1310	131004	1	2018-12-17	2018-12-18	Feces swab	no
131004104	no growth (non-intrinsic) colistin-resistant Enterobacteriaceae (fenotypically)	1310041	Belgium	Daycare	1310	131004	1	2018-12-17	2018-12-18	Feces swab	no
131004105	growth (non-instrinsically colistin-resistant) Enterobacteriaceae on EMB-colistin agar, no confirmation by MIC	1310041	Belgium	Daycare	1310	131004	1	2018-12-17	2018-12-18	Feces swab	no
131004106	growth (non-instrinsically colistin-resistant) Enterobacteriaceae on EMB-colistin agar, no confirmation by MIC	1310041	Belgium	Daycare	1310	131004	1	2018-12-17	2018-12-18	Feces swab	no
131005101	no growth (non-intrinsic) colistin-resistant Enterobacteriaceae (fenotypically)	1310051	Belgium	Daycare	1310	131005	1	2018-12-17	2018-12-18	Feces swab	no
131006101	no growth (non-intrinsic) colistin-resistant Enterobacteriaceae (fenotypically)	1310061	Belgium	Daycare	1310	131006	1	2018-12-17	2018-12-18	Feces swab	no
131006102	no growth (non-intrinsic) colistin-resistant Enterobacteriaceae (fenotypically)	1310061	Belgium	Daycare	1310	131006	1	2018-12-17	2018-12-18	Feces swab	no
131006103	no growth (non-intrinsic) colistin-resistant Enterobacteriaceae (fenotypically)	1310061	Belgium	Daycare	1310	131006	1	2018-12-17	2018-12-18	Feces swab	no
131006104	no growth (non-intrinsic) colistin-resistant Enterobacteriaceae (fenotypically)	1310061	Belgium	Daycare	1310	131006	1	2018-12-17	2018-12-18	Feces swab	no
131006105	growth (non-instrinsically colistin-resistant) Enterobacteriaceae on EMB-colistin agar, no confirmation by MIC	1310061	Belgium	Daycare	1310	131006	1	2018-12-17	2018-12-18	Feces swab	no
131007101	growth (non-instrinsically colistin-resistant) Enterobacteriaceae on EMB-colistin agar, no confirmation by MIC	1310071	Belgium	Daycare	1310	131007	1	2018-12-17	2018-12-18	Feces swab	no
131007102	growth (non-instrinsically colistin-resistant) Enterobacteriaceae on EMB-colistin agar, no confirmation by MIC	1310071	Belgium	Daycare	1310	131007	1	2018-12-17	2018-12-18	Feces swab	yes
131007103	growth (non-instrinsically colistin-resistant) Enterobacteriaceae on EMB-colistin agar, no confirmation by MIC	1310071	Belgium	Daycare	1310	131007	1	2018-12-17	2018-12-18	Feces swab	no
131007104	growth (non-instrinsically colistin-resistant) Enterobacteriaceae on EMB-colistin agar, no confirmation by MIC	1310071	Belgium	Daycare	1310	131007	1	2018-12-17	2018-12-18	Feces swab	no
131008101	growth (non-instrinsically colistin-resistant) Enterobacteriaceae on EMB-colistin agar, no confirmation by MIC	1310081	Belgium	Daycare	1310	131008	1	2018-12-17	2018-12-18	Feces swab	yes
131101101	no growth (non-intrinsic) colistin-resistant Enterobacteriaceae (fenotypically)	1311011	Belgium	Daycare	1311	131101	1	2019-01-28	2019-01-29	Feces swab	no
131101102	growth (non-instrinsically colistin-resistant) Enterobacteriaceae on EMB-colistin agar, no confirmation by MIC	1311011	Belgium	Daycare	1311	131101	1	2019-01-28	2019-01-29	Feces swab	yes
131101103	growth (non-instrinsically colistin-resistant) Enterobacteriaceae on EMB-colistin agar, no confirmation by MIC	1311011	Belgium	Daycare	1311	131101	1	2019-01-28	2019-01-29	Feces swab	no
131101104	no growth (non-intrinsic) colistin-resistant Enterobacteriaceae (fenotypically)	1311011	Belgium	Daycare	1311	131101	1	2019-01-28	2019-01-29	Feces swab	no
131102101	growth (non-instrinsically colistin-resistant) Enterobacteriaceae on EMB-colistin agar, no confirmation by MIC	1311021	Belgium	Daycare	1311	131102	1	2019-01-28	2019-01-29	Feces swab	yes
131102102	no growth (non-intrinsic) colistin-resistant Enterobacteriaceae (fenotypically)	1311021	Belgium	Daycare	1311	131102	1	2019-01-28	2019-01-29	Feces swab	no
131102103	growth (non-instrinsically colistin-resistant) Enterobacteriaceae on EMB-colistin agar, no confirmation by MIC	1311021	Belgium	Daycare	1311	131102	1	2019-01-28	2019-01-29	Feces swab	yes
131102104	no growth (non-intrinsic) colistin-resistant Enterobacteriaceae (fenotypically)	1311021	Belgium	Daycare	1311	131102	1	2019-01-28	2019-01-29	Feces swab	no
131103101	growth (non-instrinsically colistin-resistant) Enterobacteriaceae on EMB-colistin agar, no confirmation by MIC	1311031	Belgium	Daycare	1311	131103	1	2019-01-28	2019-01-29	Feces swab	no
131103102	growth (non-instrinsically colistin-resistant) Enterobacteriaceae on EMB-colistin agar, no confirmation by MIC	1311031	Belgium	Daycare	1311	131103	1	2019-01-28	2019-01-29	Feces swab	no
131103103	growth (non-instrinsically colistin-resistant) Enterobacteriaceae on EMB-colistin agar, no confirmation by MIC	1311031	Belgium	Daycare	1311	131103	1	2019-01-28	2019-01-29	Feces swab	no
131103104	no growth (non-intrinsic) colistin-resistant Enterobacteriaceae (fenotypically)	1311031	Belgium	Daycare	1311	131103	1	2019-01-28	2019-01-29	Feces swab	no
131103105	no growth (non-intrinsic) colistin-resistant Enterobacteriaceae (fenotypically)	1311031	Belgium	Daycare	1311	131103	1	2019-01-28	2019-01-29	Feces swab	no
131104101	no growth (non-intrinsic) colistin-resistant Enterobacteriaceae (fenotypically)	1311041	Belgium	Daycare	1311	131104	1	2019-01-28	2019-01-29	Feces swab	no
131104102	growth (non-instrinsically colistin-resistant) Enterobacteriaceae on EMB-colistin agar, no confirmation by MIC	1311041	Belgium	Daycare	1311	131104	1	2019-01-28	2019-01-29	Feces swab	yes
131104103	no growth (non-intrinsic) colistin-resistant Enterobacteriaceae (fenotypically)	1311041	Belgium	Daycare	1311	131104	1	2019-01-28	2019-01-29	Feces swab	no
131104104	growth (non-instrinsically colistin-resistant) Enterobacteriaceae on EMB-colistin agar, no confirmation by MIC	1311041	Belgium	Daycare	1311	131104	1	2019-01-28	2019-01-29	Feces swab	yes
131105101	no growth (non-intrinsic) colistin-resistant Enterobacteriaceae (fenotypically)	1311051	Belgium	Daycare	1311	131105	1	2019-01-28	2019-01-29	Feces swab	no
131105102	no growth (non-intrinsic) colistin-resistant Enterobacteriaceae (fenotypically)	1311051	Belgium	Daycare	1311	131105	1	2019-01-28	2019-01-29	Feces swab	no
131105103	no growth (non-intrinsic) colistin-resistant Enterobacteriaceae (fenotypically)	1311051	Belgium	Daycare	1311	131105	1	2019-01-28	2019-01-29	Feces swab	no
131105104	growth (non-instrinsically colistin-resistant) Enterobacteriaceae on EMB-colistin agar, no confirmation by MIC	1311051	Belgium	Daycare	1311	131105	1	2019-01-28	2019-01-29	Feces swab	no
131106101	no growth (non-intrinsic) colistin-resistant Enterobacteriaceae (fenotypically)	1311061	Belgium	Daycare	1311	131106	1	2019-01-28	2019-01-29	Feces swab	no
131106102	growth (non-instrinsically colistin-resistant) Enterobacteriaceae on EMB-colistin agar, no confirmation by MIC	1311061	Belgium	Daycare	1311	131106	1	2019-01-28	2019-01-29	Feces swab	yes
131106103	no growth (non-intrinsic) colistin-resistant Enterobacteriaceae (fenotypically)	1311061	Belgium	Daycare	1311	131106	1	2019-01-28	2019-01-29	Feces swab	no
131107101	no growth (non-intrinsic) colistin-resistant Enterobacteriaceae (fenotypically)	1311071	Belgium	Daycare	1311	131107	1	2019-01-28	2019-01-29	Feces swab	no
131107102	no growth (non-intrinsic) colistin-resistant Enterobacteriaceae (fenotypically)	1311071	Belgium	Daycare	1311	131107	1	2019-01-28	2019-01-29	Feces swab	no
131107103	no growth (non-intrinsic) colistin-resistant Enterobacteriaceae (fenotypically)	1311071	Belgium	Daycare	1311	131107	1	2019-01-28	2019-01-29	Feces swab	no
131107104	no growth (non-intrinsic) colistin-resistant Enterobacteriaceae (fenotypically)	1311071	Belgium	Daycare	1311	131107	1	2019-01-28	2019-01-29	Feces swab	no
131108101	no growth (non-intrinsic) colistin-resistant Enterobacteriaceae (fenotypically)	1311081	Belgium	Daycare	1311	131108	1	2019-01-28	2019-01-29	Feces swab	no
131108102	growth (non-instrinsically colistin-resistant) Enterobacteriaceae on EMB-colistin agar, no confirmation by MIC	1311081	Belgium	Daycare	1311	131108	1	2019-01-28	2019-01-29	Feces swab	no
131108103	growth (non-instrinsically colistin-resistant) Enterobacteriaceae on EMB-colistin agar, no confirmation by MIC	1311081	Belgium	Daycare	1311	131108	1	2019-01-28	2019-01-29	Feces swab	no
131109101	no growth (non-intrinsic) colistin-resistant Enterobacteriaceae (fenotypically)	1311091	Belgium	Daycare	1311	131109	1	2019-01-28	2019-01-29	Feces swab	no
131109102	growth (non-instrinsically colistin-resistant) Enterobacteriaceae on EMB-colistin agar, no confirmation by MIC	1311091	Belgium	Daycare	1311	131109	1	2019-01-28	2019-01-29	Feces swab	yes
131110101	growth (non-instrinsically colistin-resistant) Enterobacteriaceae on EMB-colistin agar, no confirmation by MIC	1311101	Belgium	Daycare	1311	131110	1	2019-01-28	2019-01-29	Feces swab	yes
131110102	growth (non-instrinsically colistin-resistant) Enterobacteriaceae on EMB-colistin agar, no confirmation by MIC	1311101	Belgium	Daycare	1311	131110	1	2019-01-28	2019-01-29	Feces swab	yes
131110103	no growth (non-intrinsic) colistin-resistant Enterobacteriaceae (fenotypically)	1311101	Belgium	Daycare	1311	131110	1	2019-01-28	2019-01-29	Feces swab	no
131111101	no growth (non-intrinsic) colistin-resistant Enterobacteriaceae (fenotypically)	1311111	Belgium	Daycare	1311	131111	1	2019-01-28	2019-01-29	Feces swab	no
131112101	growth (non-instrinsically colistin-resistant) Enterobacteriaceae on EMB-colistin agar, no confirmation by MIC	1311121	Belgium	Daycare	1311	131112	1	2019-01-28	2019-01-29	Feces swab	no
131112102	no growth (non-intrinsic) colistin-resistant Enterobacteriaceae (fenotypically)	1311121	Belgium	Daycare	1311	131112	1	2019-01-28	2019-01-29	Feces swab	no
131112103	no growth (non-intrinsic) colistin-resistant Enterobacteriaceae (fenotypically)	1311121	Belgium	Daycare	1311	131112	1	2019-01-28	2019-01-29	Feces swab	no
131201101	no growth (non-intrinsic) colistin-resistant Enterobacteriaceae (fenotypically)	1312011	Belgium	Daycare	1312	131201	1	2019-01-22	2019-01-23	Feces swab	no
131201102	growth (non-instrinsically colistin-resistant) Enterobacteriaceae on EMB-colistin agar, no confirmation by MIC	1312011	Belgium	Daycare	1312	131201	1	2019-01-22	2019-01-23	Feces swab	yes
131201103	no growth (non-intrinsic) colistin-resistant Enterobacteriaceae (fenotypically)	1312011	Belgium	Daycare	1312	131201	1	2019-01-22	2019-01-23	Feces swab	no
131201104	growth (non-instrinsically colistin-resistant) Enterobacteriaceae on EMB-colistin agar, no confirmation by MIC	1312011	Belgium	Daycare	1312	131201	1	2019-01-22	2019-01-23	Feces swab	no
131201105	growth (non-instrinsically colistin-resistant) Enterobacteriaceae on EMB-colistin agar, no confirmation by MIC	1312011	Belgium	Daycare	1312	131201	1	2019-01-22	2019-01-23	Feces swab	no
131202101	no growth (non-intrinsic) colistin-resistant Enterobacteriaceae (fenotypically)	1312021	Belgium	Daycare	1312	131202	1	2019-01-22	2019-01-23	Feces swab	no
131202102	no growth (non-intrinsic) colistin-resistant Enterobacteriaceae (fenotypically)	1312021	Belgium	Daycare	1312	131202	1	2019-01-22	2019-01-23	Feces swab	no
131202103	no growth (non-intrinsic) colistin-resistant Enterobacteriaceae (fenotypically)	1312021	Belgium	Daycare	1312	131202	1	2019-01-22	2019-01-23	Feces swab	no
131202104	no growth (non-intrinsic) colistin-resistant Enterobacteriaceae (fenotypically)	1312021	Belgium	Daycare	1312	131202	1	2019-01-22	2019-01-23	Feces swab	no
131202105	no growth (non-intrinsic) colistin-resistant Enterobacteriaceae (fenotypically)	1312021	Belgium	Daycare	1312	131202	1	2019-01-22	2019-01-23	Feces swab	no
131202106	no growth (non-intrinsic) colistin-resistant Enterobacteriaceae (fenotypically)	1312021	Belgium	Daycare	1312	131202	1	2019-01-22	2019-01-23	Feces swab	no
131203101	no growth (non-intrinsic) colistin-resistant Enterobacteriaceae (fenotypically)	1312031	Belgium	Daycare	1312	131203	1	2019-01-22	2019-01-23	Feces swab	no
131203102	growth (non-instrinsically colistin-resistant) Enterobacteriaceae on EMB-colistin agar, no confirmation by MIC	1312031	Belgium	Daycare	1312	131203	1	2019-01-22	2019-01-23	Feces swab	no
131203103	no growth (non-intrinsic) colistin-resistant Enterobacteriaceae (fenotypically)	1312031	Belgium	Daycare	1312	131203	1	2019-01-22	2019-01-23	Feces swab	no
131203104	growth (non-instrinsically colistin-resistant) Enterobacteriaceae on EMB-colistin agar, no confirmation by MIC	1312031	Belgium	Daycare	1312	131203	1	2019-01-22	2019-01-23	Feces swab	yes
131203105	growth (non-instrinsically colistin-resistant) Enterobacteriaceae on EMB-colistin agar, no confirmation by MIC	1312031	Belgium	Daycare	1312	131203	1	2019-01-22	2019-01-23	Feces swab	no
131301101	no growth (non-intrinsic) colistin-resistant Enterobacteriaceae (fenotypically)	1313011	Belgium	Daycare	1313	131301	1	2019-01-22	2019-01-22	Feces swab	no
131301102	growth (non-instrinsically colistin-resistant) Enterobacteriaceae on EMB-colistin agar, no confirmation by MIC	1313011	Belgium	Daycare	1313	131301	1	2019-01-22	2019-01-22	Feces swab	yes
131301103	no growth (non-intrinsic) colistin-resistant Enterobacteriaceae (fenotypically)	1313011	Belgium	Daycare	1313	131301	1	2019-01-22	2019-01-22	Feces swab	no
131302101	no growth (non-intrinsic) colistin-resistant Enterobacteriaceae (fenotypically)	1313021	Belgium	Daycare	1313	131302	1	2019-01-22	2019-01-22	Feces swab	no
131302102	no growth (non-intrinsic) colistin-resistant Enterobacteriaceae (fenotypically)	1313021	Belgium	Daycare	1313	131302	1	2019-01-22	2019-01-22	Feces swab	no
131302103	no growth (non-intrinsic) colistin-resistant Enterobacteriaceae (fenotypically)	1313021	Belgium	Daycare	1313	131302	1	2019-01-22	2019-01-22	Feces swab	no
131302104	growth (non-instrinsically colistin-resistant) Enterobacteriaceae on EMB-colistin agar, no confirmation by MIC	1313021	Belgium	Daycare	1313	131302	1	2019-01-22	2019-01-22	Feces swab	no
131302105	growth (non-instrinsically colistin-resistant) Enterobacteriaceae on EMB-colistin agar, no confirmation by MIC	1313021	Belgium	Daycare	1313	131302	1	2019-01-22	2019-01-22	Feces swab	no
131303101	no growth (non-intrinsic) colistin-resistant Enterobacteriaceae (fenotypically)	1313031	Belgium	Daycare	1313	131303	1	2019-01-22	2019-01-22	Feces swab	no
131303102	growth (non-instrinsically colistin-resistant) Enterobacteriaceae on EMB-colistin agar, no confirmation by MIC	1313031	Belgium	Daycare	1313	131303	1	2019-01-22	2019-01-22	Feces swab	no
131303103	growth (non-instrinsically colistin-resistant) Enterobacteriaceae on EMB-colistin agar, no confirmation by MIC	1313031	Belgium	Daycare	1313	131303	1	2019-01-22	2019-01-22	Feces swab	yes
131303104	no growth (non-intrinsic) colistin-resistant Enterobacteriaceae (fenotypically)	1313031	Belgium	Daycare	1313	131303	1	2019-01-22	2019-01-22	Feces swab	no
131303105	no growth (non-intrinsic) colistin-resistant Enterobacteriaceae (fenotypically)	1313031	Belgium	Daycare	1313	131303	1	2019-01-22	2019-01-22	Feces swab	no
131303106	growth (non-instrinsically colistin-resistant) Enterobacteriaceae on EMB-colistin agar, no confirmation by MIC	1313031	Belgium	Daycare	1313	131303	1	2019-01-22	2019-01-22	Feces swab	no
131401101	no growth (non-intrinsic) colistin-resistant Enterobacteriaceae (fenotypically)	1314011	Belgium	Daycare	1314	131401	1	2019-02-05	2019-02-05	Feces swab	no
131401102	growth (non-instrinsically colistin-resistant) Enterobacteriaceae on EMB-colistin agar, no confirmation by MIC	1314011	Belgium	Daycare	1314	131401	1	2019-02-05	2019-02-05	Feces swab	yes
131401103	no growth (non-intrinsic) colistin-resistant Enterobacteriaceae (fenotypically)	1314011	Belgium	Daycare	1314	131401	1	2019-02-05	2019-02-05	Feces swab	no
131401104	no growth (non-intrinsic) colistin-resistant Enterobacteriaceae (fenotypically)	1314011	Belgium	Daycare	1314	131401	1	2019-02-05	2019-02-05	Feces swab	no
131401105	growth (non-instrinsically colistin-resistant) Enterobacteriaceae on EMB-colistin agar, no confirmation by MIC	1314011	Belgium	Daycare	1314	131401	1	2019-02-05	2019-02-05	Feces swab	no
131401106	growth (non-instrinsically colistin-resistant) Enterobacteriaceae on EMB-colistin agar, no confirmation by MIC	1314011	Belgium	Daycare	1314	131401	1	2019-02-05	2019-02-05	Feces swab	no
131402101	growth (non-instrinsically colistin-resistant) Enterobacteriaceae on EMB-colistin agar, no confirmation by MIC	1314021	Belgium	Daycare	1314	131402	1	2019-02-05	2019-02-05	Feces swab	no
131402102	growth (non-instrinsically colistin-resistant) Enterobacteriaceae on EMB-colistin agar, no confirmation by MIC	1314021	Belgium	Daycare	1314	131402	1	2019-02-05	2019-02-05	Feces swab	no
131402103	growth (non-instrinsically colistin-resistant) Enterobacteriaceae on EMB-colistin agar, no confirmation by MIC	1314021	Belgium	Daycare	1314	131402	1	2019-02-05	2019-02-05	Feces swab	yes
131402104	no growth (non-intrinsic) colistin-resistant Enterobacteriaceae (fenotypically)	1314021	Belgium	Daycare	1314	131402	1	2019-02-05	2019-02-05	Feces swab	no
131402105	no growth (non-intrinsic) colistin-resistant Enterobacteriaceae (fenotypically)	1314021	Belgium	Daycare	1314	131402	1	2019-02-05	2019-02-05	Feces swab	no
131402106	growth (non-instrinsically colistin-resistant) Enterobacteriaceae on EMB-colistin agar, no confirmation by MIC	1314021	Belgium	Daycare	1314	131402	1	2019-02-05	2019-02-05	Feces swab	yes
131402107	growth (non-instrinsically colistin-resistant) Enterobacteriaceae on EMB-colistin agar, no confirmation by MIC	1314021	Belgium	Daycare	1314	131402	1	2019-02-05	2019-02-05	Feces swab	yes
131402108	growth (non-instrinsically colistin-resistant) Enterobacteriaceae on EMB-colistin agar, no confirmation by MIC	1314021	Belgium	Daycare	1314	131402	1	2019-02-05	2019-02-05	Feces swab	no
131402109	no growth (non-intrinsic) colistin-resistant Enterobacteriaceae (fenotypically)	1314021	Belgium	Daycare	1314	131402	1	2019-02-05	2019-02-05	Feces swab	no
131403101	no growth (non-intrinsic) colistin-resistant Enterobacteriaceae (fenotypically)	1314031	Belgium	Daycare	1314	131403	1	2019-02-05	2019-02-05	Feces swab	no
131403102	growth (non-instrinsically colistin-resistant) Enterobacteriaceae on EMB-colistin agar, no confirmation by MIC	1314031	Belgium	Daycare	1314	131403	1	2019-02-05	2019-02-05	Feces swab	no
131403103	no growth (non-intrinsic) colistin-resistant Enterobacteriaceae (fenotypically)	1314031	Belgium	Daycare	1314	131403	1	2019-02-05	2019-02-05	Feces swab	no
131403104	growth (non-instrinsically colistin-resistant) Enterobacteriaceae on EMB-colistin agar, no confirmation by MIC	1314031	Belgium	Daycare	1314	131403	1	2019-02-05	2019-02-05	Feces swab	no
131403105	no growth (non-intrinsic) colistin-resistant Enterobacteriaceae (fenotypically)	1314031	Belgium	Daycare	1314	131403	1	2019-02-05	2019-02-05	Feces swab	no
131403106	no growth (non-intrinsic) colistin-resistant Enterobacteriaceae (fenotypically)	1314031	Belgium	Daycare	1314	131403	1	2019-02-05	2019-02-05	Feces swab	no
131403107	no growth (non-intrinsic) colistin-resistant Enterobacteriaceae (fenotypically)	1314031	Belgium	Daycare	1314	131403	1	2019-02-05	2019-02-05	Feces swab	no
131403108	growth (non-instrinsically colistin-resistant) Enterobacteriaceae on EMB-colistin agar, no confirmation by MIC	1314031	Belgium	Daycare	1314	131403	1	2019-02-05	2019-02-05	Feces swab	no
131403109	growth (non-instrinsically colistin-resistant) Enterobacteriaceae on EMB-colistin agar, no confirmation by MIC	1314031	Belgium	Daycare	1314	131403	1	2019-02-05	2019-02-05	Feces swab	no
131404101	no growth (non-intrinsic) colistin-resistant Enterobacteriaceae (fenotypically)	1314041	Belgium	Daycare	1314	131404	1	2019-02-05	2019-02-05	Feces swab	no
131404102	no growth (non-intrinsic) colistin-resistant Enterobacteriaceae (fenotypically)	1314041	Belgium	Daycare	1314	131404	1	2019-02-05	2019-02-05	Feces swab	no
131404103	growth (non-instrinsically colistin-resistant) Enterobacteriaceae on EMB-colistin agar, no confirmation by MIC	1314041	Belgium	Daycare	1314	131404	1	2019-02-05	2019-02-05	Feces swab	no
131405101	growth (non-instrinsically colistin-resistant) Enterobacteriaceae on EMB-colistin agar, no confirmation by MIC	1314051	Belgium	Daycare	1314	131405	1	2019-02-05	2019-02-05	Feces swab	yes
131406101	growth (non-instrinsically colistin-resistant) Enterobacteriaceae on EMB-colistin agar, no confirmation by MIC	1314061	Belgium	Daycare	1314	131406	1	2019-02-05	2019-02-05	Feces swab	no
131407101	no growth (non-intrinsic) colistin-resistant Enterobacteriaceae (fenotypically)	1314071	Belgium	Daycare	1314	131407	1	2019-02-05	2019-02-05	Feces swab	no
131407102	growth (non-instrinsically colistin-resistant) Enterobacteriaceae on EMB-colistin agar, no confirmation by MIC	1314071	Belgium	Daycare	1314	131407	1	2019-02-05	2019-02-05	Feces swab	no
131407103	no growth (non-intrinsic) colistin-resistant Enterobacteriaceae (fenotypically)	1314071	Belgium	Daycare	1314	131407	1	2019-02-05	2019-02-05	Feces swab	no
131408101	no growth (non-intrinsic) colistin-resistant Enterobacteriaceae (fenotypically)	1314081	Belgium	Daycare	1314	131408	1	2019-02-05	2019-02-05	Feces swab	no
131408102	no growth (non-intrinsic) colistin-resistant Enterobacteriaceae (fenotypically)	1314081	Belgium	Daycare	1314	131408	1	2019-02-05	2019-02-05	Feces swab	no
131408103	no growth (non-intrinsic) colistin-resistant Enterobacteriaceae (fenotypically)	1314081	Belgium	Daycare	1314	131408	1	2019-02-05	2019-02-05	Feces swab	no
131410101	no growth (non-intrinsic) colistin-resistant Enterobacteriaceae (fenotypically)	1314101	Belgium	Daycare	1314	131410	1	2019-02-05	2019-02-05	Feces swab	no
131410102	no growth (non-intrinsic) colistin-resistant Enterobacteriaceae (fenotypically)	1314101	Belgium	Daycare	1314	131410	1	2019-02-05	2019-02-05	Feces swab	no
131410103	growth (non-instrinsically colistin-resistant) Enterobacteriaceae on EMB-colistin agar, no confirmation by MIC	1314101	Belgium	Daycare	1314	131410	1	2019-02-05	2019-02-05	Feces swab	no
131410104	no growth (non-intrinsic) colistin-resistant Enterobacteriaceae (fenotypically)	1314101	Belgium	Daycare	1314	131410	1	2019-02-05	2019-02-05	Feces swab	no
131410105	growth (non-instrinsically colistin-resistant) Enterobacteriaceae on EMB-colistin agar, no confirmation by MIC	1314101	Belgium	Daycare	1314	131410	1	2019-02-05	2019-02-05	Feces swab	no
131410106	growth (non-instrinsically colistin-resistant) Enterobacteriaceae on EMB-colistin agar, no confirmation by MIC	1314101	Belgium	Daycare	1314	131410	1	2019-02-05	2019-02-05	Feces swab	yes
131410107	no growth (non-intrinsic) colistin-resistant Enterobacteriaceae (fenotypically)	1314101	Belgium	Daycare	1314	131410	1	2019-02-05	2019-02-05	Feces swab	no
131410108	no growth (non-intrinsic) colistin-resistant Enterobacteriaceae (fenotypically)	1314101	Belgium	Daycare	1314	131410	1	2019-02-05	2019-02-05	Feces swab	no
131411101	growth (non-instrinsically colistin-resistant) Enterobacteriaceae on EMB-colistin agar, no confirmation by MIC	1314111	Belgium	Daycare	1314	131411	1	2019-02-05	2019-02-05	Feces swab	no
131411102	growth (non-instrinsically colistin-resistant) Enterobacteriaceae on EMB-colistin agar, no confirmation by MIC	1314111	Belgium	Daycare	1314	131411	1	2019-02-05	2019-02-05	Feces swab	yes
131501101	no growth (non-intrinsic) colistin-resistant Enterobacteriaceae (fenotypically)	1315011	Belgium	Daycare	1315	131501	1	2019-01-25	2019-01-25	Feces swab	no
131501102	growth (non-instrinsically colistin-resistant) Enterobacteriaceae on EMB-colistin agar, no confirmation by MIC	1315011	Belgium	Daycare	1315	131501	1	2019-01-25	2019-01-25	Feces swab	yes
131501103	growth (non-instrinsically colistin-resistant) Enterobacteriaceae on EMB-colistin agar, no confirmation by MIC	1315011	Belgium	Daycare	1315	131501	1	2019-01-25	2019-01-25	Feces swab	yes
131501104	growth (non-instrinsically colistin-resistant) Enterobacteriaceae on EMB-colistin agar, no confirmation by MIC	1315011	Belgium	Daycare	1315	131501	1	2019-01-25	2019-01-25	Feces swab	yes
131501105	growth (non-instrinsically colistin-resistant) Enterobacteriaceae on EMB-colistin agar, no confirmation by MIC	1315011	Belgium	Daycare	1315	131501	1	2019-01-25	2019-01-25	Feces swab	no
131501106	growth (non-instrinsically colistin-resistant) Enterobacteriaceae on EMB-colistin agar, no confirmation by MIC	1315011	Belgium	Daycare	1315	131501	1	2019-01-25	2019-01-25	Feces swab	no
131501108	no growth (non-intrinsic) colistin-resistant Enterobacteriaceae (fenotypically)	1315011	Belgium	Daycare	1315	131501	1	2019-01-25	2019-01-25	Feces swab	no
131502101	growth (non-instrinsically colistin-resistant) Enterobacteriaceae on EMB-colistin agar, no confirmation by MIC	1315021	Belgium	Daycare	1315	131502	1	2019-01-25	2019-01-25	Feces swab	no
131502102	growth (non-instrinsically colistin-resistant) Enterobacteriaceae on EMB-colistin agar, no confirmation by MIC	1315021	Belgium	Daycare	1315	131502	1	2019-01-25	2019-01-25	Feces swab	no
131502103	no growth (non-intrinsic) colistin-resistant Enterobacteriaceae (fenotypically)	1315021	Belgium	Daycare	1315	131502	1	2019-01-25	2019-01-25	Feces swab	no
131502104	growth (non-instrinsically colistin-resistant) Enterobacteriaceae on EMB-colistin agar, no confirmation by MIC	1315021	Belgium	Daycare	1315	131502	1	2019-01-25	2019-01-25	Feces swab	yes
131502105	growth (non-instrinsically colistin-resistant) Enterobacteriaceae on EMB-colistin agar, no confirmation by MIC	1315021	Belgium	Daycare	1315	131502	1	2019-01-25	2019-01-25	Feces swab	yes
131503101	growth (non-instrinsically colistin-resistant) Enterobacteriaceae on EMB-colistin agar, no confirmation by MIC	1315031	Belgium	Daycare	1315	131503	1	2019-01-25	2019-01-25	Feces swab	no
131503102	no growth (non-intrinsic) colistin-resistant Enterobacteriaceae (fenotypically)	1315031	Belgium	Daycare	1315	131503	1	2019-01-25	2019-01-25	Feces swab	no
131503103	growth (non-instrinsically colistin-resistant) Enterobacteriaceae on EMB-colistin agar, no confirmation by MIC	1315031	Belgium	Daycare	1315	131503	1	2019-01-25	2019-01-25	Feces swab	no
131504101	no growth (non-intrinsic) colistin-resistant Enterobacteriaceae (fenotypically)	1315041	Belgium	Daycare	1315	131504	1	2019-01-25	2019-01-25	Feces swab	no
131504102	no growth (non-intrinsic) colistin-resistant Enterobacteriaceae (fenotypically)	1315041	Belgium	Daycare	1315	131504	1	2019-01-25	2019-01-25	Feces swab	no
131504103	no growth (non-intrinsic) colistin-resistant Enterobacteriaceae (fenotypically)	1315041	Belgium	Daycare	1315	131504	1	2019-01-25	2019-01-25	Feces swab	no
131601101	growth (non-instrinsically colistin-resistant) Enterobacteriaceae on EMB-colistin agar, no confirmation by MIC	1316011	Belgium	Daycare	1316	131601	1	2019-02-07	2019-02-07	Feces swab	no
131601102	growth (non-instrinsically colistin-resistant) Enterobacteriaceae on EMB-colistin agar, no confirmation by MIC	1316011	Belgium	Daycare	1316	131601	1	2019-02-07	2019-02-07	Feces swab	no
131602101	growth (non-instrinsically colistin-resistant) Enterobacteriaceae on EMB-colistin agar, no confirmation by MIC	1316021	Belgium	Daycare	1316	131602	1	2019-02-07	2019-02-07	Feces swab	no
131602102	no growth (non-intrinsic) colistin-resistant Enterobacteriaceae (fenotypically)	1316021	Belgium	Daycare	1316	131602	1	2019-02-07	2019-02-07	Feces swab	no
131602103	no growth (non-intrinsic) colistin-resistant Enterobacteriaceae (fenotypically)	1316021	Belgium	Daycare	1316	131602	1	2019-02-07	2019-02-07	Feces swab	no
131602104	growth (non-instrinsically colistin-resistant) Enterobacteriaceae on EMB-colistin agar, no confirmation by MIC	1316021	Belgium	Daycare	1316	131602	1	2019-02-07	2019-02-07	Feces swab	no
131701101	no growth (non-intrinsic) colistin-resistant Enterobacteriaceae (fenotypically)	1317011	Belgium	Daycare	1317	131701	1	2019-02-08	2019-02-08	Feces swab	no
131701102	growth (non-instrinsically colistin-resistant) Enterobacteriaceae on EMB-colistin agar, no confirmation by MIC	1317011	Belgium	Daycare	1317	131701	1	2019-02-08	2019-02-08	Feces swab	no
131701103	no growth (non-intrinsic) colistin-resistant Enterobacteriaceae (fenotypically)	1317011	Belgium	Daycare	1317	131701	1	2019-02-08	2019-02-08	Feces swab	no
131701104	growth (non-instrinsically colistin-resistant) Enterobacteriaceae on EMB-colistin agar, no confirmation by MIC	1317011	Belgium	Daycare	1317	131701	1	2019-02-08	2019-02-08	Feces swab	no
131701105	no growth (non-intrinsic) colistin-resistant Enterobacteriaceae (fenotypically)	1317011	Belgium	Daycare	1317	131701	1	2019-02-08	2019-02-08	Feces swab	no
131701106	growth (non-instrinsically colistin-resistant) Enterobacteriaceae on EMB-colistin agar, no confirmation by MIC	1317011	Belgium	Daycare	1317	131701	1	2019-02-08	2019-02-08	Feces swab	no
131701107	no growth (non-intrinsic) colistin-resistant Enterobacteriaceae (fenotypically)	1317011	Belgium	Daycare	1317	131701	1	2019-02-08	2019-02-08	Feces swab	no
131701108	no growth (non-intrinsic) colistin-resistant Enterobacteriaceae (fenotypically)	1317011	Belgium	Daycare	1317	131701	1	2019-02-08	2019-02-08	Feces swab	no
131701109	no growth (non-intrinsic) colistin-resistant Enterobacteriaceae (fenotypically)	1317011	Belgium	Daycare	1317	131701	1	2019-02-08	2019-02-08	Feces swab	no
131701110	growth (non-instrinsically colistin-resistant) Enterobacteriaceae on EMB-colistin agar, no confirmation by MIC	1317011	Belgium	Daycare	1317	131701	1	2019-02-08	2019-02-08	Feces swab	yes
131702101	growth (non-instrinsically colistin-resistant) Enterobacteriaceae on EMB-colistin agar, no confirmation by MIC	1317021	Belgium	Daycare	1317	131702	1	2019-02-08	2019-02-08	Feces swab	no
131702102	growth (non-instrinsically colistin-resistant) Enterobacteriaceae on EMB-colistin agar, no confirmation by MIC	1317021	Belgium	Daycare	1317	131702	1	2019-02-08	2019-02-08	Feces swab	no
131703101	no growth (non-intrinsic) colistin-resistant Enterobacteriaceae (fenotypically)	1317031	Belgium	Daycare	1317	131703	1	2019-02-08	2019-02-08	Feces swab	no
131703102	growth (non-instrinsically colistin-resistant) Enterobacteriaceae on EMB-colistin agar, no confirmation by MIC	1317031	Belgium	Daycare	1317	131703	1	2019-02-08	2019-02-08	Feces swab	yes
131703103	no growth (non-intrinsic) colistin-resistant Enterobacteriaceae (fenotypically)	1317031	Belgium	Daycare	1317	131703	1	2019-02-08	2019-02-08	Feces swab	no
131703104	no growth (non-intrinsic) colistin-resistant Enterobacteriaceae (fenotypically)	1317031	Belgium	Daycare	1317	131703	1	2019-02-08	2019-02-08	Feces swab	no
131703105	growth (non-instrinsically colistin-resistant) Enterobacteriaceae on EMB-colistin agar, no confirmation by MIC	1317031	Belgium	Daycare	1317	131703	1	2019-02-08	2019-02-08	Feces swab	no
131703106	no growth (non-intrinsic) colistin-resistant Enterobacteriaceae (fenotypically)	1317031	Belgium	Daycare	1317	131703	1	2019-02-08	2019-02-08	Feces swab	no
131704101	no growth (non-intrinsic) colistin-resistant Enterobacteriaceae (fenotypically)	1317041	Belgium	Daycare	1317	131704	1	2019-02-08	2019-02-08	Feces swab	no
131704102	growth (non-instrinsically colistin-resistant) Enterobacteriaceae on EMB-colistin agar, no confirmation by MIC	1317041	Belgium	Daycare	1317	131704	1	2019-02-08	2019-02-08	Feces swab	no
131704103	no growth (non-intrinsic) colistin-resistant Enterobacteriaceae (fenotypically)	1317041	Belgium	Daycare	1317	131704	1	2019-02-08	2019-02-08	Feces swab	no
131704104	no growth (non-intrinsic) colistin-resistant Enterobacteriaceae (fenotypically)	1317041	Belgium	Daycare	1317	131704	1	2019-02-08	2019-02-08	Feces swab	no
131704105	growth (non-instrinsically colistin-resistant) Enterobacteriaceae on EMB-colistin agar, no confirmation by MIC	1317041	Belgium	Daycare	1317	131704	1	2019-02-08	2019-02-08	Feces swab	no
131704106	no growth (non-intrinsic) colistin-resistant Enterobacteriaceae (fenotypically)	1317041	Belgium	Daycare	1317	131704	1	2019-02-08	2019-02-08	Feces swab	no
150101101	no growth (non-intrinsic) colistin-resistant Enterobacteriaceae (fenotypically)	1501011	Belgium	Pig	1501	150101	1	16-Oct-2017	17-Oct-2017	Feces swab	no
150101102	growth (non-instrinsically colistin-resistant) Enterobacteriaceae on EMB-colistin agar, no confirmation by MIC	1501011	Belgium	Pig	1501	150101	1	16-Oct-2017	17-Oct-2017	Feces swab	no
150101103	no growth (non-intrinsic) colistin-resistant Enterobacteriaceae (fenotypically)	1501011	Belgium	Pig	1501	150101	1	16-Oct-2017	17-Oct-2017	Feces swab	no
150101104	growth (non-instrinsically colistin-resistant) Enterobacteriaceae on EMB-colistin agar, no confirmation by MIC	1501011	Belgium	Pig	1501	150101	1	16-Oct-2017	17-Oct-2017	Feces swab	no
150101105	no growth (non-intrinsic) colistin-resistant Enterobacteriaceae (fenotypically)	1501011	Belgium	Pig	1501	150101	1	16-Oct-2017	17-Oct-2017	Feces swab	no
150101106	growth (non-instrinsically colistin-resistant) Enterobacteriaceae on EMB-colistin agar, no confirmation by MIC	1501011	Belgium	Pig	1501	150101	1	16-Oct-2017	17-Oct-2017	Feces swab	no
150101107	growth (non-instrinsically colistin-resistant) Enterobacteriaceae on EMB-colistin agar, no confirmation by MIC	1501011	Belgium	Pig	1501	150101	1	16-Oct-2017	17-Oct-2017	Feces swab	yes
150101108	no growth (non-intrinsic) colistin-resistant Enterobacteriaceae (fenotypically)	1501011	Belgium	Pig	1501	150101	1	16-Oct-2017	17-Oct-2017	Feces swab	no
150101109	growth (non-instrinsically colistin-resistant) Enterobacteriaceae on EMB-colistin agar, no confirmation by MIC	1501011	Belgium	Pig	1501	150101	1	16-Oct-2017	17-Oct-2017	Feces swab	no
150101110	no growth (non-intrinsic) colistin-resistant Enterobacteriaceae (fenotypically)	1501011	Belgium	Pig	1501	150101	1	16-Oct-2017	17-Oct-2017	Feces swab	no
150102101	growth (non-instrinsically colistin-resistant) Enterobacteriaceae on EMB-colistin agar, no confirmation by MIC	1501021	Belgium	Pig	1501	150102	1	16-Oct-2017	17-Oct-2017	Feces swab	no
150102102	no growth (non-intrinsic) colistin-resistant Enterobacteriaceae (fenotypically)	1501021	Belgium	Pig	1501	150102	1	16-Oct-2017	17-Oct-2017	Feces swab	no
150102103	no growth (non-intrinsic) colistin-resistant Enterobacteriaceae (fenotypically)	1501021	Belgium	Pig	1501	150102	1	16-Oct-2017	17-Oct-2017	Feces swab	no
150102104	no growth (non-intrinsic) colistin-resistant Enterobacteriaceae (fenotypically)	1501021	Belgium	Pig	1501	150102	1	16-Oct-2017	17-Oct-2017	Feces swab	no
150102105	no growth (non-intrinsic) colistin-resistant Enterobacteriaceae (fenotypically)	1501021	Belgium	Pig	1501	150102	1	16-Oct-2017	17-Oct-2017	Feces swab	no
150102106	growth (non-instrinsically colistin-resistant) Enterobacteriaceae on EMB-colistin agar, no confirmation by MIC	1501021	Belgium	Pig	1501	150102	1	16-Oct-2017	17-Oct-2017	Feces swab	no
150102107	no growth (non-intrinsic) colistin-resistant Enterobacteriaceae (fenotypically)	1501021	Belgium	Pig	1501	150102	1	16-Oct-2017	17-Oct-2017	Feces swab	no
150102108	no growth (non-intrinsic) colistin-resistant Enterobacteriaceae (fenotypically)	1501021	Belgium	Pig	1501	150102	1	16-Oct-2017	17-Oct-2017	Feces swab	no
150102109	no growth (non-intrinsic) colistin-resistant Enterobacteriaceae (fenotypically)	1501021	Belgium	Pig	1501	150102	1	16-Oct-2017	17-Oct-2017	Feces swab	no
150102110	growth (non-instrinsically colistin-resistant) Enterobacteriaceae on EMB-colistin agar, no confirmation by MIC	1501021	Belgium	Pig	1501	150102	1	16-Oct-2017	17-Oct-2017	Feces swab	yes
150103101	no growth (non-intrinsic) colistin-resistant Enterobacteriaceae (fenotypically)	1501031	Belgium	Pig	1501	150103	1	16-Oct-2017	17-Oct-2017	Feces swab	no
150103102	no growth (non-intrinsic) colistin-resistant Enterobacteriaceae (fenotypically)	1501031	Belgium	Pig	1501	150103	1	16-Oct-2017	17-Oct-2017	Feces swab	no
150103103	no growth (non-intrinsic) colistin-resistant Enterobacteriaceae (fenotypically)	1501031	Belgium	Pig	1501	150103	1	16-Oct-2017	17-Oct-2017	Feces swab	no
150103104	no growth (non-intrinsic) colistin-resistant Enterobacteriaceae (fenotypically)	1501031	Belgium	Pig	1501	150103	1	16-Oct-2017	17-Oct-2017	Feces swab	no
150103105	no growth (non-intrinsic) colistin-resistant Enterobacteriaceae (fenotypically)	1501031	Belgium	Pig	1501	150103	1	16-Oct-2017	17-Oct-2017	Feces swab	no
150103106	no growth (non-intrinsic) colistin-resistant Enterobacteriaceae (fenotypically)	1501031	Belgium	Pig	1501	150103	1	16-Oct-2017	17-Oct-2017	Feces swab	no
150103107	no growth (non-intrinsic) colistin-resistant Enterobacteriaceae (fenotypically)	1501031	Belgium	Pig	1501	150103	1	16-Oct-2017	17-Oct-2017	Feces swab	no
150103108	no growth (non-intrinsic) colistin-resistant Enterobacteriaceae (fenotypically)	1501031	Belgium	Pig	1501	150103	1	16-Oct-2017	17-Oct-2017	Feces swab	no
150103109	no growth (non-intrinsic) colistin-resistant Enterobacteriaceae (fenotypically)	1501031	Belgium	Pig	1501	150103	1	16-Oct-2017	17-Oct-2017	Feces swab	no
150103110	growth (non-instrinsically colistin-resistant) Enterobacteriaceae on EMB-colistin agar, no confirmation by MIC	1501031	Belgium	Pig	1501	150103	1	16-Oct-2017	17-Oct-2017	Feces swab	no
150104301	no growth (non-intrinsic) colistin-resistant Enterobacteriaceae (fenotypically)	1501043	Belgium	Pig	1501	150104	3	2018-12-12	2018-12-13	Feces swab	no
150104302	no growth (non-intrinsic) colistin-resistant Enterobacteriaceae (fenotypically)	1501043	Belgium	Pig	1501	150104	3	2018-12-12	2018-12-13	Feces swab	no
150104303	no growth (non-intrinsic) colistin-resistant Enterobacteriaceae (fenotypically)	1501043	Belgium	Pig	1501	150104	3	2018-12-12	2018-12-13	Feces swab	no
150104304	growth (non-instrinsically colistin-resistant) Enterobacteriaceae on EMB-colistin agar, no confirmation by MIC	1501043	Belgium	Pig	1501	150104	3	2018-12-12	2018-12-13	Feces swab	yes
150104305	growth (non-instrinsically colistin-resistant) Enterobacteriaceae on EMB-colistin agar, no confirmation by MIC	1501043	Belgium	Pig	1501	150104	3	2018-12-12	2018-12-13	Feces swab	yes
150104306	no growth (non-intrinsic) colistin-resistant Enterobacteriaceae (fenotypically)	1501043	Belgium	Pig	1501	150104	3	2018-12-12	2018-12-13	Feces swab	no
150104307	no growth (non-intrinsic) colistin-resistant Enterobacteriaceae (fenotypically)	1501043	Belgium	Pig	1501	150104	3	2018-12-12	2018-12-13	Feces swab	no
150104308	no growth (non-intrinsic) colistin-resistant Enterobacteriaceae (fenotypically)	1501043	Belgium	Pig	1501	150104	3	2018-12-12	2018-12-13	Feces swab	no
150104309	growth (non-instrinsically colistin-resistant) Enterobacteriaceae on EMB-colistin agar, no confirmation by MIC	1501043	Belgium	Pig	1501	150104	3	2018-12-12	2018-12-13	Feces swab	yes
150104310	growth (non-instrinsically colistin-resistant) Enterobacteriaceae on EMB-colistin agar, no confirmation by MIC	1501043	Belgium	Pig	1501	150104	3	2018-12-12	2018-12-13	Feces swab	yes
150104311	growth (non-instrinsically colistin-resistant) Enterobacteriaceae on EMB-colistin agar, no confirmation by MIC	1501043	Belgium	Pig	1501	150104	3	2018-12-12	2018-12-13	Feces swab	yes
150104312	no growth (non-intrinsic) colistin-resistant Enterobacteriaceae (fenotypically)	1501043	Belgium	Pig	1501	150104	3	2018-12-12	2018-12-13	Feces swab	no
150104313	growth (non-instrinsically colistin-resistant) Enterobacteriaceae on EMB-colistin agar, no confirmation by MIC	1501043	Belgium	Pig	1501	150104	3	2018-12-12	2018-12-13	Feces swab	yes
150104314	no growth (non-intrinsic) colistin-resistant Enterobacteriaceae (fenotypically)	1501043	Belgium	Pig	1501	150104	3	2018-12-12	2018-12-13	Feces swab	no
150104315	growth (non-instrinsically colistin-resistant) Enterobacteriaceae on EMB-colistin agar, no confirmation by MIC	1501043	Belgium	Pig	1501	150104	3	2018-12-12	2018-12-13	Feces swab	yes
150105301	no growth (non-intrinsic) colistin-resistant Enterobacteriaceae (fenotypically)	1501053	Belgium	Pig	1501	150105	3	2018-12-12	2018-12-13	Feces swab	no
150105302	no growth (non-intrinsic) colistin-resistant Enterobacteriaceae (fenotypically)	1501053	Belgium	Pig	1501	150105	3	2018-12-12	2018-12-13	Feces swab	no
150105303	no growth (non-intrinsic) colistin-resistant Enterobacteriaceae (fenotypically)	1501053	Belgium	Pig	1501	150105	3	2018-12-12	2018-12-13	Feces swab	no
150105304	no growth (non-intrinsic) colistin-resistant Enterobacteriaceae (fenotypically)	1501053	Belgium	Pig	1501	150105	3	2018-12-12	2018-12-13	Feces swab	no
150105305	no growth (non-intrinsic) colistin-resistant Enterobacteriaceae (fenotypically)	1501053	Belgium	Pig	1501	150105	3	2018-12-12	2018-12-13	Feces swab	no
150105306	no growth (non-intrinsic) colistin-resistant Enterobacteriaceae (fenotypically)	1501053	Belgium	Pig	1501	150105	3	2018-12-12	2018-12-13	Feces swab	no
150105307	no growth (non-intrinsic) colistin-resistant Enterobacteriaceae (fenotypically)	1501053	Belgium	Pig	1501	150105	3	2018-12-12	2018-12-13	Feces swab	no
150105308	no growth (non-intrinsic) colistin-resistant Enterobacteriaceae (fenotypically)	1501053	Belgium	Pig	1501	150105	3	2018-12-12	2018-12-13	Feces swab	no
150105309	no growth (non-intrinsic) colistin-resistant Enterobacteriaceae (fenotypically)	1501053	Belgium	Pig	1501	150105	3	2018-12-12	2018-12-13	Feces swab	no
150105310	no growth (non-intrinsic) colistin-resistant Enterobacteriaceae (fenotypically)	1501053	Belgium	Pig	1501	150105	3	2018-12-12	2018-12-13	Feces swab	no
150105311	no growth (non-intrinsic) colistin-resistant Enterobacteriaceae (fenotypically)	1501053	Belgium	Pig	1501	150105	3	2018-12-12	2018-12-13	Feces swab	no
150105312	no growth (non-intrinsic) colistin-resistant Enterobacteriaceae (fenotypically)	1501053	Belgium	Pig	1501	150105	3	2018-12-12	2018-12-13	Feces swab	no
150105313	no growth (non-intrinsic) colistin-resistant Enterobacteriaceae (fenotypically)	1501053	Belgium	Pig	1501	150105	3	2018-12-12	2018-12-13	Feces swab	no
150105314	no growth (non-intrinsic) colistin-resistant Enterobacteriaceae (fenotypically)	1501053	Belgium	Pig	1501	150105	3	2018-12-12	2018-12-13	Feces swab	no
150105315	no growth (non-intrinsic) colistin-resistant Enterobacteriaceae (fenotypically)	1501053	Belgium	Pig	1501	150105	3	2018-12-12	2018-12-13	Feces swab	no
150201101	growth (non-instrinsically colistin-resistant) Enterobacteriaceae on EMB-colistin agar, no confirmation by MIC	1502011	Belgium	Pig	1502	150201	1	24-Oct-2017	25-Oct-2017	Feces swab	no
150201102	growth (non-instrinsically colistin-resistant) Enterobacteriaceae on EMB-colistin agar, no confirmation by MIC	1502011	Belgium	Pig	1502	150201	1	24-Oct-2017	25-Oct-2017	Feces swab	no
150201103	growth (non-instrinsically colistin-resistant) Enterobacteriaceae on EMB-colistin agar, no confirmation by MIC	1502011	Belgium	Pig	1502	150201	1	24-Oct-2017	25-Oct-2017	Feces swab	no
150201104	no growth (non-intrinsic) colistin-resistant Enterobacteriaceae (fenotypically)	1502011	Belgium	Pig	1502	150201	1	24-Oct-2017	25-Oct-2017	Feces swab	no
150201105	no growth (non-intrinsic) colistin-resistant Enterobacteriaceae (fenotypically)	1502011	Belgium	Pig	1502	150201	1	24-Oct-2017	25-Oct-2017	Feces swab	no
150201106	growth (non-instrinsically colistin-resistant) Enterobacteriaceae on EMB-colistin agar, no confirmation by MIC	1502011	Belgium	Pig	1502	150201	1	24-Oct-2017	25-Oct-2017	Feces swab	no
150201107	growth (non-instrinsically colistin-resistant) Enterobacteriaceae on EMB-colistin agar, no confirmation by MIC	1502011	Belgium	Pig	1502	150201	1	24-Oct-2017	25-Oct-2017	Feces swab	no
150201108	growth (non-instrinsically colistin-resistant) Enterobacteriaceae on EMB-colistin agar, no confirmation by MIC	1502011	Belgium	Pig	1502	150201	1	24-Oct-2017	25-Oct-2017	Feces swab	no
150201109	growth (non-instrinsically colistin-resistant) Enterobacteriaceae on EMB-colistin agar, no confirmation by MIC	1502011	Belgium	Pig	1502	150201	1	24-Oct-2017	25-Oct-2017	Feces swab	no
150201110	no growth (non-intrinsic) colistin-resistant Enterobacteriaceae (fenotypically)	1502011	Belgium	Pig	1502	150201	1	24-Oct-2017	25-Oct-2017	Feces swab	no
150201111	growth (non-instrinsically colistin-resistant) Enterobacteriaceae on EMB-colistin agar, no confirmation by MIC	1502011	Belgium	Pig	1502	150201	1	24-Oct-2017	25-Oct-2017	Feces swab	no
150201112	growth (non-instrinsically colistin-resistant) Enterobacteriaceae on EMB-colistin agar, no confirmation by MIC	1502011	Belgium	Pig	1502	150201	1	24-Oct-2017	25-Oct-2017	Feces swab	no
150201113	growth (non-instrinsically colistin-resistant) Enterobacteriaceae on EMB-colistin agar, no confirmation by MIC	1502011	Belgium	Pig	1502	150201	1	24-Oct-2017	25-Oct-2017	Feces swab	yes
150201114	growth (non-instrinsically colistin-resistant) Enterobacteriaceae on EMB-colistin agar, no confirmation by MIC	1502011	Belgium	Pig	1502	150201	1	24-Oct-2017	25-Oct-2017	Feces swab	no
150201115	no growth (non-intrinsic) colistin-resistant Enterobacteriaceae (fenotypically)	1502011	Belgium	Pig	1502	150201	1	24-Oct-2017	25-Oct-2017	Feces swab	no
150201116	no growth (non-intrinsic) colistin-resistant Enterobacteriaceae (fenotypically)	1502011	Belgium	Pig	1502	150201	1	24-Oct-2017	25-Oct-2017	Feces swab	no
150201117	no growth (non-intrinsic) colistin-resistant Enterobacteriaceae (fenotypically)	1502011	Belgium	Pig	1502	150201	1	24-Oct-2017	25-Oct-2017	Feces swab	no
150201118	no growth (non-intrinsic) colistin-resistant Enterobacteriaceae (fenotypically)	1502011	Belgium	Pig	1502	150201	1	24-Oct-2017	25-Oct-2017	Feces swab	no
150201119	no growth (non-intrinsic) colistin-resistant Enterobacteriaceae (fenotypically)	1502011	Belgium	Pig	1502	150201	1	24-Oct-2017	25-Oct-2017	Feces swab	no
150201120	growth (non-instrinsically colistin-resistant) Enterobacteriaceae on EMB-colistin agar, no confirmation by MIC	1502011	Belgium	Pig	1502	150201	1	24-Oct-2017	25-Oct-2017	Feces swab	no
150201121	growth (non-instrinsically colistin-resistant) Enterobacteriaceae on EMB-colistin agar, no confirmation by MIC	1502011	Belgium	Pig	1502	150201	1	24-Oct-2017	25-Oct-2017	Feces swab	no
150201122	no growth (non-intrinsic) colistin-resistant Enterobacteriaceae (fenotypically)	1502011	Belgium	Pig	1502	150201	1	24-Oct-2017	25-Oct-2017	Feces swab	no
150201123	growth (non-instrinsically colistin-resistant) Enterobacteriaceae on EMB-colistin agar, no confirmation by MIC	1502011	Belgium	Pig	1502	150201	1	24-Oct-2017	25-Oct-2017	Feces swab	no
150201124	no growth (non-intrinsic) colistin-resistant Enterobacteriaceae (fenotypically)	1502011	Belgium	Pig	1502	150201	1	24-Oct-2017	25-Oct-2017	Feces swab	no
150201125	no growth (non-intrinsic) colistin-resistant Enterobacteriaceae (fenotypically)	1502011	Belgium	Pig	1502	150201	1	24-Oct-2017	25-Oct-2017	Feces swab	no
150201126	no growth (non-intrinsic) colistin-resistant Enterobacteriaceae (fenotypically)	1502011	Belgium	Pig	1502	150201	1	24-Oct-2017	25-Oct-2017	Feces swab	no
150201128	no growth (non-intrinsic) colistin-resistant Enterobacteriaceae (fenotypically)	1502011	Belgium	Pig	1502	150201	1	24-Oct-2017	25-Oct-2017	Feces swab	no
150201129	no growth (non-intrinsic) colistin-resistant Enterobacteriaceae (fenotypically)	1502011	Belgium	Pig	1502	150201	1	24-Oct-2017	25-Oct-2017	Feces swab	no
150201130	no growth (non-intrinsic) colistin-resistant Enterobacteriaceae (fenotypically)	1502011	Belgium	Pig	1502	150201	1	24-Oct-2017	25-Oct-2017	Feces swab	no
150201301	no growth (non-intrinsic) colistin-resistant Enterobacteriaceae (fenotypically)	1502013	Belgium	Pig	1502	150201	3	2018-12-06	2018-12-06	Feces swab	no
150201302	no growth (non-intrinsic) colistin-resistant Enterobacteriaceae (fenotypically)	1502013	Belgium	Pig	1502	150201	3	2018-12-06	2018-12-06	Feces swab	no
150201303	no growth (non-intrinsic) colistin-resistant Enterobacteriaceae (fenotypically)	1502013	Belgium	Pig	1502	150201	3	2018-12-06	2018-12-06	Feces swab	no
150201304	no growth (non-intrinsic) colistin-resistant Enterobacteriaceae (fenotypically)	1502013	Belgium	Pig	1502	150201	3	2018-12-06	2018-12-06	Feces swab	no
150201305	no growth (non-intrinsic) colistin-resistant Enterobacteriaceae (fenotypically)	1502013	Belgium	Pig	1502	150201	3	2018-12-06	2018-12-06	Feces swab	no
150201306	no growth (non-intrinsic) colistin-resistant Enterobacteriaceae (fenotypically)	1502013	Belgium	Pig	1502	150201	3	2018-12-06	2018-12-06	Feces swab	no
150201307	no growth (non-intrinsic) colistin-resistant Enterobacteriaceae (fenotypically)	1502013	Belgium	Pig	1502	150201	3	2018-12-06	2018-12-06	Feces swab	no
150201308	no growth (non-intrinsic) colistin-resistant Enterobacteriaceae (fenotypically)	1502013	Belgium	Pig	1502	150201	3	2018-12-06	2018-12-06	Feces swab	no
150201309	no growth (non-intrinsic) colistin-resistant Enterobacteriaceae (fenotypically)	1502013	Belgium	Pig	1502	150201	3	2018-12-06	2018-12-06	Feces swab	no
150201310	no growth (non-intrinsic) colistin-resistant Enterobacteriaceae (fenotypically)	1502013	Belgium	Pig	1502	150201	3	2018-12-06	2018-12-06	Feces swab	no
150201311	no growth (non-intrinsic) colistin-resistant Enterobacteriaceae (fenotypically)	1502013	Belgium	Pig	1502	150201	3	2018-12-06	2018-12-06	Feces swab	no
150201312	no growth (non-intrinsic) colistin-resistant Enterobacteriaceae (fenotypically)	1502013	Belgium	Pig	1502	150201	3	2018-12-06	2018-12-06	Feces swab	no
150201313	no growth (non-intrinsic) colistin-resistant Enterobacteriaceae (fenotypically)	1502013	Belgium	Pig	1502	150201	3	2018-12-06	2018-12-06	Feces swab	no
150201314	no growth (non-intrinsic) colistin-resistant Enterobacteriaceae (fenotypically)	1502013	Belgium	Pig	1502	150201	3	2018-12-06	2018-12-06	Feces swab	no
150201315	no growth (non-intrinsic) colistin-resistant Enterobacteriaceae (fenotypically)	1502013	Belgium	Pig	1502	150201	3	2018-12-06	2018-12-06	Feces swab	no
150201316	no growth (non-intrinsic) colistin-resistant Enterobacteriaceae (fenotypically)	1502013	Belgium	Pig	1502	150201	3	2018-12-06	2018-12-06	Feces swab	no
150201317	no growth (non-intrinsic) colistin-resistant Enterobacteriaceae (fenotypically)	1502013	Belgium	Pig	1502	150201	3	2018-12-06	2018-12-06	Feces swab	no
150201318	no growth (non-intrinsic) colistin-resistant Enterobacteriaceae (fenotypically)	1502013	Belgium	Pig	1502	150201	3	2018-12-06	2018-12-06	Feces swab	no
150201319	no growth (non-intrinsic) colistin-resistant Enterobacteriaceae (fenotypically)	1502013	Belgium	Pig	1502	150201	3	2018-12-06	2018-12-06	Feces swab	no
150201320	no growth (non-intrinsic) colistin-resistant Enterobacteriaceae (fenotypically)	1502013	Belgium	Pig	1502	150201	3	2018-12-06	2018-12-06	Feces swab	no
150201321	no growth (non-intrinsic) colistin-resistant Enterobacteriaceae (fenotypically)	1502013	Belgium	Pig	1502	150201	3	2018-12-06	2018-12-06	Feces swab	no
150201322	no growth (non-intrinsic) colistin-resistant Enterobacteriaceae (fenotypically)	1502013	Belgium	Pig	1502	150201	3	2018-12-06	2018-12-06	Feces swab	no
150201323	growth (non-instrinsically colistin-resistant) Enterobacteriaceae on EMB-colistin agar, no confirmation by MIC	1502013	Belgium	Pig	1502	150201	3	2018-12-06	2018-12-06	Feces swab	no
150201324	no growth (non-intrinsic) colistin-resistant Enterobacteriaceae (fenotypically)	1502013	Belgium	Pig	1502	150201	3	2018-12-06	2018-12-06	Feces swab	no
150201325	no growth (non-intrinsic) colistin-resistant Enterobacteriaceae (fenotypically)	1502013	Belgium	Pig	1502	150201	3	2018-12-06	2018-12-06	Feces swab	no
150201326	no growth (non-intrinsic) colistin-resistant Enterobacteriaceae (fenotypically)	1502013	Belgium	Pig	1502	150201	3	2018-12-06	2018-12-06	Feces swab	no
150201327	no growth (non-intrinsic) colistin-resistant Enterobacteriaceae (fenotypically)	1502013	Belgium	Pig	1502	150201	3	2018-12-06	2018-12-06	Feces swab	no
150201328	no growth (non-intrinsic) colistin-resistant Enterobacteriaceae (fenotypically)	1502013	Belgium	Pig	1502	150201	3	2018-12-06	2018-12-06	Feces swab	no
150201329	no growth (non-intrinsic) colistin-resistant Enterobacteriaceae (fenotypically)	1502013	Belgium	Pig	1502	150201	3	2018-12-06	2018-12-06	Feces swab	no
150201330	no growth (non-intrinsic) colistin-resistant Enterobacteriaceae (fenotypically)	1502013	Belgium	Pig	1502	150201	3	2018-12-06	2018-12-06	Feces swab	no
150301101	no growth (non-intrinsic) colistin-resistant Enterobacteriaceae (fenotypically)	1503011	Belgium	Pig	1503	150301	1	27-Oct-2017	30-Oct-2017	Feces swab	no
150301102	no growth (non-intrinsic) colistin-resistant Enterobacteriaceae (fenotypically)	1503011	Belgium	Pig	1503	150301	1	27-Oct-2017	30-Oct-2017	Feces swab	no
150301103	no growth (non-intrinsic) colistin-resistant Enterobacteriaceae (fenotypically)	1503011	Belgium	Pig	1503	150301	1	27-Oct-2017	30-Oct-2017	Feces swab	no
150301104	no growth (non-intrinsic) colistin-resistant Enterobacteriaceae (fenotypically)	1503011	Belgium	Pig	1503	150301	1	27-Oct-2017	30-Oct-2017	Feces swab	no
150301105	no growth (non-intrinsic) colistin-resistant Enterobacteriaceae (fenotypically)	1503011	Belgium	Pig	1503	150301	1	27-Oct-2017	30-Oct-2017	Feces swab	no
150301106	no growth (non-intrinsic) colistin-resistant Enterobacteriaceae (fenotypically)	1503011	Belgium	Pig	1503	150301	1	27-Oct-2017	30-Oct-2017	Feces swab	no
150301107	no growth (non-intrinsic) colistin-resistant Enterobacteriaceae (fenotypically)	1503011	Belgium	Pig	1503	150301	1	27-Oct-2017	30-Oct-2017	Feces swab	no
150301108	no growth (non-intrinsic) colistin-resistant Enterobacteriaceae (fenotypically)	1503011	Belgium	Pig	1503	150301	1	27-Oct-2017	30-Oct-2017	Feces swab	no
150301109	no growth (non-intrinsic) colistin-resistant Enterobacteriaceae (fenotypically)	1503011	Belgium	Pig	1503	150301	1	27-Oct-2017	30-Oct-2017	Feces swab	no
150301110	no growth (non-intrinsic) colistin-resistant Enterobacteriaceae (fenotypically)	1503011	Belgium	Pig	1503	150301	1	27-Oct-2017	30-Oct-2017	Feces swab	no
150301111	no growth (non-intrinsic) colistin-resistant Enterobacteriaceae (fenotypically)	1503011	Belgium	Pig	1503	150301	1	27-Oct-2017	30-Oct-2017	Feces swab	no
150301112	no growth (non-intrinsic) colistin-resistant Enterobacteriaceae (fenotypically)	1503011	Belgium	Pig	1503	150301	1	27-Oct-2017	30-Oct-2017	Feces swab	no
150301113	no growth (non-intrinsic) colistin-resistant Enterobacteriaceae (fenotypically)	1503011	Belgium	Pig	1503	150301	1	27-Oct-2017	30-Oct-2017	Feces swab	no
150301114	no growth (non-intrinsic) colistin-resistant Enterobacteriaceae (fenotypically)	1503011	Belgium	Pig	1503	150301	1	27-Oct-2017	30-Oct-2017	Feces swab	no
150301115	growth (non-instrinsically colistin-resistant) Enterobacteriaceae on EMB-colistin agar, no confirmation by MIC	1503011	Belgium	Pig	1503	150301	1	27-Oct-2017	30-Oct-2017	Feces swab	yes
150301116	no growth (non-intrinsic) colistin-resistant Enterobacteriaceae (fenotypically)	1503011	Belgium	Pig	1503	150301	1	27-Oct-2017	30-Oct-2017	Feces swab	no
150301117	no growth (non-intrinsic) colistin-resistant Enterobacteriaceae (fenotypically)	1503011	Belgium	Pig	1503	150301	1	27-Oct-2017	30-Oct-2017	Feces swab	no
150301118	no growth (non-intrinsic) colistin-resistant Enterobacteriaceae (fenotypically)	1503011	Belgium	Pig	1503	150301	1	27-Oct-2017	30-Oct-2017	Feces swab	no
150301119	no growth (non-intrinsic) colistin-resistant Enterobacteriaceae (fenotypically)	1503011	Belgium	Pig	1503	150301	1	27-Oct-2017	30-Oct-2017	Feces swab	no
150301120	no growth (non-intrinsic) colistin-resistant Enterobacteriaceae (fenotypically)	1503011	Belgium	Pig	1503	150301	1	27-Oct-2017	30-Oct-2017	Feces swab	no
150301121	no growth (non-intrinsic) colistin-resistant Enterobacteriaceae (fenotypically)	1503011	Belgium	Pig	1503	150301	1	27-Oct-2017	30-Oct-2017	Feces swab	no
150301122	no growth (non-intrinsic) colistin-resistant Enterobacteriaceae (fenotypically)	1503011	Belgium	Pig	1503	150301	1	27-Oct-2017	30-Oct-2017	Feces swab	no
150301123	no growth (non-intrinsic) colistin-resistant Enterobacteriaceae (fenotypically)	1503011	Belgium	Pig	1503	150301	1	27-Oct-2017	30-Oct-2017	Feces swab	no
150301124	no growth (non-intrinsic) colistin-resistant Enterobacteriaceae (fenotypically)	1503011	Belgium	Pig	1503	150301	1	27-Oct-2017	30-Oct-2017	Feces swab	no
150301125	growth (non-instrinsically colistin-resistant) Enterobacteriaceae on EMB-colistin agar, no confirmation by MIC	1503011	Belgium	Pig	1503	150301	1	27-Oct-2017	30-Oct-2017	Feces swab	yes
150301126	no growth (non-intrinsic) colistin-resistant Enterobacteriaceae (fenotypically)	1503011	Belgium	Pig	1503	150301	1	27-Oct-2017	30-Oct-2017	Feces swab	no
150301127	no growth (non-intrinsic) colistin-resistant Enterobacteriaceae (fenotypically)	1503011	Belgium	Pig	1503	150301	1	27-Oct-2017	30-Oct-2017	Feces swab	no
150301128	no growth (non-intrinsic) colistin-resistant Enterobacteriaceae (fenotypically)	1503011	Belgium	Pig	1503	150301	1	27-Oct-2017	30-Oct-2017	Feces swab	no
150301129	no growth (non-intrinsic) colistin-resistant Enterobacteriaceae (fenotypically)	1503011	Belgium	Pig	1503	150301	1	27-Oct-2017	30-Oct-2017	Feces swab	no
150301130	no growth (non-intrinsic) colistin-resistant Enterobacteriaceae (fenotypically)	1503011	Belgium	Pig	1503	150301	1	27-Oct-2017	30-Oct-2017	Feces swab	no
150303301	growth (non-instrinsically colistin-resistant) Enterobacteriaceae on EMB-colistin agar, no confirmation by MIC	1503033	Belgium	Pig	1503	150303	3	2018-12-13	2018-12-13	Feces swab	yes
150303302	no growth (non-intrinsic) colistin-resistant Enterobacteriaceae (fenotypically)	1503033	Belgium	Pig	1503	150303	3	2018-12-13	2018-12-13	Feces swab	no
150303303	no growth (non-intrinsic) colistin-resistant Enterobacteriaceae (fenotypically)	1503033	Belgium	Pig	1503	150303	3	2018-12-13	2018-12-13	Feces swab	no
150303304	no growth (non-intrinsic) colistin-resistant Enterobacteriaceae (fenotypically)	1503033	Belgium	Pig	1503	150303	3	2018-12-13	2018-12-13	Feces swab	no
150303305	no growth (non-intrinsic) colistin-resistant Enterobacteriaceae (fenotypically)	1503033	Belgium	Pig	1503	150303	3	2018-12-13	2018-12-13	Feces swab	no
150303306	growth (non-instrinsically colistin-resistant) Enterobacteriaceae on EMB-colistin agar, no confirmation by MIC	1503033	Belgium	Pig	1503	150303	3	2018-12-13	2018-12-13	Feces swab	yes
150303307	no growth (non-intrinsic) colistin-resistant Enterobacteriaceae (fenotypically)	1503033	Belgium	Pig	1503	150303	3	2018-12-13	2018-12-13	Feces swab	no
150303308	no growth (non-intrinsic) colistin-resistant Enterobacteriaceae (fenotypically)	1503033	Belgium	Pig	1503	150303	3	2018-12-13	2018-12-13	Feces swab	no
150303309	no growth (non-intrinsic) colistin-resistant Enterobacteriaceae (fenotypically)	1503033	Belgium	Pig	1503	150303	3	2018-12-13	2018-12-13	Feces swab	no
150303310	no growth (non-intrinsic) colistin-resistant Enterobacteriaceae (fenotypically)	1503033	Belgium	Pig	1503	150303	3	2018-12-13	2018-12-13	Feces swab	no
150303311	growth (non-instrinsically colistin-resistant) Enterobacteriaceae on EMB-colistin agar, no confirmation by MIC	1503033	Belgium	Pig	1503	150303	3	2018-12-13	2018-12-13	Feces swab	yes
150303312	growth (non-instrinsically colistin-resistant) Enterobacteriaceae on EMB-colistin agar, no confirmation by MIC	1503033	Belgium	Pig	1503	150303	3	2018-12-13	2018-12-13	Feces swab	yes
150303313	growth (non-instrinsically colistin-resistant) Enterobacteriaceae on EMB-colistin agar, no confirmation by MIC	1503033	Belgium	Pig	1503	150303	3	2018-12-13	2018-12-13	Feces swab	yes
150303314	growth (non-instrinsically colistin-resistant) Enterobacteriaceae on EMB-colistin agar, no confirmation by MIC	1503033	Belgium	Pig	1503	150303	3	2018-12-13	2018-12-13	Feces swab	yes
150303315	no growth (non-intrinsic) colistin-resistant Enterobacteriaceae (fenotypically)	1503033	Belgium	Pig	1503	150303	3	2018-12-13	2018-12-13	Feces swab	no
150303316	no growth (non-intrinsic) colistin-resistant Enterobacteriaceae (fenotypically)	1503033	Belgium	Pig	1503	150303	3	2018-12-13	2018-12-13	Feces swab	no
150303317	no growth (non-intrinsic) colistin-resistant Enterobacteriaceae (fenotypically)	1503033	Belgium	Pig	1503	150303	3	2018-12-13	2018-12-13	Feces swab	no
150303318	no growth (non-intrinsic) colistin-resistant Enterobacteriaceae (fenotypically)	1503033	Belgium	Pig	1503	150303	3	2018-12-13	2018-12-13	Feces swab	no
150303319	no growth (non-intrinsic) colistin-resistant Enterobacteriaceae (fenotypically)	1503033	Belgium	Pig	1503	150303	3	2018-12-13	2018-12-13	Feces swab	no
150303320	growth (non-instrinsically colistin-resistant) Enterobacteriaceae on EMB-colistin agar, no confirmation by MIC	1503033	Belgium	Pig	1503	150303	3	2018-12-13	2018-12-13	Feces swab	yes
150303321	no growth (non-intrinsic) colistin-resistant Enterobacteriaceae (fenotypically)	1503033	Belgium	Pig	1503	150303	3	2018-12-13	2018-12-13	Feces swab	no
150303322	no growth (non-intrinsic) colistin-resistant Enterobacteriaceae (fenotypically)	1503033	Belgium	Pig	1503	150303	3	2018-12-13	2018-12-13	Feces swab	no
150303323	no growth (non-intrinsic) colistin-resistant Enterobacteriaceae (fenotypically)	1503033	Belgium	Pig	1503	150303	3	2018-12-13	2018-12-13	Feces swab	no
150303324	no growth (non-intrinsic) colistin-resistant Enterobacteriaceae (fenotypically)	1503033	Belgium	Pig	1503	150303	3	2018-12-13	2018-12-13	Feces swab	no
150303325	no growth (non-intrinsic) colistin-resistant Enterobacteriaceae (fenotypically)	1503033	Belgium	Pig	1503	150303	3	2018-12-13	2018-12-13	Feces swab	no
150303326	growth (non-instrinsically colistin-resistant) Enterobacteriaceae on EMB-colistin agar, no confirmation by MIC	1503033	Belgium	Pig	1503	150303	3	2018-12-13	2018-12-13	Feces swab	yes
150303327	no growth (non-intrinsic) colistin-resistant Enterobacteriaceae (fenotypically)	1503033	Belgium	Pig	1503	150303	3	2018-12-13	2018-12-13	Feces swab	no
150303328	no growth (non-intrinsic) colistin-resistant Enterobacteriaceae (fenotypically)	1503033	Belgium	Pig	1503	150303	3	2018-12-13	2018-12-13	Feces swab	no
150303329	growth (non-instrinsically colistin-resistant) Enterobacteriaceae on EMB-colistin agar, no confirmation by MIC	1503033	Belgium	Pig	1503	150303	3	2018-12-13	2018-12-13	Feces swab	yes
150303330	no growth (non-intrinsic) colistin-resistant Enterobacteriaceae (fenotypically)	1503033	Belgium	Pig	1503	150303	3	2018-12-13	2018-12-13	Feces swab	no
150401101	no growth (non-intrinsic) colistin-resistant Enterobacteriaceae (fenotypically)	1504011	Belgium	Pig	1504	150401	1	2017-11-08	2017-11-08	Feces swab	no
150401102	no growth (non-intrinsic) colistin-resistant Enterobacteriaceae (fenotypically)	1504011	Belgium	Pig	1504	150401	1	2017-11-08	2017-11-08	Feces swab	no
150401103	no growth (non-intrinsic) colistin-resistant Enterobacteriaceae (fenotypically)	1504011	Belgium	Pig	1504	150401	1	2017-11-08	2017-11-08	Feces swab	no
150401104	no growth (non-intrinsic) colistin-resistant Enterobacteriaceae (fenotypically)	1504011	Belgium	Pig	1504	150401	1	2017-11-08	2017-11-08	Feces swab	no
150401105	no growth (non-intrinsic) colistin-resistant Enterobacteriaceae (fenotypically)	1504011	Belgium	Pig	1504	150401	1	2017-11-08	2017-11-08	Feces swab	no
150401106	no growth (non-intrinsic) colistin-resistant Enterobacteriaceae (fenotypically)	1504011	Belgium	Pig	1504	150401	1	2017-11-08	2017-11-08	Feces swab	no
150401107	growth (non-instrinsically colistin-resistant) Enterobacteriaceae on EMB-colistin agar, no confirmation by MIC	1504011	Belgium	Pig	1504	150401	1	2017-11-08	2017-11-08	Feces swab	no
150401108	growth (non-instrinsically colistin-resistant) Enterobacteriaceae on EMB-colistin agar, no confirmation by MIC	1504011	Belgium	Pig	1504	150401	1	2017-11-08	2017-11-08	Feces swab	yes
150401109	growth (non-instrinsically colistin-resistant) Enterobacteriaceae on EMB-colistin agar, no confirmation by MIC	1504011	Belgium	Pig	1504	150401	1	2017-11-08	2017-11-08	Feces swab	yes
150401110	no growth (non-intrinsic) colistin-resistant Enterobacteriaceae (fenotypically)	1504011	Belgium	Pig	1504	150401	1	2017-11-08	2017-11-08	Feces swab	no
150401301	no growth (non-intrinsic) colistin-resistant Enterobacteriaceae (fenotypically)	1504013	Belgium	Pig	1504	150401	3	2018-12-12	2018-12-13	Feces swab	no
150401302	no growth (non-intrinsic) colistin-resistant Enterobacteriaceae (fenotypically)	1504013	Belgium	Pig	1504	150401	3	2018-12-12	2018-12-13	Feces swab	no
150401303	no growth (non-intrinsic) colistin-resistant Enterobacteriaceae (fenotypically)	1504013	Belgium	Pig	1504	150401	3	2018-12-12	2018-12-13	Feces swab	no
150401304	no growth (non-intrinsic) colistin-resistant Enterobacteriaceae (fenotypically)	1504013	Belgium	Pig	1504	150401	3	2018-12-12	2018-12-13	Feces swab	no
150401305	no growth (non-intrinsic) colistin-resistant Enterobacteriaceae (fenotypically)	1504013	Belgium	Pig	1504	150401	3	2018-12-12	2018-12-13	Feces swab	no
150401306	no growth (non-intrinsic) colistin-resistant Enterobacteriaceae (fenotypically)	1504013	Belgium	Pig	1504	150401	3	2018-12-12	2018-12-13	Feces swab	no
150401307	growth (non-instrinsically colistin-resistant) Enterobacteriaceae on EMB-colistin agar, no confirmation by MIC	1504013	Belgium	Pig	1504	150401	3	2018-12-12	2018-12-13	Feces swab	no
150401308	no growth (non-intrinsic) colistin-resistant Enterobacteriaceae (fenotypically)	1504013	Belgium	Pig	1504	150401	3	2018-12-12	2018-12-13	Feces swab	no
150401309	no growth (non-intrinsic) colistin-resistant Enterobacteriaceae (fenotypically)	1504013	Belgium	Pig	1504	150401	3	2018-12-12	2018-12-13	Feces swab	no
150401310	no growth (non-intrinsic) colistin-resistant Enterobacteriaceae (fenotypically)	1504013	Belgium	Pig	1504	150401	3	2018-12-12	2018-12-13	Feces swab	no
150402101	no growth (non-intrinsic) colistin-resistant Enterobacteriaceae (fenotypically)	1504021	Belgium	Pig	1504	150402	1	2017-11-08	2017-11-08	Feces swab	no
150402102	growth (non-instrinsically colistin-resistant) Enterobacteriaceae on EMB-colistin agar, no confirmation by MIC	1504021	Belgium	Pig	1504	150402	1	2017-11-08	2017-11-08	Feces swab	yes
150402103	growth (non-instrinsically colistin-resistant) Enterobacteriaceae on EMB-colistin agar, no confirmation by MIC	1504021	Belgium	Pig	1504	150402	1	2017-11-08	2017-11-08	Feces swab	yes
150402104	no growth (non-intrinsic) colistin-resistant Enterobacteriaceae (fenotypically)	1504021	Belgium	Pig	1504	150402	1	2017-11-08	2017-11-08	Feces swab	no
150402105	no growth (non-intrinsic) colistin-resistant Enterobacteriaceae (fenotypically)	1504021	Belgium	Pig	1504	150402	1	2017-11-08	2017-11-08	Feces swab	no
150402106	growth (non-instrinsically colistin-resistant) Enterobacteriaceae on EMB-colistin agar, no confirmation by MIC	1504021	Belgium	Pig	1504	150402	1	2017-11-08	2017-11-08	Feces swab	yes
150402107	no growth (non-intrinsic) colistin-resistant Enterobacteriaceae (fenotypically)	1504021	Belgium	Pig	1504	150402	1	2017-11-08	2017-11-08	Feces swab	no
150402108	no growth (non-intrinsic) colistin-resistant Enterobacteriaceae (fenotypically)	1504021	Belgium	Pig	1504	150402	1	2017-11-08	2017-11-08	Feces swab	no
150402109	no growth (non-intrinsic) colistin-resistant Enterobacteriaceae (fenotypically)	1504021	Belgium	Pig	1504	150402	1	2017-11-08	2017-11-08	Feces swab	no
150402110	no growth (non-intrinsic) colistin-resistant Enterobacteriaceae (fenotypically)	1504021	Belgium	Pig	1504	150402	1	2017-11-08	2017-11-08	Feces swab	no
150402301	no growth (non-intrinsic) colistin-resistant Enterobacteriaceae (fenotypically)	1504023	Belgium	Pig	1504	150402	3	2018-12-12	2018-12-13	Feces swab	no
150402302	growth (non-instrinsically colistin-resistant) Enterobacteriaceae on EMB-colistin agar, no confirmation by MIC	1504023	Belgium	Pig	1504	150402	3	2018-12-12	2018-12-13	Feces swab	yes
150402303	growth (non-instrinsically colistin-resistant) Enterobacteriaceae on EMB-colistin agar, no confirmation by MIC	1504023	Belgium	Pig	1504	150402	3	2018-12-12	2018-12-13	Feces swab	yes
150402304	no growth (non-intrinsic) colistin-resistant Enterobacteriaceae (fenotypically)	1504023	Belgium	Pig	1504	150402	3	2018-12-12	2018-12-13	Feces swab	no
150402305	growth (non-instrinsically colistin-resistant) Enterobacteriaceae on EMB-colistin agar, no confirmation by MIC	1504023	Belgium	Pig	1504	150402	3	2018-12-12	2018-12-13	Feces swab	yes
150402306	growth (non-instrinsically colistin-resistant) Enterobacteriaceae on EMB-colistin agar, no confirmation by MIC	1504023	Belgium	Pig	1504	150402	3	2018-12-12	2018-12-13	Feces swab	yes
150402307	growth (non-instrinsically colistin-resistant) Enterobacteriaceae on EMB-colistin agar, no confirmation by MIC	1504023	Belgium	Pig	1504	150402	3	2018-12-12	2018-12-13	Feces swab	yes
150402308	no growth (non-intrinsic) colistin-resistant Enterobacteriaceae (fenotypically)	1504023	Belgium	Pig	1504	150402	3	2018-12-12	2018-12-13	Feces swab	no
150402309	no growth (non-intrinsic) colistin-resistant Enterobacteriaceae (fenotypically)	1504023	Belgium	Pig	1504	150402	3	2018-12-12	2018-12-13	Feces swab	no
150402310	no growth (non-intrinsic) colistin-resistant Enterobacteriaceae (fenotypically)	1504023	Belgium	Pig	1504	150402	3	2018-12-12	2018-12-13	Feces swab	no
150403101	no growth (non-intrinsic) colistin-resistant Enterobacteriaceae (fenotypically)	1504031	Belgium	Pig	1504	150403	1	2017-11-08	2017-11-08	Feces swab	no
150403102	no growth (non-intrinsic) colistin-resistant Enterobacteriaceae (fenotypically)	1504031	Belgium	Pig	1504	150403	1	2017-11-08	2017-11-08	Feces swab	no
150403103	growth (non-instrinsically colistin-resistant) Enterobacteriaceae on EMB-colistin agar, no confirmation by MIC	1504031	Belgium	Pig	1504	150403	1	2017-11-08	2017-11-08	Feces swab	yes
150403104	growth (non-instrinsically colistin-resistant) Enterobacteriaceae on EMB-colistin agar, no confirmation by MIC	1504031	Belgium	Pig	1504	150403	1	2017-11-08	2017-11-08	Feces swab	yes
150403105	no growth (non-intrinsic) colistin-resistant Enterobacteriaceae (fenotypically)	1504031	Belgium	Pig	1504	150403	1	2017-11-08	2017-11-08	Feces swab	no
150403106	growth (non-instrinsically colistin-resistant) Enterobacteriaceae on EMB-colistin agar, no confirmation by MIC	1504031	Belgium	Pig	1504	150403	1	2017-11-08	2017-11-08	Feces swab	yes
150403107	no growth (non-intrinsic) colistin-resistant Enterobacteriaceae (fenotypically)	1504031	Belgium	Pig	1504	150403	1	2017-11-08	2017-11-08	Feces swab	no
150403108	growth (non-instrinsically colistin-resistant) Enterobacteriaceae on EMB-colistin agar, no confirmation by MIC	1504031	Belgium	Pig	1504	150403	1	2017-11-08	2017-11-08	Feces swab	no
150403109	no growth (non-intrinsic) colistin-resistant Enterobacteriaceae (fenotypically)	1504031	Belgium	Pig	1504	150403	1	2017-11-08	2017-11-08	Feces swab	no
150403110	no growth (non-intrinsic) colistin-resistant Enterobacteriaceae (fenotypically)	1504031	Belgium	Pig	1504	150403	1	2017-11-08	2017-11-08	Feces swab	no
150403301	no growth (non-intrinsic) colistin-resistant Enterobacteriaceae (fenotypically)	1504033	Belgium	Pig	1504	150403	3	2018-12-12	2018-12-13	Feces swab	no
150403302	no growth (non-intrinsic) colistin-resistant Enterobacteriaceae (fenotypically)	1504033	Belgium	Pig	1504	150403	3	2018-12-12	2018-12-13	Feces swab	no
150403303	no growth (non-intrinsic) colistin-resistant Enterobacteriaceae (fenotypically)	1504033	Belgium	Pig	1504	150403	3	2018-12-12	2018-12-13	Feces swab	no
150403304	no growth (non-intrinsic) colistin-resistant Enterobacteriaceae (fenotypically)	1504033	Belgium	Pig	1504	150403	3	2018-12-12	2018-12-13	Feces swab	no
150403305	no growth (non-intrinsic) colistin-resistant Enterobacteriaceae (fenotypically)	1504033	Belgium	Pig	1504	150403	3	2018-12-12	2018-12-13	Feces swab	no
150403306	no growth (non-intrinsic) colistin-resistant Enterobacteriaceae (fenotypically)	1504033	Belgium	Pig	1504	150403	3	2018-12-12	2018-12-13	Feces swab	no
150403307	no growth (non-intrinsic) colistin-resistant Enterobacteriaceae (fenotypically)	1504033	Belgium	Pig	1504	150403	3	2018-12-12	2018-12-13	Feces swab	no
150403308	no growth (non-intrinsic) colistin-resistant Enterobacteriaceae (fenotypically)	1504033	Belgium	Pig	1504	150403	3	2018-12-12	2018-12-13	Feces swab	no
150403309	no growth (non-intrinsic) colistin-resistant Enterobacteriaceae (fenotypically)	1504033	Belgium	Pig	1504	150403	3	2018-12-12	2018-12-13	Feces swab	no
150403310	no growth (non-intrinsic) colistin-resistant Enterobacteriaceae (fenotypically)	1504033	Belgium	Pig	1504	150403	3	2018-12-12	2018-12-13	Feces swab	no
150501101	no growth (non-intrinsic) colistin-resistant Enterobacteriaceae (fenotypically)	1505011	Belgium	Pig	1505	150501	1	2017-11-08	2017-11-08	Feces swab	no
150501102	no growth (non-intrinsic) colistin-resistant Enterobacteriaceae (fenotypically)	1505011	Belgium	Pig	1505	150501	1	2017-11-08	2017-11-08	Feces swab	no
150501103	growth (non-instrinsically colistin-resistant) Enterobacteriaceae on EMB-colistin agar, no confirmation by MIC	1505011	Belgium	Pig	1505	150501	1	2017-11-08	2017-11-08	Feces swab	no
150501104	no growth (non-intrinsic) colistin-resistant Enterobacteriaceae (fenotypically)	1505011	Belgium	Pig	1505	150501	1	2017-11-08	2017-11-08	Feces swab	no
150501105	no growth (non-intrinsic) colistin-resistant Enterobacteriaceae (fenotypically)	1505011	Belgium	Pig	1505	150501	1	2017-11-08	2017-11-08	Feces swab	no
150501106	growth (non-instrinsically colistin-resistant) Enterobacteriaceae on EMB-colistin agar, no confirmation by MIC	1505011	Belgium	Pig	1505	150501	1	2017-11-08	2017-11-08	Feces swab	yes
150501107	growth (non-instrinsically colistin-resistant) Enterobacteriaceae on EMB-colistin agar, no confirmation by MIC	1505011	Belgium	Pig	1505	150501	1	2017-11-08	2017-11-08	Feces swab	yes
150501108	no growth (non-intrinsic) colistin-resistant Enterobacteriaceae (fenotypically)	1505011	Belgium	Pig	1505	150501	1	2017-11-08	2017-11-08	Feces swab	no
150501109	no growth (non-intrinsic) colistin-resistant Enterobacteriaceae (fenotypically)	1505011	Belgium	Pig	1505	150501	1	2017-11-08	2017-11-08	Feces swab	no
150501110	no growth (non-intrinsic) colistin-resistant Enterobacteriaceae (fenotypically)	1505011	Belgium	Pig	1505	150501	1	2017-11-08	2017-11-08	Feces swab	no
150501111	growth (non-instrinsically colistin-resistant) Enterobacteriaceae on EMB-colistin agar, no confirmation by MIC	1505011	Belgium	Pig	1505	150501	1	2017-11-08	2017-11-08	Feces swab	yes
150501112	no growth (non-intrinsic) colistin-resistant Enterobacteriaceae (fenotypically)	1505011	Belgium	Pig	1505	150501	1	2017-11-08	2017-11-08	Feces swab	no
150501113	no growth (non-intrinsic) colistin-resistant Enterobacteriaceae (fenotypically)	1505011	Belgium	Pig	1505	150501	1	2017-11-08	2017-11-08	Feces swab	no
150501114	growth (non-instrinsically colistin-resistant) Enterobacteriaceae on EMB-colistin agar, no confirmation by MIC	1505011	Belgium	Pig	1505	150501	1	2017-11-08	2017-11-08	Feces swab	yes
150501115	growth (non-instrinsically colistin-resistant) Enterobacteriaceae on EMB-colistin agar, no confirmation by MIC	1505011	Belgium	Pig	1505	150501	1	2017-11-08	2017-11-08	Feces swab	yes
150501116	no growth (non-intrinsic) colistin-resistant Enterobacteriaceae (fenotypically)	1505011	Belgium	Pig	1505	150501	1	2017-11-08	2017-11-08	Feces swab	no
150501117	no growth (non-intrinsic) colistin-resistant Enterobacteriaceae (fenotypically)	1505011	Belgium	Pig	1505	150501	1	2017-11-08	2017-11-08	Feces swab	no
150501118	growth (non-instrinsically colistin-resistant) Enterobacteriaceae on EMB-colistin agar, no confirmation by MIC	1505011	Belgium	Pig	1505	150501	1	2017-11-08	2017-11-08	Feces swab	yes
150501119	growth (non-instrinsically colistin-resistant) Enterobacteriaceae on EMB-colistin agar, no confirmation by MIC	1505011	Belgium	Pig	1505	150501	1	2017-11-08	2017-11-08	Feces swab	yes
150501120	no growth (non-intrinsic) colistin-resistant Enterobacteriaceae (fenotypically)	1505011	Belgium	Pig	1505	150501	1	2017-11-08	2017-11-08	Feces swab	no
150501121	no growth (non-intrinsic) colistin-resistant Enterobacteriaceae (fenotypically)	1505011	Belgium	Pig	1505	150501	1	2017-11-08	2017-11-08	Feces swab	no
150501122	growth (non-instrinsically colistin-resistant) Enterobacteriaceae on EMB-colistin agar, no confirmation by MIC	1505011	Belgium	Pig	1505	150501	1	2017-11-08	2017-11-08	Feces swab	yes
150501123	no growth (non-intrinsic) colistin-resistant Enterobacteriaceae (fenotypically)	1505011	Belgium	Pig	1505	150501	1	2017-11-08	2017-11-08	Feces swab	no
150501124	no growth (non-intrinsic) colistin-resistant Enterobacteriaceae (fenotypically)	1505011	Belgium	Pig	1505	150501	1	2017-11-08	2017-11-08	Feces swab	no
150501125	no growth (non-intrinsic) colistin-resistant Enterobacteriaceae (fenotypically)	1505011	Belgium	Pig	1505	150501	1	2017-11-08	2017-11-08	Feces swab	no
150501126	no growth (non-intrinsic) colistin-resistant Enterobacteriaceae (fenotypically)	1505011	Belgium	Pig	1505	150501	1	2017-11-08	2017-11-08	Feces swab	no
150501127	growth (non-instrinsically colistin-resistant) Enterobacteriaceae on EMB-colistin agar, no confirmation by MIC	1505011	Belgium	Pig	1505	150501	1	2017-11-08	2017-11-08	Feces swab	yes
150501128	no growth (non-intrinsic) colistin-resistant Enterobacteriaceae (fenotypically)	1505011	Belgium	Pig	1505	150501	1	2017-11-08	2017-11-08	Feces swab	no
150501129	no growth (non-intrinsic) colistin-resistant Enterobacteriaceae (fenotypically)	1505011	Belgium	Pig	1505	150501	1	2017-11-08	2017-11-08	Feces swab	no
150501130	no growth (non-intrinsic) colistin-resistant Enterobacteriaceae (fenotypically)	1505011	Belgium	Pig	1505	150501	1	2017-11-08	2017-11-08	Feces swab	no
150501301	no growth (non-intrinsic) colistin-resistant Enterobacteriaceae (fenotypically)	1505013	Belgium	Pig	1505	150501	3	2019-01-15	2019-01-15	Feces swab	no
150501302	no growth (non-intrinsic) colistin-resistant Enterobacteriaceae (fenotypically)	1505013	Belgium	Pig	1505	150501	3	2019-01-15	2019-01-15	Feces swab	no
150501303	no growth (non-intrinsic) colistin-resistant Enterobacteriaceae (fenotypically)	1505013	Belgium	Pig	1505	150501	3	2019-01-15	2019-01-15	Feces swab	no
150501304	no growth (non-intrinsic) colistin-resistant Enterobacteriaceae (fenotypically)	1505013	Belgium	Pig	1505	150501	3	2019-01-15	2019-01-15	Feces swab	no
150501305	no growth (non-intrinsic) colistin-resistant Enterobacteriaceae (fenotypically)	1505013	Belgium	Pig	1505	150501	3	2019-01-15	2019-01-15	Feces swab	no
150501306	no growth (non-intrinsic) colistin-resistant Enterobacteriaceae (fenotypically)	1505013	Belgium	Pig	1505	150501	3	2019-01-15	2019-01-15	Feces swab	no
150501307	no growth (non-intrinsic) colistin-resistant Enterobacteriaceae (fenotypically)	1505013	Belgium	Pig	1505	150501	3	2019-01-15	2019-01-15	Feces swab	no
150501308	no growth (non-intrinsic) colistin-resistant Enterobacteriaceae (fenotypically)	1505013	Belgium	Pig	1505	150501	3	2019-01-15	2019-01-15	Feces swab	no
150501309	no growth (non-intrinsic) colistin-resistant Enterobacteriaceae (fenotypically)	1505013	Belgium	Pig	1505	150501	3	2019-01-15	2019-01-15	Feces swab	no
150501310	no growth (non-intrinsic) colistin-resistant Enterobacteriaceae (fenotypically)	1505013	Belgium	Pig	1505	150501	3	2019-01-15	2019-01-15	Feces swab	no
150501311	no growth (non-intrinsic) colistin-resistant Enterobacteriaceae (fenotypically)	1505013	Belgium	Pig	1505	150501	3	2019-01-15	2019-01-15	Feces swab	no
150501312	no growth (non-intrinsic) colistin-resistant Enterobacteriaceae (fenotypically)	1505013	Belgium	Pig	1505	150501	3	2019-01-15	2019-01-15	Feces swab	no
150501313	no growth (non-intrinsic) colistin-resistant Enterobacteriaceae (fenotypically)	1505013	Belgium	Pig	1505	150501	3	2019-01-15	2019-01-15	Feces swab	no
150501314	growth (non-instrinsically colistin-resistant) Enterobacteriaceae on EMB-colistin agar, no confirmation by MIC	1505013	Belgium	Pig	1505	150501	3	2019-01-15	2019-01-15	Feces swab	no
150501315	no growth (non-intrinsic) colistin-resistant Enterobacteriaceae (fenotypically)	1505013	Belgium	Pig	1505	150501	3	2019-01-15	2019-01-15	Feces swab	no
150501316	growth (non-instrinsically colistin-resistant) Enterobacteriaceae on EMB-colistin agar, no confirmation by MIC	1505013	Belgium	Pig	1505	150501	3	2019-01-15	2019-01-15	Feces swab	no
150501317	no growth (non-intrinsic) colistin-resistant Enterobacteriaceae (fenotypically)	1505013	Belgium	Pig	1505	150501	3	2019-01-15	2019-01-15	Feces swab	no
150501318	no growth (non-intrinsic) colistin-resistant Enterobacteriaceae (fenotypically)	1505013	Belgium	Pig	1505	150501	3	2019-01-15	2019-01-15	Feces swab	no
150501319	growth (non-instrinsically colistin-resistant) Enterobacteriaceae on EMB-colistin agar, no confirmation by MIC	1505013	Belgium	Pig	1505	150501	3	2019-01-15	2019-01-15	Feces swab	no
150501320	no growth (non-intrinsic) colistin-resistant Enterobacteriaceae (fenotypically)	1505013	Belgium	Pig	1505	150501	3	2019-01-15	2019-01-15	Feces swab	no
150501321	no growth (non-intrinsic) colistin-resistant Enterobacteriaceae (fenotypically)	1505013	Belgium	Pig	1505	150501	3	2019-01-15	2019-01-15	Feces swab	no
150501322	no growth (non-intrinsic) colistin-resistant Enterobacteriaceae (fenotypically)	1505013	Belgium	Pig	1505	150501	3	2019-01-15	2019-01-15	Feces swab	no
150501323	growth (non-instrinsically colistin-resistant) Enterobacteriaceae on EMB-colistin agar, no confirmation by MIC	1505013	Belgium	Pig	1505	150501	3	2019-01-15	2019-01-15	Feces swab	no
150501324	no growth (non-intrinsic) colistin-resistant Enterobacteriaceae (fenotypically)	1505013	Belgium	Pig	1505	150501	3	2019-01-15	2019-01-15	Feces swab	no
150501325	no growth (non-intrinsic) colistin-resistant Enterobacteriaceae (fenotypically)	1505013	Belgium	Pig	1505	150501	3	2019-01-15	2019-01-15	Feces swab	no
150501326	no growth (non-intrinsic) colistin-resistant Enterobacteriaceae (fenotypically)	1505013	Belgium	Pig	1505	150501	3	2019-01-15	2019-01-15	Feces swab	no
150501327	no growth (non-intrinsic) colistin-resistant Enterobacteriaceae (fenotypically)	1505013	Belgium	Pig	1505	150501	3	2019-01-15	2019-01-15	Feces swab	no
150501328	no growth (non-intrinsic) colistin-resistant Enterobacteriaceae (fenotypically)	1505013	Belgium	Pig	1505	150501	3	2019-01-15	2019-01-15	Feces swab	no
150501329	growth (non-instrinsically colistin-resistant) Enterobacteriaceae on EMB-colistin agar, no confirmation by MIC	1505013	Belgium	Pig	1505	150501	3	2019-01-15	2019-01-15	Feces swab	no
150501330	no growth (non-intrinsic) colistin-resistant Enterobacteriaceae (fenotypically)	1505013	Belgium	Pig	1505	150501	3	2019-01-15	2019-01-15	Feces swab	no
150601101	growth (non-instrinsically colistin-resistant) Enterobacteriaceae on EMB-colistin agar, no confirmation by MIC	1506011	Belgium	Pig	1506	150601	1	2017-11-14	2017-11-14	Feces swab	yes
150601102	no growth (non-intrinsic) colistin-resistant Enterobacteriaceae (fenotypically)	1506011	Belgium	Pig	1506	150601	1	2017-11-14	2017-11-14	Feces swab	no
150601103	no growth (non-intrinsic) colistin-resistant Enterobacteriaceae (fenotypically)	1506011	Belgium	Pig	1506	150601	1	2017-11-14	2017-11-14	Feces swab	no
150601104	growth (non-instrinsically colistin-resistant) Enterobacteriaceae on EMB-colistin agar, no confirmation by MIC	1506011	Belgium	Pig	1506	150601	1	2017-11-14	2017-11-14	Feces swab	yes
150601105	no growth (non-intrinsic) colistin-resistant Enterobacteriaceae (fenotypically)	1506011	Belgium	Pig	1506	150601	1	2017-11-14	2017-11-14	Feces swab	no
150601106	no growth (non-intrinsic) colistin-resistant Enterobacteriaceae (fenotypically)	1506011	Belgium	Pig	1506	150601	1	2017-11-14	2017-11-14	Feces swab	no
150601107	no growth (non-intrinsic) colistin-resistant Enterobacteriaceae (fenotypically)	1506011	Belgium	Pig	1506	150601	1	2017-11-14	2017-11-14	Feces swab	no
150601108	no growth (non-intrinsic) colistin-resistant Enterobacteriaceae (fenotypically)	1506011	Belgium	Pig	1506	150601	1	2017-11-14	2017-11-14	Feces swab	no
150601109	no growth (non-intrinsic) colistin-resistant Enterobacteriaceae (fenotypically)	1506011	Belgium	Pig	1506	150601	1	2017-11-14	2017-11-14	Feces swab	no
150601110	no growth (non-intrinsic) colistin-resistant Enterobacteriaceae (fenotypically)	1506011	Belgium	Pig	1506	150601	1	2017-11-14	2017-11-14	Feces swab	no
150602101	no growth (non-intrinsic) colistin-resistant Enterobacteriaceae (fenotypically)	1506021	Belgium	Pig	1506	150602	1	2017-11-14	2017-11-14	Feces swab	no
150602102	growth (non-instrinsically colistin-resistant) Enterobacteriaceae on EMB-colistin agar, no confirmation by MIC	1506021	Belgium	Pig	1506	150602	1	2017-11-14	2017-11-14	Feces swab	yes
150602103	no growth (non-intrinsic) colistin-resistant Enterobacteriaceae (fenotypically)	1506021	Belgium	Pig	1506	150602	1	2017-11-14	2017-11-14	Feces swab	no
150602104	no growth (non-intrinsic) colistin-resistant Enterobacteriaceae (fenotypically)	1506021	Belgium	Pig	1506	150602	1	2017-11-14	2017-11-14	Feces swab	no
150602105	no growth (non-intrinsic) colistin-resistant Enterobacteriaceae (fenotypically)	1506021	Belgium	Pig	1506	150602	1	2017-11-14	2017-11-14	Feces swab	no
150602106	no growth (non-intrinsic) colistin-resistant Enterobacteriaceae (fenotypically)	1506021	Belgium	Pig	1506	150602	1	2017-11-14	2017-11-14	Feces swab	no
150602107	no growth (non-intrinsic) colistin-resistant Enterobacteriaceae (fenotypically)	1506021	Belgium	Pig	1506	150602	1	2017-11-14	2017-11-14	Feces swab	no
150602108	no growth (non-intrinsic) colistin-resistant Enterobacteriaceae (fenotypically)	1506021	Belgium	Pig	1506	150602	1	2017-11-14	2017-11-14	Feces swab	no
150602109	no growth (non-intrinsic) colistin-resistant Enterobacteriaceae (fenotypically)	1506021	Belgium	Pig	1506	150602	1	2017-11-14	2017-11-14	Feces swab	no
150602110	growth (non-instrinsically colistin-resistant) Enterobacteriaceae on EMB-colistin agar, no confirmation by MIC	1506021	Belgium	Pig	1506	150602	1	2017-11-14	2017-11-14	Feces swab	yes
150603101	no growth (non-intrinsic) colistin-resistant Enterobacteriaceae (fenotypically)	1506031	Belgium	Pig	1506	150603	1	2017-11-14	2017-11-14	Feces swab	no
150603102	no growth (non-intrinsic) colistin-resistant Enterobacteriaceae (fenotypically)	1506031	Belgium	Pig	1506	150603	1	2017-11-14	2017-11-14	Feces swab	no
150603103	no growth (non-intrinsic) colistin-resistant Enterobacteriaceae (fenotypically)	1506031	Belgium	Pig	1506	150603	1	2017-11-14	2017-11-14	Feces swab	no
150603104	growth (non-instrinsically colistin-resistant) Enterobacteriaceae on EMB-colistin agar, no confirmation by MIC	1506031	Belgium	Pig	1506	150603	1	2017-11-14	2017-11-14	Feces swab	no
150603105	no growth (non-intrinsic) colistin-resistant Enterobacteriaceae (fenotypically)	1506031	Belgium	Pig	1506	150603	1	2017-11-14	2017-11-14	Feces swab	no
150603106	growth (non-instrinsically colistin-resistant) Enterobacteriaceae on EMB-colistin agar, no confirmation by MIC	1506031	Belgium	Pig	1506	150603	1	2017-11-14	2017-11-14	Feces swab	yes
150603107	no growth (non-intrinsic) colistin-resistant Enterobacteriaceae (fenotypically)	1506031	Belgium	Pig	1506	150603	1	2017-11-14	2017-11-14	Feces swab	no
150603108	no growth (non-intrinsic) colistin-resistant Enterobacteriaceae (fenotypically)	1506031	Belgium	Pig	1506	150603	1	2017-11-14	2017-11-14	Feces swab	no
150603109	no growth (non-intrinsic) colistin-resistant Enterobacteriaceae (fenotypically)	1506031	Belgium	Pig	1506	150603	1	2017-11-14	2017-11-14	Feces swab	no
150603110	no growth (non-intrinsic) colistin-resistant Enterobacteriaceae (fenotypically)	1506031	Belgium	Pig	1506	150603	1	2017-11-14	2017-11-14	Feces swab	no
150604301	growth (non-instrinsically colistin-resistant) Enterobacteriaceae on EMB-colistin agar, no confirmation by MIC	1506043	Belgium	Pig	1506	150604	3	2019-01-14	2019-01-15	Feces swab	yes
150604302	no growth (non-intrinsic) colistin-resistant Enterobacteriaceae (fenotypically)	1506043	Belgium	Pig	1506	150604	3	2019-01-14	2019-01-15	Feces swab	no
150604303	no growth (non-intrinsic) colistin-resistant Enterobacteriaceae (fenotypically)	1506043	Belgium	Pig	1506	150604	3	2019-01-14	2019-01-15	Feces swab	no
150604304	no growth (non-intrinsic) colistin-resistant Enterobacteriaceae (fenotypically)	1506043	Belgium	Pig	1506	150604	3	2019-01-14	2019-01-15	Feces swab	no
150604305	no growth (non-intrinsic) colistin-resistant Enterobacteriaceae (fenotypically)	1506043	Belgium	Pig	1506	150604	3	2019-01-14	2019-01-15	Feces swab	no
150604306	no growth (non-intrinsic) colistin-resistant Enterobacteriaceae (fenotypically)	1506043	Belgium	Pig	1506	150604	3	2019-01-14	2019-01-15	Feces swab	no
150604307	growth (non-instrinsically colistin-resistant) Enterobacteriaceae on EMB-colistin agar, no confirmation by MIC	1506043	Belgium	Pig	1506	150604	3	2019-01-14	2019-01-15	Feces swab	yes
150604308	no growth (non-intrinsic) colistin-resistant Enterobacteriaceae (fenotypically)	1506043	Belgium	Pig	1506	150604	3	2019-01-14	2019-01-15	Feces swab	no
150604309	growth (non-instrinsically colistin-resistant) Enterobacteriaceae on EMB-colistin agar, no confirmation by MIC	1506043	Belgium	Pig	1506	150604	3	2019-01-14	2019-01-15	Feces swab	no
150604310	no growth (non-intrinsic) colistin-resistant Enterobacteriaceae (fenotypically)	1506043	Belgium	Pig	1506	150604	3	2019-01-14	2019-01-15	Feces swab	no
150604311	no growth (non-intrinsic) colistin-resistant Enterobacteriaceae (fenotypically)	1506043	Belgium	Pig	1506	150604	3	2019-01-14	2019-01-15	Feces swab	no
150604312	no growth (non-intrinsic) colistin-resistant Enterobacteriaceae (fenotypically)	1506043	Belgium	Pig	1506	150604	3	2019-01-14	2019-01-15	Feces swab	no
150604313	no growth (non-intrinsic) colistin-resistant Enterobacteriaceae (fenotypically)	1506043	Belgium	Pig	1506	150604	3	2019-01-14	2019-01-15	Feces swab	no
150604314	no growth (non-intrinsic) colistin-resistant Enterobacteriaceae (fenotypically)	1506043	Belgium	Pig	1506	150604	3	2019-01-14	2019-01-15	Feces swab	no
150604315	growth (non-instrinsically colistin-resistant) Enterobacteriaceae on EMB-colistin agar, no confirmation by MIC	1506043	Belgium	Pig	1506	150604	3	2019-01-14	2019-01-15	Feces swab	yes
150604316	growth (non-instrinsically colistin-resistant) Enterobacteriaceae on EMB-colistin agar, no confirmation by MIC	1506043	Belgium	Pig	1506	150604	3	2019-01-14	2019-01-15	Feces swab	no
150604317	no growth (non-intrinsic) colistin-resistant Enterobacteriaceae (fenotypically)	1506043	Belgium	Pig	1506	150604	3	2019-01-14	2019-01-15	Feces swab	no
150604318	growth (non-instrinsically colistin-resistant) Enterobacteriaceae on EMB-colistin agar, no confirmation by MIC	1506043	Belgium	Pig	1506	150604	3	2019-01-14	2019-01-15	Feces swab	no
150604319	growth (non-instrinsically colistin-resistant) Enterobacteriaceae on EMB-colistin agar, no confirmation by MIC	1506043	Belgium	Pig	1506	150604	3	2019-01-14	2019-01-15	Feces swab	no
150604320	no growth (non-intrinsic) colistin-resistant Enterobacteriaceae (fenotypically)	1506043	Belgium	Pig	1506	150604	3	2019-01-14	2019-01-15	Feces swab	no
150604321	growth (non-instrinsically colistin-resistant) Enterobacteriaceae on EMB-colistin agar, no confirmation by MIC	1506043	Belgium	Pig	1506	150604	3	2019-01-14	2019-01-15	Feces swab	no
150604322	no growth (non-intrinsic) colistin-resistant Enterobacteriaceae (fenotypically)	1506043	Belgium	Pig	1506	150604	3	2019-01-14	2019-01-15	Feces swab	no
150604323	no growth (non-intrinsic) colistin-resistant Enterobacteriaceae (fenotypically)	1506043	Belgium	Pig	1506	150604	3	2019-01-14	2019-01-15	Feces swab	no
150604324	no growth (non-intrinsic) colistin-resistant Enterobacteriaceae (fenotypically)	1506043	Belgium	Pig	1506	150604	3	2019-01-14	2019-01-15	Feces swab	no
150604325	growth (non-instrinsically colistin-resistant) Enterobacteriaceae on EMB-colistin agar, no confirmation by MIC	1506043	Belgium	Pig	1506	150604	3	2019-01-14	2019-01-15	Feces swab	no
150604326	no growth (non-intrinsic) colistin-resistant Enterobacteriaceae (fenotypically)	1506043	Belgium	Pig	1506	150604	3	2019-01-14	2019-01-15	Feces swab	no
150604327	no growth (non-intrinsic) colistin-resistant Enterobacteriaceae (fenotypically)	1506043	Belgium	Pig	1506	150604	3	2019-01-14	2019-01-15	Feces swab	no
150604328	no growth (non-intrinsic) colistin-resistant Enterobacteriaceae (fenotypically)	1506043	Belgium	Pig	1506	150604	3	2019-01-14	2019-01-15	Feces swab	no
150604329	no growth (non-intrinsic) colistin-resistant Enterobacteriaceae (fenotypically)	1506043	Belgium	Pig	1506	150604	3	2019-01-14	2019-01-15	Feces swab	no
150604330	no growth (non-intrinsic) colistin-resistant Enterobacteriaceae (fenotypically)	1506043	Belgium	Pig	1506	150604	3	2019-01-14	2019-01-15	Feces swab	no
150701101	no growth (non-intrinsic) colistin-resistant Enterobacteriaceae (fenotypically)	1507011	Belgium	Pig	1507	150701	1	2017-11-16	2017-11-16	Feces swab	no
150701102	no growth (non-intrinsic) colistin-resistant Enterobacteriaceae (fenotypically)	1507011	Belgium	Pig	1507	150701	1	2017-11-16	2017-11-16	Feces swab	no
150701103	no growth (non-intrinsic) colistin-resistant Enterobacteriaceae (fenotypically)	1507011	Belgium	Pig	1507	150701	1	2017-11-16	2017-11-16	Feces swab	no
150701104	no growth (non-intrinsic) colistin-resistant Enterobacteriaceae (fenotypically)	1507011	Belgium	Pig	1507	150701	1	2017-11-16	2017-11-16	Feces swab	no
150701105	no growth (non-intrinsic) colistin-resistant Enterobacteriaceae (fenotypically)	1507011	Belgium	Pig	1507	150701	1	2017-11-16	2017-11-16	Feces swab	no
150701106	no growth (non-intrinsic) colistin-resistant Enterobacteriaceae (fenotypically)	1507011	Belgium	Pig	1507	150701	1	2017-11-16	2017-11-16	Feces swab	no
150701107	no growth (non-intrinsic) colistin-resistant Enterobacteriaceae (fenotypically)	1507011	Belgium	Pig	1507	150701	1	2017-11-16	2017-11-16	Feces swab	no
150701108	no growth (non-intrinsic) colistin-resistant Enterobacteriaceae (fenotypically)	1507011	Belgium	Pig	1507	150701	1	2017-11-16	2017-11-16	Feces swab	no
150701109	growth (non-instrinsically colistin-resistant) Enterobacteriaceae on EMB-colistin agar, no confirmation by MIC	1507011	Belgium	Pig	1507	150701	1	2017-11-16	2017-11-16	Feces swab	no
150701110	no growth (non-intrinsic) colistin-resistant Enterobacteriaceae (fenotypically)	1507011	Belgium	Pig	1507	150701	1	2017-11-16	2017-11-16	Feces swab	no
150702101	no growth (non-intrinsic) colistin-resistant Enterobacteriaceae (fenotypically)	1507021	Belgium	Pig	1507	150702	1	2017-11-16	2017-11-16	Feces swab	no
150702102	no growth (non-intrinsic) colistin-resistant Enterobacteriaceae (fenotypically)	1507021	Belgium	Pig	1507	150702	1	2017-11-16	2017-11-16	Feces swab	no
150702103	no growth (non-intrinsic) colistin-resistant Enterobacteriaceae (fenotypically)	1507021	Belgium	Pig	1507	150702	1	2017-11-16	2017-11-16	Feces swab	no
150702104	no growth (non-intrinsic) colistin-resistant Enterobacteriaceae (fenotypically)	1507021	Belgium	Pig	1507	150702	1	2017-11-16	2017-11-16	Feces swab	no
150702105	no growth (non-intrinsic) colistin-resistant Enterobacteriaceae (fenotypically)	1507021	Belgium	Pig	1507	150702	1	2017-11-16	2017-11-16	Feces swab	no
150702106	no growth (non-intrinsic) colistin-resistant Enterobacteriaceae (fenotypically)	1507021	Belgium	Pig	1507	150702	1	2017-11-16	2017-11-16	Feces swab	no
150702107	no growth (non-intrinsic) colistin-resistant Enterobacteriaceae (fenotypically)	1507021	Belgium	Pig	1507	150702	1	2017-11-16	2017-11-16	Feces swab	no
150702108	no growth (non-intrinsic) colistin-resistant Enterobacteriaceae (fenotypically)	1507021	Belgium	Pig	1507	150702	1	2017-11-16	2017-11-16	Feces swab	no
150702109	no growth (non-intrinsic) colistin-resistant Enterobacteriaceae (fenotypically)	1507021	Belgium	Pig	1507	150702	1	2017-11-16	2017-11-16	Feces swab	no
150702110	no growth (non-intrinsic) colistin-resistant Enterobacteriaceae (fenotypically)	1507021	Belgium	Pig	1507	150702	1	2017-11-16	2017-11-16	Feces swab	no
150703101	no growth (non-intrinsic) colistin-resistant Enterobacteriaceae (fenotypically)	1507031	Belgium	Pig	1507	150703	1	2017-11-16	2017-11-16	Feces swab	no
150703102	no growth (non-intrinsic) colistin-resistant Enterobacteriaceae (fenotypically)	1507031	Belgium	Pig	1507	150703	1	2017-11-16	2017-11-16	Feces swab	no
150703103	no growth (non-intrinsic) colistin-resistant Enterobacteriaceae (fenotypically)	1507031	Belgium	Pig	1507	150703	1	2017-11-16	2017-11-16	Feces swab	no
150703104	no growth (non-intrinsic) colistin-resistant Enterobacteriaceae (fenotypically)	1507031	Belgium	Pig	1507	150703	1	2017-11-16	2017-11-16	Feces swab	no
150703105	no growth (non-intrinsic) colistin-resistant Enterobacteriaceae (fenotypically)	1507031	Belgium	Pig	1507	150703	1	2017-11-16	2017-11-16	Feces swab	no
150703106	no growth (non-intrinsic) colistin-resistant Enterobacteriaceae (fenotypically)	1507031	Belgium	Pig	1507	150703	1	2017-11-16	2017-11-16	Feces swab	no
150703107	no growth (non-intrinsic) colistin-resistant Enterobacteriaceae (fenotypically)	1507031	Belgium	Pig	1507	150703	1	2017-11-16	2017-11-16	Feces swab	no
150703108	no growth (non-intrinsic) colistin-resistant Enterobacteriaceae (fenotypically)	1507031	Belgium	Pig	1507	150703	1	2017-11-16	2017-11-16	Feces swab	no
150703109	no growth (non-intrinsic) colistin-resistant Enterobacteriaceae (fenotypically)	1507031	Belgium	Pig	1507	150703	1	2017-11-16	2017-11-16	Feces swab	no
150703110	no growth (non-intrinsic) colistin-resistant Enterobacteriaceae (fenotypically)	1507031	Belgium	Pig	1507	150703	1	2017-11-16	2017-11-16	Feces swab	no
150704301	no growth (non-intrinsic) colistin-resistant Enterobacteriaceae (fenotypically)	1507043	Belgium	Pig	1507	150704	3	2019-02-14	2019-02-14	Feces swab	no
150704302	no growth (non-intrinsic) colistin-resistant Enterobacteriaceae (fenotypically)	1507043	Belgium	Pig	1507	150704	3	2019-02-14	2019-02-14	Feces swab	no
150704303	no growth (non-intrinsic) colistin-resistant Enterobacteriaceae (fenotypically)	1507043	Belgium	Pig	1507	150704	3	2019-02-14	2019-02-14	Feces swab	no
150704304	growth (non-instrinsically colistin-resistant) Enterobacteriaceae on EMB-colistin agar, no confirmation by MIC	1507043	Belgium	Pig	1507	150704	3	2019-02-14	2019-02-14	Feces swab	yes
150704305	growth (non-instrinsically colistin-resistant) Enterobacteriaceae on EMB-colistin agar, no confirmation by MIC	1507043	Belgium	Pig	1507	150704	3	2019-02-14	2019-02-14	Feces swab	no
150704306	no growth (non-intrinsic) colistin-resistant Enterobacteriaceae (fenotypically)	1507043	Belgium	Pig	1507	150704	3	2019-02-14	2019-02-14	Feces swab	no
150704307	no growth (non-intrinsic) colistin-resistant Enterobacteriaceae (fenotypically)	1507043	Belgium	Pig	1507	150704	3	2019-02-14	2019-02-14	Feces swab	no
150704308	growth (non-instrinsically colistin-resistant) Enterobacteriaceae on EMB-colistin agar, no confirmation by MIC	1507043	Belgium	Pig	1507	150704	3	2019-02-14	2019-02-14	Feces swab	no
150704309	no growth (non-intrinsic) colistin-resistant Enterobacteriaceae (fenotypically)	1507043	Belgium	Pig	1507	150704	3	2019-02-14	2019-02-14	Feces swab	no
150704310	no growth (non-intrinsic) colistin-resistant Enterobacteriaceae (fenotypically)	1507043	Belgium	Pig	1507	150704	3	2019-02-14	2019-02-14	Feces swab	no
150705301	no growth (non-intrinsic) colistin-resistant Enterobacteriaceae (fenotypically)	1507053	Belgium	Pig	1507	150705	3	2019-02-14	2019-02-14	Feces swab	no
150705302	no growth (non-intrinsic) colistin-resistant Enterobacteriaceae (fenotypically)	1507053	Belgium	Pig	1507	150705	3	2019-02-14	2019-02-14	Feces swab	no
150705303	no growth (non-intrinsic) colistin-resistant Enterobacteriaceae (fenotypically)	1507053	Belgium	Pig	1507	150705	3	2019-02-14	2019-02-14	Feces swab	no
150705304	no growth (non-intrinsic) colistin-resistant Enterobacteriaceae (fenotypically)	1507053	Belgium	Pig	1507	150705	3	2019-02-14	2019-02-14	Feces swab	no
150705305	no growth (non-intrinsic) colistin-resistant Enterobacteriaceae (fenotypically)	1507053	Belgium	Pig	1507	150705	3	2019-02-14	2019-02-14	Feces swab	no
150705306	no growth (non-intrinsic) colistin-resistant Enterobacteriaceae (fenotypically)	1507053	Belgium	Pig	1507	150705	3	2019-02-14	2019-02-14	Feces swab	no
150705307	growth (non-instrinsically colistin-resistant) Enterobacteriaceae on EMB-colistin agar, no confirmation by MIC	1507053	Belgium	Pig	1507	150705	3	2019-02-14	2019-02-14	Feces swab	yes
150705308	no growth (non-intrinsic) colistin-resistant Enterobacteriaceae (fenotypically)	1507053	Belgium	Pig	1507	150705	3	2019-02-14	2019-02-14	Feces swab	no
150705309	no growth (non-intrinsic) colistin-resistant Enterobacteriaceae (fenotypically)	1507053	Belgium	Pig	1507	150705	3	2019-02-14	2019-02-14	Feces swab	no
150705310	no growth (non-intrinsic) colistin-resistant Enterobacteriaceae (fenotypically)	1507053	Belgium	Pig	1507	150705	3	2019-02-14	2019-02-14	Feces swab	no
150706301	no growth (non-intrinsic) colistin-resistant Enterobacteriaceae (fenotypically)	1507063	Belgium	Pig	1507	150706	3	2019-02-14	2019-02-14	Feces swab	no
150706302	no growth (non-intrinsic) colistin-resistant Enterobacteriaceae (fenotypically)	1507063	Belgium	Pig	1507	150706	3	2019-02-14	2019-02-14	Feces swab	no
150706303	no growth (non-intrinsic) colistin-resistant Enterobacteriaceae (fenotypically)	1507063	Belgium	Pig	1507	150706	3	2019-02-14	2019-02-14	Feces swab	no
150706304	no growth (non-intrinsic) colistin-resistant Enterobacteriaceae (fenotypically)	1507063	Belgium	Pig	1507	150706	3	2019-02-14	2019-02-14	Feces swab	no
150706305	no growth (non-intrinsic) colistin-resistant Enterobacteriaceae (fenotypically)	1507063	Belgium	Pig	1507	150706	3	2019-02-14	2019-02-14	Feces swab	no
150706306	no growth (non-intrinsic) colistin-resistant Enterobacteriaceae (fenotypically)	1507063	Belgium	Pig	1507	150706	3	2019-02-14	2019-02-14	Feces swab	no
150706307	no growth (non-intrinsic) colistin-resistant Enterobacteriaceae (fenotypically)	1507063	Belgium	Pig	1507	150706	3	2019-02-14	2019-02-14	Feces swab	no
150706308	no growth (non-intrinsic) colistin-resistant Enterobacteriaceae (fenotypically)	1507063	Belgium	Pig	1507	150706	3	2019-02-14	2019-02-14	Feces swab	no
150706309	no growth (non-intrinsic) colistin-resistant Enterobacteriaceae (fenotypically)	1507063	Belgium	Pig	1507	150706	3	2019-02-14	2019-02-14	Feces swab	no
150706310	no growth (non-intrinsic) colistin-resistant Enterobacteriaceae (fenotypically)	1507063	Belgium	Pig	1507	150706	3	2019-02-14	2019-02-14	Feces swab	no
150801101	growth (non-instrinsically colistin-resistant) Enterobacteriaceae on EMB-colistin agar, no confirmation by MIC	1508011	Belgium	Pig	1508	150801	1	2017-11-22	2017-11-22	Feces swab	yes
150801102	growth (non-instrinsically colistin-resistant) Enterobacteriaceae on EMB-colistin agar, no confirmation by MIC	1508011	Belgium	Pig	1508	150801	1	2017-11-22	2017-11-22	Feces swab	yes
150801103	growth (non-instrinsically colistin-resistant) Enterobacteriaceae on EMB-colistin agar, no confirmation by MIC	1508011	Belgium	Pig	1508	150801	1	2017-11-22	2017-11-22	Feces swab	yes
150801104	growth (non-instrinsically colistin-resistant) Enterobacteriaceae on EMB-colistin agar, no confirmation by MIC	1508011	Belgium	Pig	1508	150801	1	2017-11-22	2017-11-22	Feces swab	yes
150801105	growth (non-instrinsically colistin-resistant) Enterobacteriaceae on EMB-colistin agar, no confirmation by MIC	1508011	Belgium	Pig	1508	150801	1	2017-11-22	2017-11-22	Feces swab	yes
150801106	growth (non-instrinsically colistin-resistant) Enterobacteriaceae on EMB-colistin agar, no confirmation by MIC	1508011	Belgium	Pig	1508	150801	1	2017-11-22	2017-11-22	Feces swab	yes
150801107	growth (non-instrinsically colistin-resistant) Enterobacteriaceae on EMB-colistin agar, no confirmation by MIC	1508011	Belgium	Pig	1508	150801	1	2017-11-22	2017-11-22	Feces swab	yes
150801108	growth (non-instrinsically colistin-resistant) Enterobacteriaceae on EMB-colistin agar, no confirmation by MIC	1508011	Belgium	Pig	1508	150801	1	2017-11-22	2017-11-22	Feces swab	yes
150801109	growth (non-instrinsically colistin-resistant) Enterobacteriaceae on EMB-colistin agar, no confirmation by MIC	1508011	Belgium	Pig	1508	150801	1	2017-11-22	2017-11-22	Feces swab	yes
150801110	growth (non-instrinsically colistin-resistant) Enterobacteriaceae on EMB-colistin agar, no confirmation by MIC	1508011	Belgium	Pig	1508	150801	1	2017-11-22	2017-11-22	Feces swab	yes
150801301	growth (non-instrinsically colistin-resistant) Enterobacteriaceae on EMB-colistin agar, no confirmation by MIC	1508013	Belgium	Pig	1508	150801	3	2019-02-13	2019-02-13	Feces swab	yes
150801302	growth (non-instrinsically colistin-resistant) Enterobacteriaceae on EMB-colistin agar, no confirmation by MIC	1508013	Belgium	Pig	1508	150801	3	2019-02-13	2019-02-13	Feces swab	yes
150801303	growth (non-instrinsically colistin-resistant) Enterobacteriaceae on EMB-colistin agar, no confirmation by MIC	1508013	Belgium	Pig	1508	150801	3	2019-02-13	2019-02-13	Feces swab	yes
150801304	growth (non-instrinsically colistin-resistant) Enterobacteriaceae on EMB-colistin agar, no confirmation by MIC	1508013	Belgium	Pig	1508	150801	3	2019-02-13	2019-02-13	Feces swab	yes
150801305	growth (non-instrinsically colistin-resistant) Enterobacteriaceae on EMB-colistin agar, no confirmation by MIC	1508013	Belgium	Pig	1508	150801	3	2019-02-13	2019-02-13	Feces swab	yes
150801306	growth (non-instrinsically colistin-resistant) Enterobacteriaceae on EMB-colistin agar, no confirmation by MIC	1508013	Belgium	Pig	1508	150801	3	2019-02-13	2019-02-13	Feces swab	yes
150801307	growth (non-instrinsically colistin-resistant) Enterobacteriaceae on EMB-colistin agar, no confirmation by MIC	1508013	Belgium	Pig	1508	150801	3	2019-02-13	2019-02-13	Feces swab	yes
150801308	growth (non-instrinsically colistin-resistant) Enterobacteriaceae on EMB-colistin agar, no confirmation by MIC	1508013	Belgium	Pig	1508	150801	3	2019-02-13	2019-02-13	Feces swab	yes
150801309	growth (non-instrinsically colistin-resistant) Enterobacteriaceae on EMB-colistin agar, no confirmation by MIC	1508013	Belgium	Pig	1508	150801	3	2019-02-13	2019-02-13	Feces swab	yes
150801310	growth (non-instrinsically colistin-resistant) Enterobacteriaceae on EMB-colistin agar, no confirmation by MIC	1508013	Belgium	Pig	1508	150801	3	2019-02-13	2019-02-13	Feces swab	yes
150802101	growth (non-instrinsically colistin-resistant) Enterobacteriaceae on EMB-colistin agar, no confirmation by MIC	1508021	Belgium	Pig	1508	150802	1	2017-11-22	2017-11-22	Feces swab	yes
150802102	growth (non-instrinsically colistin-resistant) Enterobacteriaceae on EMB-colistin agar, no confirmation by MIC	1508021	Belgium	Pig	1508	150802	1	2017-11-22	2017-11-22	Feces swab	yes
150802103	growth (non-instrinsically colistin-resistant) Enterobacteriaceae on EMB-colistin agar, no confirmation by MIC	1508021	Belgium	Pig	1508	150802	1	2017-11-22	2017-11-22	Feces swab	yes
150802104	growth (non-instrinsically colistin-resistant) Enterobacteriaceae on EMB-colistin agar, no confirmation by MIC	1508021	Belgium	Pig	1508	150802	1	2017-11-22	2017-11-22	Feces swab	yes
150802105	growth (non-instrinsically colistin-resistant) Enterobacteriaceae on EMB-colistin agar, no confirmation by MIC	1508021	Belgium	Pig	1508	150802	1	2017-11-22	2017-11-22	Feces swab	yes
150802106	no growth (non-intrinsic) colistin-resistant Enterobacteriaceae (fenotypically)	1508021	Belgium	Pig	1508	150802	1	2017-11-22	2017-11-22	Feces swab	no
150802107	growth (non-instrinsically colistin-resistant) Enterobacteriaceae on EMB-colistin agar, no confirmation by MIC	1508021	Belgium	Pig	1508	150802	1	2017-11-22	2017-11-22	Feces swab	yes
150802108	growth (non-instrinsically colistin-resistant) Enterobacteriaceae on EMB-colistin agar, no confirmation by MIC	1508021	Belgium	Pig	1508	150802	1	2017-11-22	2017-11-22	Feces swab	yes
150802109	growth (non-instrinsically colistin-resistant) Enterobacteriaceae on EMB-colistin agar, no confirmation by MIC	1508021	Belgium	Pig	1508	150802	1	2017-11-22	2017-11-22	Feces swab	yes
150802110	no growth (non-intrinsic) colistin-resistant Enterobacteriaceae (fenotypically)	1508021	Belgium	Pig	1508	150802	1	2017-11-22	2017-11-22	Feces swab	no
150802301	growth (non-instrinsically colistin-resistant) Enterobacteriaceae on EMB-colistin agar, no confirmation by MIC	1508023	Belgium	Pig	1508	150802	3	2019-02-13	2019-02-13	Feces swab	yes
150802302	growth (non-instrinsically colistin-resistant) Enterobacteriaceae on EMB-colistin agar, no confirmation by MIC	1508023	Belgium	Pig	1508	150802	3	2019-02-13	2019-02-13	Feces swab	yes
150802303	growth (non-instrinsically colistin-resistant) Enterobacteriaceae on EMB-colistin agar, no confirmation by MIC	1508023	Belgium	Pig	1508	150802	3	2019-02-13	2019-02-13	Feces swab	yes
150802304	growth (non-instrinsically colistin-resistant) Enterobacteriaceae on EMB-colistin agar, no confirmation by MIC	1508023	Belgium	Pig	1508	150802	3	2019-02-13	2019-02-13	Feces swab	yes
150802305	growth (non-instrinsically colistin-resistant) Enterobacteriaceae on EMB-colistin agar, no confirmation by MIC	1508023	Belgium	Pig	1508	150802	3	2019-02-13	2019-02-13	Feces swab	yes
150802306	growth (non-instrinsically colistin-resistant) Enterobacteriaceae on EMB-colistin agar, no confirmation by MIC	1508023	Belgium	Pig	1508	150802	3	2019-02-13	2019-02-13	Feces swab	yes
150802307	growth (non-instrinsically colistin-resistant) Enterobacteriaceae on EMB-colistin agar, no confirmation by MIC	1508023	Belgium	Pig	1508	150802	3	2019-02-13	2019-02-13	Feces swab	yes
150802308	growth (non-instrinsically colistin-resistant) Enterobacteriaceae on EMB-colistin agar, no confirmation by MIC	1508023	Belgium	Pig	1508	150802	3	2019-02-13	2019-02-13	Feces swab	yes
150802309	growth (non-instrinsically colistin-resistant) Enterobacteriaceae on EMB-colistin agar, no confirmation by MIC	1508023	Belgium	Pig	1508	150802	3	2019-02-13	2019-02-13	Feces swab	yes
150802310	no growth (non-intrinsic) colistin-resistant Enterobacteriaceae (fenotypically)	1508023	Belgium	Pig	1508	150802	3	2019-02-13	2019-02-13	Feces swab	no
150803101	growth (non-instrinsically colistin-resistant) Enterobacteriaceae on EMB-colistin agar, no confirmation by MIC	1508031	Belgium	Pig	1508	150803	1	2017-11-22	2017-11-22	Feces swab	yes
150803102	growth (non-instrinsically colistin-resistant) Enterobacteriaceae on EMB-colistin agar, no confirmation by MIC	1508031	Belgium	Pig	1508	150803	1	2017-11-22	2017-11-22	Feces swab	yes
150803103	growth (non-instrinsically colistin-resistant) Enterobacteriaceae on EMB-colistin agar, no confirmation by MIC	1508031	Belgium	Pig	1508	150803	1	2017-11-22	2017-11-22	Feces swab	yes
150803104	no growth (non-intrinsic) colistin-resistant Enterobacteriaceae (fenotypically)	1508031	Belgium	Pig	1508	150803	1	2017-11-22	2017-11-22	Feces swab	no
150803105	growth (non-instrinsically colistin-resistant) Enterobacteriaceae on EMB-colistin agar, no confirmation by MIC	1508031	Belgium	Pig	1508	150803	1	2017-11-22	2017-11-22	Feces swab	yes
150803106	growth (non-instrinsically colistin-resistant) Enterobacteriaceae on EMB-colistin agar, no confirmation by MIC	1508031	Belgium	Pig	1508	150803	1	2017-11-22	2017-11-22	Feces swab	yes
150803107	growth (non-instrinsically colistin-resistant) Enterobacteriaceae on EMB-colistin agar, no confirmation by MIC	1508031	Belgium	Pig	1508	150803	1	2017-11-22	2017-11-22	Feces swab	yes
150803108	growth (non-instrinsically colistin-resistant) Enterobacteriaceae on EMB-colistin agar, no confirmation by MIC	1508031	Belgium	Pig	1508	150803	1	2017-11-22	2017-11-22	Feces swab	yes
150803109	no growth (non-intrinsic) colistin-resistant Enterobacteriaceae (fenotypically)	1508031	Belgium	Pig	1508	150803	1	2017-11-22	2017-11-22	Feces swab	no
150803110	growth (non-instrinsically colistin-resistant) Enterobacteriaceae on EMB-colistin agar, no confirmation by MIC	1508031	Belgium	Pig	1508	150803	1	2017-11-22	2017-11-22	Feces swab	yes
150803301	growth (non-instrinsically colistin-resistant) Enterobacteriaceae on EMB-colistin agar, no confirmation by MIC	1508033	Belgium	Pig	1508	150803	3	2019-02-13	2019-02-13	Feces swab	yes
150803302	growth (non-instrinsically colistin-resistant) Enterobacteriaceae on EMB-colistin agar, no confirmation by MIC	1508033	Belgium	Pig	1508	150803	3	2019-02-13	2019-02-13	Feces swab	yes
150803303	growth (non-instrinsically colistin-resistant) Enterobacteriaceae on EMB-colistin agar, no confirmation by MIC	1508033	Belgium	Pig	1508	150803	3	2019-02-13	2019-02-13	Feces swab	no
150803304	growth (non-instrinsically colistin-resistant) Enterobacteriaceae on EMB-colistin agar, no confirmation by MIC	1508033	Belgium	Pig	1508	150803	3	2019-02-13	2019-02-13	Feces swab	yes
150803305	growth (non-instrinsically colistin-resistant) Enterobacteriaceae on EMB-colistin agar, no confirmation by MIC	1508033	Belgium	Pig	1508	150803	3	2019-02-13	2019-02-13	Feces swab	yes
150803306	growth (non-instrinsically colistin-resistant) Enterobacteriaceae on EMB-colistin agar, no confirmation by MIC	1508033	Belgium	Pig	1508	150803	3	2019-02-13	2019-02-13	Feces swab	yes
150803307	growth (non-instrinsically colistin-resistant) Enterobacteriaceae on EMB-colistin agar, no confirmation by MIC	1508033	Belgium	Pig	1508	150803	3	2019-02-13	2019-02-13	Feces swab	yes
150803308	growth (non-instrinsically colistin-resistant) Enterobacteriaceae on EMB-colistin agar, no confirmation by MIC	1508033	Belgium	Pig	1508	150803	3	2019-02-13	2019-02-13	Feces swab	yes
150803309	growth (non-instrinsically colistin-resistant) Enterobacteriaceae on EMB-colistin agar, no confirmation by MIC	1508033	Belgium	Pig	1508	150803	3	2019-02-13	2019-02-13	Feces swab	yes
150803310	growth (non-instrinsically colistin-resistant) Enterobacteriaceae on EMB-colistin agar, no confirmation by MIC	1508033	Belgium	Pig	1508	150803	3	2019-02-13	2019-02-13	Feces swab	yes
150901101	no growth (non-intrinsic) colistin-resistant Enterobacteriaceae (fenotypically)	1509011	Belgium	Pig	1509	150901	1	2017-11-23	2017-11-23	Feces swab	no
150901102	growth (non-instrinsically colistin-resistant) Enterobacteriaceae on EMB-colistin agar, no confirmation by MIC	1509011	Belgium	Pig	1509	150901	1	2017-11-23	2017-11-23	Feces swab	yes
150901103	no growth (non-intrinsic) colistin-resistant Enterobacteriaceae (fenotypically)	1509011	Belgium	Pig	1509	150901	1	2017-11-23	2017-11-23	Feces swab	no
150901104	no growth (non-intrinsic) colistin-resistant Enterobacteriaceae (fenotypically)	1509011	Belgium	Pig	1509	150901	1	2017-11-23	2017-11-23	Feces swab	no
150901105	growth (non-instrinsically colistin-resistant) Enterobacteriaceae on EMB-colistin agar, no confirmation by MIC	1509011	Belgium	Pig	1509	150901	1	2017-11-23	2017-11-23	Feces swab	yes
150901106	no growth (non-intrinsic) colistin-resistant Enterobacteriaceae (fenotypically)	1509011	Belgium	Pig	1509	150901	1	2017-11-23	2017-11-23	Feces swab	no
150901107	no growth (non-intrinsic) colistin-resistant Enterobacteriaceae (fenotypically)	1509011	Belgium	Pig	1509	150901	1	2017-11-23	2017-11-23	Feces swab	no
150901108	no growth (non-intrinsic) colistin-resistant Enterobacteriaceae (fenotypically)	1509011	Belgium	Pig	1509	150901	1	2017-11-23	2017-11-23	Feces swab	no
150901109	growth (non-instrinsically colistin-resistant) Enterobacteriaceae on EMB-colistin agar, no confirmation by MIC	1509011	Belgium	Pig	1509	150901	1	2017-11-23	2017-11-23	Feces swab	yes
150901110	growth (non-instrinsically colistin-resistant) Enterobacteriaceae on EMB-colistin agar, no confirmation by MIC	1509011	Belgium	Pig	1509	150901	1	2017-11-23	2017-11-23	Feces swab	yes
150901111	growth (non-instrinsically colistin-resistant) Enterobacteriaceae on EMB-colistin agar, no confirmation by MIC	1509011	Belgium	Pig	1509	150901	1	2017-11-23	2017-11-23	Feces swab	yes
150901112	growth (non-instrinsically colistin-resistant) Enterobacteriaceae on EMB-colistin agar, no confirmation by MIC	1509011	Belgium	Pig	1509	150901	1	2017-11-23	2017-11-23	Feces swab	yes
150901113	growth (non-instrinsically colistin-resistant) Enterobacteriaceae on EMB-colistin agar, no confirmation by MIC	1509011	Belgium	Pig	1509	150901	1	2017-11-23	2017-11-23	Feces swab	yes
150901114	no growth (non-intrinsic) colistin-resistant Enterobacteriaceae (fenotypically)	1509011	Belgium	Pig	1509	150901	1	2017-11-23	2017-11-23	Feces swab	no
150901115	no growth (non-intrinsic) colistin-resistant Enterobacteriaceae (fenotypically)	1509011	Belgium	Pig	1509	150901	1	2017-11-23	2017-11-23	Feces swab	no
150902101	growth (non-instrinsically colistin-resistant) Enterobacteriaceae on EMB-colistin agar, no confirmation by MIC	1509021	Belgium	Pig	1509	150902	1	2017-11-23	2017-11-23	Feces swab	yes
150902102	growth (non-instrinsically colistin-resistant) Enterobacteriaceae on EMB-colistin agar, no confirmation by MIC	1509021	Belgium	Pig	1509	150902	1	2017-11-23	2017-11-23	Feces swab	yes
150902103	growth (non-instrinsically colistin-resistant) Enterobacteriaceae on EMB-colistin agar, no confirmation by MIC	1509021	Belgium	Pig	1509	150902	1	2017-11-23	2017-11-23	Feces swab	yes
150902104	no growth (non-intrinsic) colistin-resistant Enterobacteriaceae (fenotypically)	1509021	Belgium	Pig	1509	150902	1	2017-11-23	2017-11-23	Feces swab	no
150902105	no growth (non-intrinsic) colistin-resistant Enterobacteriaceae (fenotypically)	1509021	Belgium	Pig	1509	150902	1	2017-11-23	2017-11-23	Feces swab	no
150902106	growth (non-instrinsically colistin-resistant) Enterobacteriaceae on EMB-colistin agar, no confirmation by MIC	1509021	Belgium	Pig	1509	150902	1	2017-11-23	2017-11-23	Feces swab	yes
150902107	growth (non-instrinsically colistin-resistant) Enterobacteriaceae on EMB-colistin agar, no confirmation by MIC	1509021	Belgium	Pig	1509	150902	1	2017-11-23	2017-11-23	Feces swab	yes
150902108	no growth (non-intrinsic) colistin-resistant Enterobacteriaceae (fenotypically)	1509021	Belgium	Pig	1509	150902	1	2017-11-23	2017-11-23	Feces swab	no
150902109	no growth (non-intrinsic) colistin-resistant Enterobacteriaceae (fenotypically)	1509021	Belgium	Pig	1509	150902	1	2017-11-23	2017-11-23	Feces swab	no
150902110	growth (non-instrinsically colistin-resistant) Enterobacteriaceae on EMB-colistin agar, no confirmation by MIC	1509021	Belgium	Pig	1509	150902	1	2017-11-23	2017-11-23	Feces swab	yes
150902111	growth (non-instrinsically colistin-resistant) Enterobacteriaceae on EMB-colistin agar, no confirmation by MIC	1509021	Belgium	Pig	1509	150902	1	2017-11-23	2017-11-23	Feces swab	yes
150902112	growth (non-instrinsically colistin-resistant) Enterobacteriaceae on EMB-colistin agar, no confirmation by MIC	1509021	Belgium	Pig	1509	150902	1	2017-11-23	2017-11-23	Feces swab	yes
150902113	growth (non-instrinsically colistin-resistant) Enterobacteriaceae on EMB-colistin agar, no confirmation by MIC	1509021	Belgium	Pig	1509	150902	1	2017-11-23	2017-11-23	Feces swab	yes
150902114	no growth (non-intrinsic) colistin-resistant Enterobacteriaceae (fenotypically)	1509021	Belgium	Pig	1509	150902	1	2017-11-23	2017-11-23	Feces swab	no
150902115	no growth (non-intrinsic) colistin-resistant Enterobacteriaceae (fenotypically)	1509021	Belgium	Pig	1509	150902	1	2017-11-23	2017-11-23	Feces swab	no
150903301	no growth (non-intrinsic) colistin-resistant Enterobacteriaceae (fenotypically)	1509033	Belgium	Pig	1509	150903	3	2019-02-08	2019-02-08	Feces swab	no
150903302	no growth (non-intrinsic) colistin-resistant Enterobacteriaceae (fenotypically)	1509033	Belgium	Pig	1509	150903	3	2019-02-08	2019-02-08	Feces swab	no
150903303	no growth (non-intrinsic) colistin-resistant Enterobacteriaceae (fenotypically)	1509033	Belgium	Pig	1509	150903	3	2019-02-08	2019-02-08	Feces swab	no
150903304	growth (non-instrinsically colistin-resistant) Enterobacteriaceae on EMB-colistin agar, no confirmation by MIC	1509033	Belgium	Pig	1509	150903	3	2019-02-08	2019-02-08	Feces swab	yes
150903305	no growth (non-intrinsic) colistin-resistant Enterobacteriaceae (fenotypically)	1509033	Belgium	Pig	1509	150903	3	2019-02-08	2019-02-08	Feces swab	no
150903306	no growth (non-intrinsic) colistin-resistant Enterobacteriaceae (fenotypically)	1509033	Belgium	Pig	1509	150903	3	2019-02-08	2019-02-08	Feces swab	no
150903307	growth (non-instrinsically colistin-resistant) Enterobacteriaceae on EMB-colistin agar, no confirmation by MIC	1509033	Belgium	Pig	1509	150903	3	2019-02-08	2019-02-08	Feces swab	yes
150903308	no growth (non-intrinsic) colistin-resistant Enterobacteriaceae (fenotypically)	1509033	Belgium	Pig	1509	150903	3	2019-02-08	2019-02-08	Feces swab	no
150903309	no growth (non-intrinsic) colistin-resistant Enterobacteriaceae (fenotypically)	1509033	Belgium	Pig	1509	150903	3	2019-02-08	2019-02-08	Feces swab	no
150903310	no growth (non-intrinsic) colistin-resistant Enterobacteriaceae (fenotypically)	1509033	Belgium	Pig	1509	150903	3	2019-02-08	2019-02-08	Feces swab	no
150903311	no growth (non-intrinsic) colistin-resistant Enterobacteriaceae (fenotypically)	1509033	Belgium	Pig	1509	150903	3	2019-02-08	2019-02-08	Feces swab	no
150903312	no growth (non-intrinsic) colistin-resistant Enterobacteriaceae (fenotypically)	1509033	Belgium	Pig	1509	150903	3	2019-02-08	2019-02-08	Feces swab	no
150903313	growth (non-instrinsically colistin-resistant) Enterobacteriaceae on EMB-colistin agar, no confirmation by MIC	1509033	Belgium	Pig	1509	150903	3	2019-02-08	2019-02-08	Feces swab	yes
150903314	no growth (non-intrinsic) colistin-resistant Enterobacteriaceae (fenotypically)	1509033	Belgium	Pig	1509	150903	3	2019-02-08	2019-02-08	Feces swab	no
150903315	growth (non-instrinsically colistin-resistant) Enterobacteriaceae on EMB-colistin agar, no confirmation by MIC	1509033	Belgium	Pig	1509	150903	3	2019-02-08	2019-02-08	Feces swab	yes
150904301	growth (non-instrinsically colistin-resistant) Enterobacteriaceae on EMB-colistin agar, no confirmation by MIC	1509043	Belgium	Pig	1509	150904	3	2019-02-08	2019-02-08	Feces swab	yes
150904302	no growth (non-intrinsic) colistin-resistant Enterobacteriaceae (fenotypically)	1509043	Belgium	Pig	1509	150904	3	2019-02-08	2019-02-08	Feces swab	no
150904303	no growth (non-intrinsic) colistin-resistant Enterobacteriaceae (fenotypically)	1509043	Belgium	Pig	1509	150904	3	2019-02-08	2019-02-08	Feces swab	no
150904304	no growth (non-intrinsic) colistin-resistant Enterobacteriaceae (fenotypically)	1509043	Belgium	Pig	1509	150904	3	2019-02-08	2019-02-08	Feces swab	no
150904305	growth (non-instrinsically colistin-resistant) Enterobacteriaceae on EMB-colistin agar, no confirmation by MIC	1509043	Belgium	Pig	1509	150904	3	2019-02-08	2019-02-08	Feces swab	yes
150904306	growth (non-instrinsically colistin-resistant) Enterobacteriaceae on EMB-colistin agar, no confirmation by MIC	1509043	Belgium	Pig	1509	150904	3	2019-02-08	2019-02-08	Feces swab	yes
150904307	growth (non-instrinsically colistin-resistant) Enterobacteriaceae on EMB-colistin agar, no confirmation by MIC	1509043	Belgium	Pig	1509	150904	3	2019-02-08	2019-02-08	Feces swab	yes
150904308	no growth (non-intrinsic) colistin-resistant Enterobacteriaceae (fenotypically)	1509043	Belgium	Pig	1509	150904	3	2019-02-08	2019-02-08	Feces swab	no
[truncated: 4,593 more rows]
