# Supplementary material for: One Health surveillance of colistin-resistant Enterobacterales in Belgium and the Netherlands between 2017 and 2019
Source: PLoS One. 2024 Feb 23;19(2):e0298096. doi: 10.1371/journal.pone.0298096 (PMC10890735; doi:10.1371/journal.pone.0298096)
Supplement: S2 Table — (XLSX) [file pone.0298096.s006.xlsx]

## Sheet: AMU
Supplementary Table 2: Colistin use per farm expessed as TiDDDVet
Location	Domain	Country	Period	Colistin_use_TiDDDvet
1501	Pig	Belgium	A	11.9522
1501	Pig	Belgium	B	0
1501	Pig	Belgium	C	0
1502	Pig	Belgium	A	2.09857
1502	Pig	Belgium	B	0
1502	Pig	Belgium	C	0
1503	Pig	Belgium	A	0.186454
1503	Pig	Belgium	B	0.230047
1503	Pig	Belgium	C	0.0383412
1504	Pig	Belgium	A	4.03143
1504	Pig	Belgium	B	0
1504	Pig	Belgium	C	0
1505	Pig	Belgium	A	4.16268
1505	Pig	Belgium	B	3.07982
1505	Pig	Belgium	C	6.93264
1506	Pig	Belgium	A	3.7203
1506	Pig	Belgium	B	0
1506	Pig	Belgium	C	0
1507	Pig	Belgium	A	0.405334
1507	Pig	Belgium	B	0
1507	Pig	Belgium	C	0
1508	Pig	Belgium	A	21.8287
1508	Pig	Belgium	B	10.7001
1508	Pig	Belgium	C	11.9266
1509	Pig	Belgium	A	12.1766
1509	Pig	Belgium	B	7.04225
1509	Pig	Belgium	C	6.10117
1510	Pig	Belgium	A	1.17199
1510	Pig	Belgium	B	0
1510	Pig	Belgium	C	0
1511	Pig	Belgium	A	0
1511	Pig	Belgium	B	0
1511	Pig	Belgium	C	0
1512	Pig	Belgium	A	8.45473
1512	Pig	Belgium	B	8.54276
1512	Pig	Belgium	C	3.37991
1513	Pig	Belgium	A	NA
1513	Pig	Belgium	B	NA
1513	Pig	Belgium	C	NA
1514	Pig	Belgium	A	7.24932
1514	Pig	Belgium	B	1.11111
1514	Pig	Belgium	C	1.52292
1515	Pig	Belgium	A	5.19455
1515	Pig	Belgium	B	0
1515	Pig	Belgium	C	0
1601	Broiler	Belgium	A	0
1601	Broiler	Belgium	B	0
1601	Broiler	Belgium	C	0
1602	Broiler	Belgium	A	0
1602	Broiler	Belgium	B	0
1602	Broiler	Belgium	C	0
1603	Broiler	Belgium	A	0
1603	Broiler	Belgium	B	0
1603	Broiler	Belgium	C	0
1604	Broiler	Belgium	A	0
1604	Broiler	Belgium	B	0
1604	Broiler	Belgium	C	0
1605	Broiler	Belgium	A	0
1605	Broiler	Belgium	B	0
1605	Broiler	Belgium	C	0
1606	Broiler	Belgium	A	0
1606	Broiler	Belgium	B	0
1606	Broiler	Belgium	C	0
1607	Broiler	Belgium	A	0
1607	Broiler	Belgium	B	0
1607	Broiler	Belgium	C	0
1608	Broiler	Belgium	A	0
1608	Broiler	Belgium	B	0
1608	Broiler	Belgium	C	0
1609	Broiler	Belgium	A	0
1609	Broiler	Belgium	B	0
1609	Broiler	Belgium	C	0
1610	Broiler	Belgium	A	0
1610	Broiler	Belgium	B	0
1610	Broiler	Belgium	C	0
1611	Broiler	Belgium	A	0
1611	Broiler	Belgium	B	0.933333
1611	Broiler	Belgium	C	0
1612	Broiler	Belgium	A	0
1612	Broiler	Belgium	B	0
1612	Broiler	Belgium	C	0
1613	Broiler	Belgium	A	0
1613	Broiler	Belgium	B	0
1613	Broiler	Belgium	C	0
1614	Broiler	Belgium	A	0
1614	Broiler	Belgium	B	0
1614	Broiler	Belgium	C	0
1615	Broiler	Belgium	A	0
1615	Broiler	Belgium	B	0
1615	Broiler	Belgium	C	0
2501	Pig	Netherlands	A	0
2501	Pig	Netherlands	B	0
2501	Pig	Netherlands	C	0.00585968
2502	Pig	Netherlands	A	4.73458
2502	Pig	Netherlands	B	1.77709
2502	Pig	Netherlands	C	3.09948
2503	Pig	Netherlands	A	NA
2503	Pig	Netherlands	B	NA
2503	Pig	Netherlands	C	NA
2504	Pig	Netherlands	A	0
2504	Pig	Netherlands	B	0.0132332
2504	Pig	Netherlands	C	0
2505	Pig	Netherlands	A	0.587292
2505	Pig	Netherlands	B	0.0253053
2505	Pig	Netherlands	C	0.0224591
2506	Pig	Netherlands	A	0
2506	Pig	Netherlands	B	0.908289
2506	Pig	Netherlands	C	0.00800475
2507	Pig	Netherlands	A	0.0150445
2507	Pig	Netherlands	B	0.0910153
2507	Pig	Netherlands	C	0.055244
2508	Pig	Netherlands	A	0
2508	Pig	Netherlands	B	0
2508	Pig	Netherlands	C	0
2509	Pig	Netherlands	A	0.267237
2509	Pig	Netherlands	B	2.67821
2509	Pig	Netherlands	C	5.04312
2510	Pig	Netherlands	A	0
2510	Pig	Netherlands	B	0.528097
2510	Pig	Netherlands	C	0
2511	Pig	Netherlands	A	0.00368438
2511	Pig	Netherlands	B	0.0273333
2511	Pig	Netherlands	C	0.00960569
2512	Pig	Netherlands	A	0.369212
2512	Pig	Netherlands	B	1.85144
2512	Pig	Netherlands	C	0.0036916
2513	Pig	Netherlands	A	0
2513	Pig	Netherlands	B	0
2513	Pig	Netherlands	C	0
2514	Pig	Netherlands	A	0
2514	Pig	Netherlands	B	0
2514	Pig	Netherlands	C	0
2515	Pig	Netherlands	A	0.215139
2515	Pig	Netherlands	B	0
2515	Pig	Netherlands	C	0
2516	Pig	Netherlands	A	0
2516	Pig	Netherlands	B	0
2516	Pig	Netherlands	C	0
2601	Broiler	Netherlands	A	0
2601	Broiler	Netherlands	B	0
2601	Broiler	Netherlands	C	0
2602	Broiler	Netherlands	A	1.01622
2602	Broiler	Netherlands	B	1.49655
2602	Broiler	Netherlands	C	0
2603	Broiler	Netherlands	A	NA
2603	Broiler	Netherlands	B	0
2603	Broiler	Netherlands	C	0
2604	Broiler	Netherlands	A	0
2604	Broiler	Netherlands	B	0
2604	Broiler	Netherlands	C	0
2605	Broiler	Netherlands	A	0
2605	Broiler	Netherlands	B	0
2605	Broiler	Netherlands	C	0
2606	Broiler	Netherlands	A	0
2606	Broiler	Netherlands	B	0
2606	Broiler	Netherlands	C	0
2607	Broiler	Netherlands	A	0
2607	Broiler	Netherlands	B	0.204944
2607	Broiler	Netherlands	C	0
2608	Broiler	Netherlands	A	0
2608	Broiler	Netherlands	B	0
2608	Broiler	Netherlands	C	0
2609	Broiler	Netherlands	A	0
2609	Broiler	Netherlands	B	0
2609	Broiler	Netherlands	C	0
2610	Broiler	Netherlands	A	NA
2610	Broiler	Netherlands	B	NA
2610	Broiler	Netherlands	C	NA
2611	Broiler	Netherlands	A	0
2611	Broiler	Netherlands	B	0
2611	Broiler	Netherlands	C	0
2612	Broiler	Netherlands	A	0
2612	Broiler	Netherlands	B	0
2612	Broiler	Netherlands	C	0
2614	Broiler	Netherlands	A	0
2614	Broiler	Netherlands	B	0
2614	Broiler	Netherlands	C	0
2615	Broiler	Netherlands	A	0
2615	Broiler	Netherlands	B	0
2615	Broiler	Netherlands	C	0

## Sheet: Period_Sampling
Farm_id	Sampling1	Sampling2	Sampling 3
1501	2017-10-16	2018-06-11	2018-12-12
1502	2017-10-24	2018-06-01	2018-12-06
1503	2017-10-27	2018-06-08	2018-12-13
1504	2017-11-08	2018-06-19	2018-12-12
1505	2017-11-08	2018-06-12	2019-01-15
1506	2017-11-14	2018-07-30	2019-01-14
1507	2017-11-16	2018-08-16	2019-02-14
1508	2017-11-22	2018-07-02	2019-02-13
1509	2017-11-23	2018-07-24	2019-02-08
1510	2018-01-23	2018-09-03	2019-02-20
1511	2018-02-06	2018-09-10	2019-02-07
1512	2018-02-07	2018-09-24	2019-03-04
1513	2018-02-16	NA	NA
1514	2018-02-26	2018-09-04	2019-02-07
1515	2018-03-08	2018-09-11	2019-03-04
2501	2018-01-31	2018-07-18	2019-01-23
2502	2018-02-07	2018-08-01	2018-11-07
2503	2017-10-11	NA	NA
2504	2017-11-07	2018-05-23	2018-10-11
2505	2017-11-27	2018-05-01	2018-10-11
2506	2017-11-16	2018-04-30	2018-10-15
2507	2017-11-14	2018-05-14	2018-10-03
2508	2017-11-01	2018-06-12	2018-11-01
2509	2017-10-10	2018-07-31	2018-12-04
2510	2018-01-17	2018-08-15	2019-01-16
2511	2018-01-22	2018-05-02	2018-10-11
2512	2018-01-15	2018-06-05	2018-11-22
2513	2018-02-20	2018-08-14	2019-01-10
2514	2018-02-06	2018-08-08	2019-01-11
2515	2018-02-08	2018-08-09	2019-02-11
2516	2018-02-22	2018-08-10	2019-01-24
1601	2017-09-25	2018-06-21	2018-11-29
1602	2017-09-26	2018-07-17	2018-12-05
1603	2017-10-03	2018-07-03	2019-01-31
1604	2017-10-09	2018-06-18	2019-01-21
1605	2017-10-11	2018-06-04	2018-12-18
1606	2017-10-18	2018-05-27	2018-12-18
1607	2017-10-30	2018-06-11	2019-01-04
1608	2017-10-30	2018-05-26	2018-12-05
1609	2017-11-09	2018-05-26	2018-11-30
1610	2017-11-21	2018-05-26	2019-01-22
1611	2018-02-02	2018-09-03	2019-02-13
1612	2018-02-05	2018-08-20	2019-01-15
1613	2018-02-19	2018-08-27	2019-02-22
1614	2018-03-05	2018-08-28	2019-01-21
1615	2018-04-06	2018-09-07	2019-01-29
2601	2017-09-27	2018-06-07	20-12-2018
2602	2017-10-09	2018-06-08	1-11-2018
2603	2017-10-16	2018-06-14	8-11-2018
2604	2017-11-06	2018-05-22	2018-10-15
2605	2017-10-24	2018-06-04	30-10-2018
2606	2017-10-27	2018-05-07	2018-10-03
2607	2017-11-10	2018-07-20	14-12-2018
2608	2017-11-13	2018-05-31	2018-10-25
2609	2017-11-20	2018-09-25	20-2-2019
2611	2018-02-14	2018-09-12	20-12-2018
2612	2018-03-08	2018-06-15	22-11-2018
2614	2018-03-14	2018-08-09	1-4-2019
2615	2018-04-09	2018-08-30	25-1-2019
