# Supplementary material for: One Health surveillance of colistin-resistant Enterobacterales in Belgium and the Netherlands between 2017 and 2019
Source: PLoS One. 2024 Feb 23;19(2):e0298096. doi: 10.1371/journal.pone.0298096 (PMC10890735; doi:10.1371/journal.pone.0298096)
Supplement: S3 Table — (XLSX) [file pone.0298096.s007.xlsx]

## Sheet: Blad1
Supplementary Table 3: Sequenced isolates and their phenotypic and genotypic characteristics.
Isolate_ID	BioSample_accession	Studynumber	Location_ID	Country	Sector	Host	Location	afdeling_stal	Round	Material	Medium	Sampling_date	Final_ID	MIC_amoxicillin_clavulanic_acid	MIC_ampicillin	MIC_cefuroxim	MIC_cefotaxime	MIC_ceftazidime	MIC_cefoxitin	MIC_ciprofloxacin	MIC_fosfomycin	MIC_gentamicin	MIC_imipinem	MIC_meropenem	MIC_nitrofurantoin	MIC_piperacillin-tazobactam	MIC_tobramycin	MIC_trimethoprim	MIC_trimethoprim_sulfamethoxazole	DD_amoxicillin_clavulanic_acid_30	DD_amikacin_30	DD_ampicillin_10	DD_aztreonam_30	DD_ceftazidim_10	DD_cefoxitin_30	DD_ciprofloxacin_5	DD_ceftriaxone_30	DD_cefotaxime_30	DD_cefepime_30	DD_fosfomycin_200	DD_meropenem_10	DD_nitrofurantoin_300	DD_piperacillin_tazobactam_36	DD_trimethoprim_sulfamethoxazole_25	DD_temocillin_30	Colistin resistance	Colistin_MIC	Genome_Length	N50_value
1200116	SAMN32902546	110102115	1101021	Belgium	Hospital	Homo sapiens	1101	110102	1	Perianal swab	EMB-colistin	2017-11-08	Enterobacter asburiae	NA	NA	NA	NA	NA	NA	NA	NA	NA	NA	NA	NA	NA	NA	NA	NA	12	23	9	32	22	9	14	28	15	31	9	33	13	18	24	22	R	64	5067236	205211
1200254	SAMN32902547	110104129	1101041	Belgium	Hospital	Homo sapiens	1101	110104	1	Perianal swab	EMB-colistin	2017-12-06	Enterobacter asburiae	NA	NA	NA	NA	NA	NA	NA	NA	NA	NA	NA	NA	NA	NA	NA	NA	9	22	17	34	28	9	40	30	28	34	20	30	22	26	28	28	R	4	5044103	328128
1201131	SAMN32902548	120504105	1205041	Belgium	LTCF	Homo sapiens	1205	120504	1	Perianal swab	EMB-colistin	2018-06-14	Enterobacter asburiae	NA	NA	NA	NA	NA	NA	NA	NA	NA	NA	NA	NA	NA	NA	NA	NA	13	25	9	38	28	9	40	32	20	37	22	35	17	28	27	27	R	>64	4947791	165400
1201788	SAMN32902549	120804109	1208041	Belgium	LTCF	Homo sapiens	1208	120804	1	Perianal swab	EMB-colistin	2018-09-13	Enterobacter asburiae	NA	NA	NA	NA	NA	NA	NA	NA	NA	NA	NA	NA	NA	NA	NA	NA	9	24	10	30	27	9	40	32	30	36	21	32	15	28	26	28	R	64	4673028	280312
1202253	SAMN32902550	130208103	1302081	Belgium	Daycare	Homo sapiens	1302	130208	1	Feces swab	EMB-colistin	2018-11-14	Enterobacter asburiae	NA	NA	NA	NA	NA	NA	NA	NA	NA	NA	NA	NA	NA	NA	NA	NA	9	26	9	32	30	9	40	27	21	38	27	34	22	28	31	28	R	64	4830804	110443
1202266	SAMN32902551	130202103	1302021	Belgium	Daycare	Homo sapiens	1302	130202	1	Feces swab	EMB-colistin	2018-11-14	Enterobacter asburiae	NA	NA	NA	NA	NA	NA	NA	NA	NA	NA	NA	NA	NA	NA	NA	NA	9	22	13	34	25	9	37	30	21	33	20	29	21	23	29	24	R	16	4930220	151262
1202271	SAMN32902552	130205103	1302051	Belgium	Daycare	Homo sapiens	1302	130205	1	Feces swab	EMB-colistin	2018-11-14	Enterobacter asburiae	NA	NA	NA	NA	NA	NA	NA	NA	NA	NA	NA	NA	NA	NA	NA	NA	9	25	11	32	31	9	40	29	21	38	21	31	24	31	31	30	R	8	4882281	191251
1200148	SAMN32902587	110102116	1101021	Belgium	Hospital	Homo sapiens	1101	110102	1	Perianal swab	EMB-colistin	2017-11-22	Enterobacter roggenkampii	NA	NA	NA	NA	NA	NA	NA	NA	NA	NA	NA	NA	NA	NA	NA	NA	15	22	9	34	27	9	40	33	26	34	21	30	19	28	27	27	R	>64	4871748	164845
2201508	SAMN32902554	220106102	2201061	Netherlands	LTCF	Homo sapiens	2201	220106	1	Perianal swab	EMB-colistin	02-May-2018	Enterobacter asburiae	>= 32	>= 32	4	<= 0.25	<= 0.12	>= 64	<= 0.25	NA	NA	0.5	<= 0.25	<= 16	NA	<= 1	<= 0.5	<= 20	NA	NA	NA	NA	NA	NA	NA	NA	NA	NA	NA	NA	NA	NA	NA	NA	R	>64	4539825	260268
2203100	SAMN32902555	210207333	2102073	Netherlands	Hospital	Homo sapiens	2102	210207	2	Perianal swab	EMB-colistin	2018-11-13	Enterobacter asburiae	>= 32	16	4	<= 0.25	4	>= 64	<= 0.25	128	<= 1	2	<= 0.25	<= 16	<= 4	<= 1	<= 0.5	<= 20	NA	NA	NA	NA	NA	NA	NA	NA	NA	NA	NA	NA	NA	NA	NA	NA	R	>64	4860209	256995
2203419	SAMN32902556	231002106	2310021	Netherlands	Daycare	Homo sapiens	2310	231002	1	Feces swab	EMB-colistin	2019-01-07	Enterobacter asburiae	>= 32	>= 32	4	<= 0.25	<= 0.12	>= 64	<= 0.25	<= 16	<= 1	2	<= 0.25	32	<= 4	<= 1	<= 0.5	<= 20	NA	NA	NA	NA	NA	NA	NA	NA	NA	NA	NA	NA	NA	NA	NA	NA	R	>64	4452115	435990
1100867	SAMN32902557	160201109	1602011	Belgium	Broiler	Broiler	1602	160201	1	Feces swab	EMB-colistin	2017-09-26	Enterobacter cloacae	NA	NA	NA	NA	NA	NA	NA	NA	NA	NA	NA	NA	NA	NA	NA	NA	13	25	9	34	27	9	17	29	24	36	25	19	33	24	20	27	R	>64	5293451	216612
1100868	SAMN32902558	160201109	1602011	Belgium	Broiler	Broiler	1602	160201	1	Feces swab	EMB-colistin	2017-09-26	Enterobacter cloacae	NA	NA	NA	NA	NA	NA	NA	NA	NA	NA	NA	NA	NA	NA	NA	NA	16	32	12	34	38	9	16	42	30	40	16	52	12	38	20	31	R	>64	5297060	304984
1201664	SAMN32902559	120901106	1209011	Belgium	LTCF	Homo sapiens	1209	120901	1	Perianal swab	EMB-colistin	2018-09-07	Enterobacter cloacae	NA	NA	NA	NA	NA	NA	NA	NA	NA	NA	NA	NA	NA	NA	NA	NA	12	23	9	34	26	9	33	26	18	33	20	32	11	25	29	28	R	>64	5086402	256769
1202351	SAMN32902560	110103346	1101033	Belgium	Hospital	Homo sapiens	1101	110103	2	Perianal swab	EMB-colistin	2018-11-21	Enterobacter cloacae	NA	NA	NA	NA	NA	NA	NA	NA	NA	NA	NA	NA	NA	NA	NA	NA	9	24	9	32	24	9	35	31	21	35	18	32	16	25	30	24	R	32	5055909	281180
1202420	SAMN32902561	130101105	1301011	Belgium	Daycare	Homo sapiens	1301	130101	1	Feces swab	EMB-colistin	2018-11-20	Enterobacter cloacae	NA	NA	NA	NA	NA	NA	NA	NA	NA	NA	NA	NA	NA	NA	NA	NA	9	21	9	29	24	9	34	29	17	33	22	31	17	25	29	27	R	16	5016070	206746
2200841	SAMN32902562	210201116	2102011	Netherlands	Hospital	Homo sapiens	2102	210201	1	Perianal swab	EMB-colistin	20-Oct-2017	Enterobacter cloacae	>= 32	>= 32	4	<= 0.25	0.25	>= 64	<= 0.25	32	<= 1	<= 0.25	<= 0.25	64	<= 4	<= 1	<= 0.5	<= 20	NA	NA	NA	NA	NA	NA	NA	NA	NA	NA	NA	NA	NA	NA	NA	NA	R	>64	5076433	258799
2200842	SAMN32902563	210203122	2102031	Netherlands	Hospital	Homo sapiens	2102	210203	1	Perianal swab	EMB-colistin	20-Oct-2017	Enterobacter cloacae	>= 32	>= 32	16	<= 0.25	0.25	>= 64	<= 0.25	>= 256	<= 1	2	<= 0.25	64	8	<= 1	<= 0.5	<= 20	NA	NA	NA	NA	NA	NA	NA	NA	NA	NA	NA	NA	NA	NA	NA	NA	R	32	5148070	251500
2201506	SAMN32902564	220103109	2201031	Netherlands	LTCF	Homo sapiens	2201	220103	1	Perianal swab	EMB-colistin	02-May-2018	Enterobacter cloacae	>= 32	>= 32	4	<= 0.25	0.25	>= 64	<= 0.25	NA	NA	<= 0.25	<= 0.25	32	NA	<= 1	<= 0.5	<= 20	NA	NA	NA	NA	NA	NA	NA	NA	NA	NA	NA	NA	NA	NA	NA	NA	R	>64	4824259	203498
2202781	SAMN32902565	231102103	2311021	Netherlands	Daycare	Homo sapiens	2311	231102	1	Feces swab	EMB-colistin	22-Oct-2018	Enterobacter cloacae	>= 32	>= 32	16	<= 0.25	0.5	>= 64	<= 0.25	128	<= 1	4	<= 0.25	64	8	<= 1	<= 0.5	<= 20	NA	NA	NA	NA	NA	NA	NA	NA	NA	NA	NA	NA	NA	NA	NA	NA	R	>64	4855855	479851
2202985	SAMN32902566	231801102	2318011	Netherlands	Daycare	Homo sapiens	2318	231801	1	Feces swab	EMB-colistin	2018-11-05	Enterobacter cloacae	>= 32	>= 32	8	<= 0.25	0.5	>= 64	<= 0.25	32	<= 1	0.5	<= 0.25	32	<= 4	<= 1	<= 0.5	<= 20	NA	NA	NA	NA	NA	NA	NA	NA	NA	NA	NA	NA	NA	NA	NA	NA	R	64	4892732	239529
2203119	SAMN32902567	231702107	2317021	Netherlands	Daycare	Homo sapiens	2317	231702	1	Feces swab	EMB-colistin	2018-11-15	Enterobacter cloacae	>= 32	>= 32	>= 64	<= 0.25	4	>= 64	<= 0.25	64	<= 1	1	<= 0.25	64	<= 4	<= 1	<= 0.5	<= 20	NA	NA	NA	NA	NA	NA	NA	NA	NA	NA	NA	NA	NA	NA	NA	NA	R	>64	5149783	507510
2203467	SAMN32902568	232502104	2325021	Netherlands	Daycare	Homo sapiens	2325	232502	1	Feces swab	EMB-colistin	2019-01-18	Enterobacter cloacae	>= 32	>= 32	4	<= 0.25	<= 0.12	>= 64	<= 0.25	64	<= 1	<= 0.25	<= 0.25	32	<= 4	<= 1	<= 0.5	<= 20	NA	NA	NA	NA	NA	NA	NA	NA	NA	NA	NA	NA	NA	NA	NA	NA	R	32	4993643	176064
1202757	SAMN32902569	131402106	1314021	Belgium	Daycare	Homo sapiens	1314	131402	1	Feces swab	EMB-colistin	2019-02-05	Enterobacter hormaechei	NA	NA	NA	NA	NA	NA	NA	NA	NA	NA	NA	NA	NA	NA	NA	NA	12	25	9	36	27	9	37	29	18	35	22	35	9	24	28	28	R	8	4709834	201807
2202636	SAMN32902570	210207316	2102073	Netherlands	Hospital	Homo sapiens	2102	210207	2	Perianal swab	EMB-colistin	09-Oct-2018	Enterobacter hormaechei	>= 32	>= 32	32	<= 0.25	0.5	>= 64	<= 0.25	64	<= 1	0.5	<= 0.25	<= 16	NA	<= 1	<= 0.5	<= 20	NA	NA	NA	NA	NA	NA	NA	NA	NA	NA	NA	NA	NA	NA	NA	NA	R	16	4984138	231644
2202656	SAMN32902571	210203323	2102033	Netherlands	Hospital	Homo sapiens	2102	210203	2	Perianal swab	EMB-colistin	12-Oct-2018	Enterobacter hormaechei	>= 32	>= 32	>= 64	32	>= 64	>= 64	2	128	8	2	<= 0.25	64	NA	8	<= 0.5	<= 20	NA	NA	NA	NA	NA	NA	NA	NA	NA	NA	NA	NA	NA	NA	NA	NA	R	32	5125578	282134
2202785	SAMN32902572	210203334	2102033	Netherlands	Hospital	Homo sapiens	2102	210203	2	Stoma swab	EMB-colistin	23-Oct-2018	Enterobacter hormaechei	>= 32	>= 32	>= 64	>= 64	>= 64	>= 64	>= 4	64	<= 1	<= 0.25	0.5	64	NA	<= 1	2	<= 20	NA	NA	NA	NA	NA	NA	NA	NA	NA	NA	NA	NA	NA	NA	NA	NA	R	16	4973523	299754
2203489	SAMN32902573	232204103	2322041	Netherlands	Daycare	Homo sapiens	2322	232204	1	Feces swab	EMB-colistin	2019-01-23	Enterobacter hormaechei	>= 32	>= 32	16	<= 0.25	0.5	>= 64	<= 0.25	128	<= 1	1	<= 0.25	64	<= 4	<= 1	<= 0.5	<= 20	NA	NA	NA	NA	NA	NA	NA	NA	NA	NA	NA	NA	NA	NA	NA	NA	R	16	4618964	510915
1201669	SAMN32902574	120901110	1209011	Belgium	LTCF	Homo sapiens	1209	120901	1	Perianal swab	EMB-colistin	2018-09-07	Enterobacter kobei	NA	NA	NA	NA	NA	NA	NA	NA	NA	NA	NA	NA	NA	NA	NA	NA	9	23	9	28	27	9	36	30	18	33	18	31	17	25	27	24	R	16	4814648	408608
1201978	SAMN32902575	110101311	1101013	Belgium	Hospital	Homo sapiens	1101	110101	2	Perianal swab	EMB-colistin	10-Oct-2018	Enterobacter kobei	NA	NA	NA	NA	NA	NA	NA	NA	NA	NA	NA	NA	NA	NA	NA	NA	13	23	9	34	29	9	40	32	20	40	13	35	17	30	33	28	R	>64	4690942	225088
1202092	SAMN32902576	110103326	1101033	Belgium	Hospital	Homo sapiens	1101	110103	2	Perianal swab	EMB-colistin	24-Oct-2018	Enterobacter kobei	NA	NA	NA	NA	NA	NA	NA	NA	NA	NA	NA	NA	NA	NA	NA	NA	9	21	9	19	18	9	38	9	9	15	22	28	16	22	25	23	R	64	5175501	194785
1202310	SAMN32902577	130206103	1302061	Belgium	Daycare	Homo sapiens	1302	130206	1	Feces swab	EMB-colistin	2018-11-14	Enterobacter kobei	NA	NA	NA	NA	NA	NA	NA	NA	NA	NA	NA	NA	NA	NA	NA	NA	9	22	9	31	25	9	40	30	17	34	24	29	17	26	32	26	R	>64	5065888	184152
1202428	SAMN32902578	130103102	1301031	Belgium	Daycare	Homo sapiens	1301	130103	1	Feces swab	EMB-colistin	2018-11-20	Enterobacter kobei	NA	NA	NA	NA	NA	NA	NA	NA	NA	NA	NA	NA	NA	NA	NA	NA	25	24	9	37	28	26	34	35	23	32	27	31	17	23	27	27	R	>64	4975229	124480
1202718	SAMN32902579	130809102	1308091	Belgium	Daycare	Homo sapiens	1308	130809	1	Feces swab	EMB-colistin	2019-01-30	Enterobacter kobei	NA	NA	NA	NA	NA	NA	NA	NA	NA	NA	NA	NA	NA	NA	NA	NA	9	25	9	35	31	9	40	29	21	40	34	37	19	31	31	32	R	>64	4852539	110026
2202943	SAMN32902580	210207326	2102073	Netherlands	Hospital	Homo sapiens	2102	210207	2	Perianal swab	EMB-colistin	30-Oct-2018	Enterobacter kobei	>= 32	>= 32	16	<= 0.25	0.25	>= 64	1	32	<= 1	1	<= 0.25	32	NA	<= 1	>= 16	>= 320	NA	NA	NA	NA	NA	NA	NA	NA	NA	NA	NA	NA	NA	NA	NA	NA	R	>64	4905609	149288
2203229	SAMN32902581	230301107	2303011	Netherlands	Daycare	Homo sapiens	2303	230301	1	Feces swab	EMB-colistin	2018-11-26	Enterobacter kobei	>= 32	>= 32	4	<= 0.25	0.25	>= 64	<= 0.25	<= 16	<= 1	0.5	<= 0.25	<= 16	<= 4	<= 1	<= 0.5	<= 20	NA	NA	NA	NA	NA	NA	NA	NA	NA	NA	NA	NA	NA	NA	NA	NA	R	>64	4790299	163732
1101285	SAMN32902582	151002103	1510021	Belgium	Pig	Pig	1510	151002	1	Feces swab	EMB-colistin	2018-01-23	Enterobacter ludwigii	NA	NA	NA	NA	NA	NA	NA	NA	NA	NA	NA	NA	NA	NA	NA	NA	17	18	17	32	25	9	28	27	21	32	20	33	21	26	31	26	R	4	4932297	479154
1101286	SAMN32902583	151002103	1510021	Belgium	Pig	Pig	1510	151002	1	Feces swab	EMB-colistin	2018-01-23	Enterobacter ludwigii	NA	NA	NA	NA	NA	NA	NA	NA	NA	NA	NA	NA	NA	NA	NA	NA	16	18	16	33	25	9	27	28	20	32	18	32	19	25	30	26	R	8	4931824	323594
1101287	SAMN32902584	151002103	1510021	Belgium	Pig	Pig	1510	151002	1	Feces swab	EMB-colistin	2018-01-23	Enterobacter ludwigii	NA	NA	NA	NA	NA	NA	NA	NA	NA	NA	NA	NA	NA	NA	NA	NA	15	17	18	33	25	9	27	27	23	31	20	30	20	24	29	26	R	4	4934686	323594
1104130	SAMN32902585	151201307	1512013	Belgium	Pig	Pig	1512	151201	2	Feces swab	EMB-colistin	04-Mar-2019	Enterobacter ludwigii	NA	NA	NA	NA	NA	NA	NA	NA	NA	NA	NA	NA	NA	NA	NA	NA	9	15	9	34	23	9	34	29	9	35	22	30	18	23	32	26	R	4	4748491	460553
2203428	SAMN32902586	231001107	2310011	Netherlands	Daycare	Homo sapiens	2310	231001	1	Feces swab	EMB-colistin	2019-01-11	Enterobacter ludwigii	>= 32	>= 32	8	<= 0.25	0.25	>= 64	<= 0.25	>= 256	<= 1	0.5	<= 0.25	64	<= 4	<= 1	<= 0.5	<= 20	NA	NA	NA	NA	NA	NA	NA	NA	NA	NA	NA	NA	NA	NA	NA	NA	R	16	4889811	369764
1200149	SAMN32902588	110102116	1101021	Belgium	Hospital	Homo sapiens	1101	110102	1	Perianal swab	EMB-colistin	2017-11-22	Enterobacter roggenkampii	NA	NA	NA	NA	NA	NA	NA	NA	NA	NA	NA	NA	NA	NA	NA	NA	9	21	9	29	24	9	36	32	22	36	20	30	16	23	22	30	R	>64	4730603	452712
1200487	SAMN32902589	120103118	1201031	Belgium	LTCF	Homo sapiens	1201	120103	1	Perianal swab	EMB-colistin	2018-04-26	Enterobacter roggenkampii	NA	NA	NA	NA	NA	NA	NA	NA	NA	NA	NA	NA	NA	NA	NA	NA	9	20	9	27	27	9	40	30	12	36	23	29	19	25	25	27	R	16	4880967	201213
1201541	SAMN32902590	121206103	1212061	Belgium	LTCF	Homo sapiens	1212	121206	1	Perianal swab	EMB-colistin	2018-08-31	Enterobacter roggenkampii	NA	NA	NA	NA	NA	NA	NA	NA	NA	NA	NA	NA	NA	NA	NA	NA	9	20	9	29	26	9	37	30	19	34	21	29	17	25	30	29	R	>64	4915437	343105
1201675	SAMN32902591	121202111	1212021	Belgium	LTCF	Homo sapiens	1212	121202	1	Perianal swab	EMB-colistin	2018-08-31	Enterobacter roggenkampii	NA	NA	NA	NA	NA	NA	NA	NA	NA	NA	NA	NA	NA	NA	NA	NA	21	21	20	37	28	24	36	34	26	36	24	33	25	24	28	27	R	16	4964525	78123
1201792	SAMN32902592	121202111	1212021	Belgium	LTCF	Homo sapiens	1212	121202	1	Perianal swab	EMB-colistin	2018-08-31	Enterobacter roggenkampii	NA	NA	NA	NA	NA	NA	NA	NA	NA	NA	NA	NA	NA	NA	NA	NA	24	23	22	40	29	24	40	37	26	38	25	34	26	27	29	29	R	8	4990703	90831
1201794	SAMN32902593	121203104	1212031	Belgium	LTCF	Homo sapiens	1212	121203	1	Perianal swab	EMB-colistin	2018-08-31	Enterobacter roggenkampii	NA	NA	NA	NA	NA	NA	NA	NA	NA	NA	NA	NA	NA	NA	NA	NA	9	22	9	26	28	9	36	28	18	33	20	28	18	26	31	28	R	32	4919205	141260
1201812	SAMN32902594	110104314	1101043	Belgium	Hospital	Homo sapiens	1101	110104	2	Perianal swab	EMB-colistin	03-Oct-2018	Enterobacter roggenkampii	NA	NA	NA	NA	NA	NA	NA	NA	NA	NA	NA	NA	NA	NA	NA	NA	12	24	9	33	24	9	40	32	16	35	22	35	13	24	23	22	R	32	4809578	386568
1201813	SAMN32902595	110104314	1101043	Belgium	Hospital	Homo sapiens	1101	110104	2	Perianal swab	EMB-colistin	03-Oct-2018	Enterobacter roggenkampii	NA	NA	NA	NA	NA	NA	NA	NA	NA	NA	NA	NA	NA	NA	NA	NA	9	24	9	31	23	9	36	31	18	30	21	32	15	23	22	22	R	32	4808668	415433
1202145	SAMN32902596	110104335	1101043	Belgium	Hospital	Homo sapiens	1101	110104	2	Perianal swab	EMB-colistin	31-Oct-2018	Enterobacter roggenkampii	NA	NA	NA	NA	NA	NA	NA	NA	NA	NA	NA	NA	NA	NA	NA	NA	9	25	9	37	30	9	40	30	20	36	21	32	20	28	31	30	R	8	4861955	211576
1202247	SAMN32902597	130206102	1302061	Belgium	Daycare	Homo sapiens	1302	130206	1	Feces swab	EMB-colistin	2018-11-14	Enterobacter roggenkampii	NA	NA	NA	NA	NA	NA	NA	NA	NA	NA	NA	NA	NA	NA	NA	NA	9	23	9	28	25	9	36	29	20	32	21	30	16	24	9	26	R	64	4792556	338076
1202251	SAMN32902598	130206106	1302061	Belgium	Daycare	Homo sapiens	1302	130206	1	Feces swab	EMB-colistin	2018-11-14	Enterobacter quasiroggenkampii	NA	NA	NA	NA	NA	NA	NA	NA	NA	NA	NA	NA	NA	NA	NA	NA	9	20	11	32	28	9	36	29	20	35	21	32	12	25	9	28	R	>64	4732060	257217
1202255	SAMN32902599	130208106	1302081	Belgium	Daycare	Homo sapiens	1302	130208	1	Feces swab	EMB-colistin	2018-11-14	Enterobacter roggenkampii	NA	NA	NA	NA	NA	NA	NA	NA	NA	NA	NA	NA	NA	NA	NA	NA	9	23	9	30	27	9	36	28	19	34	20	30	20	24	29	28	R	64	4913621	133581
1202260	SAMN32902600	130203104	1302031	Belgium	Daycare	Homo sapiens	1302	130203	1	Feces swab	EMB-colistin	2018-11-14	Enterobacter roggenkampii	NA	NA	NA	NA	NA	NA	NA	NA	NA	NA	NA	NA	NA	NA	NA	NA	21	23	21	37	29	25	36	36	26	35	40	33	22	25	29	28	R	64	4806982	91802
1202261	SAMN32902601	130201101	1302011	Belgium	Daycare	Homo sapiens	1302	130201	1	Feces swab	EMB-colistin	2018-11-14	Enterobacter roggenkampii	NA	NA	NA	NA	NA	NA	NA	NA	NA	NA	NA	NA	NA	NA	NA	NA	9	21	9	24	17	9	38	20	9	36	22	29	20	21	32	25	R	32	4890758	156467
1202265	SAMN32902602	130201108	1302011	Belgium	Daycare	Homo sapiens	1302	130201	1	Feces swab	EMB-colistin	2018-11-14	Enterobacter roggenkampii	NA	NA	NA	NA	NA	NA	NA	NA	NA	NA	NA	NA	NA	NA	NA	NA	9	22	9	28	29	9	38	29	19	34	34	30	19	25	26	28	R	16	4989533	179235
1202277	SAMN32902603	130205108	1302051	Belgium	Daycare	Homo sapiens	1302	130205	1	Feces swab	EMB-colistin	2018-11-14	Enterobacter roggenkampii	NA	NA	NA	NA	NA	NA	NA	NA	NA	NA	NA	NA	NA	NA	NA	NA	23	25	25	38	30	29	38	36	31	36	40	33	24	25	9	31	R	32	4802656	104500
1202278	SAMN32902604	130205110	1302051	Belgium	Daycare	Homo sapiens	1302	130205	1	Feces swab	EMB-colistin	2018-11-14	Enterobacter roggenkampii	NA	NA	NA	NA	NA	NA	NA	NA	NA	NA	NA	NA	NA	NA	NA	NA	9	22	9	32	28	9	40	35	20	35	17	29	21	26	31	29	R	64	5022980	183236
1202424	SAMN32902605	130101110	1301011	Belgium	Daycare	Homo sapiens	1301	130101	1	Feces swab	EMB-colistin	2018-11-20	Enterobacter roggenkampii	NA	NA	NA	NA	NA	NA	NA	NA	NA	NA	NA	NA	NA	NA	NA	NA	9	23	12	31	25	9	36	29	19	32	22	30	18	25	28	25	R	64	4836343	93363
1202526	SAMN32902606	130601102	1306011	Belgium	Daycare	Homo sapiens	1306	130601	1	Feces swab	EMB-colistin	2018-12-11	Enterobacter roggenkampii	NA	NA	NA	NA	NA	NA	NA	NA	NA	NA	NA	NA	NA	NA	NA	NA	9	24	13	35	27	9	37	31	20	33	21	29	19	25	29	27	R	64	4842317	158872
1202528	SAMN32902607	130602104	1306021	Belgium	Daycare	Homo sapiens	1306	130602	1	Feces swab	EMB-colistin	2018-12-11	Enterobacter roggenkampii	NA	NA	NA	NA	NA	NA	NA	NA	NA	NA	NA	NA	NA	NA	NA	NA	9	22	9	34	26	9	35	32	19	32	22	29	17	26	27	27	R	64	4901996	169804
1202562	SAMN32902608	131003102	1310031	Belgium	Daycare	Homo sapiens	1310	131003	1	Feces swab	EMB-colistin	2018-12-17	Enterobacter roggenkampii	NA	NA	NA	NA	NA	NA	NA	NA	NA	NA	NA	NA	NA	NA	NA	NA	24	28	22	40	32	23	40	40	29	37	40	38	23	29	31	30	R	16	4827270	96380
1202664	SAMN32902609	131102101	1311021	Belgium	Daycare	Homo sapiens	1311	131102	1	Feces swab	EMB-colistin	2019-01-28	Enterobacter roggenkampii	NA	NA	NA	NA	NA	NA	NA	NA	NA	NA	NA	NA	NA	NA	NA	NA	9	23	9	30	30	9	37	31	21	35	20	30	19	28	26	28	R	>64	5093231	177549
1202666	SAMN32902553	131102103	1311021	Belgium	Daycare	Homo sapiens	1311	131102	1	Feces swab	EMB-colistin	2019-01-28	Enterobacter quasiroggenkampii	NA	NA	NA	NA	NA	NA	NA	NA	NA	NA	NA	NA	NA	NA	NA	NA	9	22	9	26	24	9	36	26	17	31	17	29	16	25	6	25	R	>64	4799750	189538
2200051	SAMN32902610	210203112	2102031	Netherlands	Hospital	Homo sapiens	2102	210203	1	Perianal swab	EMB-colistin	03-Oct-2017	Enterobacter roggenkampii	>= 32	>= 32	>= 64	<= 0.25	<= 0.12	>= 64	<= 0.25	32	<= 1	1	<= 0.25	<= 16	NA	<= 1	<= 0.5	<= 20	NA	NA	NA	NA	NA	NA	NA	NA	NA	NA	NA	NA	NA	NA	NA	NA	R	>64	4917334	137915
2200117	SAMN32902611	210205101	2102051	Netherlands	Hospital	Homo sapiens	2102	210205	1	Perianal swab	EMB-colistin	03-Oct-2017	Enterobacter roggenkampii	>= 32	16	2	<= 0.25	<= 0.12	>= 64	<= 0.25	<= 16	<= 1	0.5	<= 0.25	<= 16	NA	<= 1	<= 0.5	<= 20	NA	NA	NA	NA	NA	NA	NA	NA	NA	NA	NA	NA	NA	NA	NA	NA	R	>64	4978010	118264
2202987	SAMN32902612	231301104	2313011	Netherlands	Daycare	Homo sapiens	2313	231301	1	Feces swab	EMB-colistin	2018-11-06	Enterobacter roggenkampii	>= 32	>= 32	>= 64	<= 0.25	0.5	>= 64	<= 0.25	128	<= 1	1	<= 0.25	32	<= 4	<= 1	<= 0.5	<= 20	NA	NA	NA	NA	NA	NA	NA	NA	NA	NA	NA	NA	NA	NA	NA	NA	R	64	4988680	106108
2203468	SAMN32902613	232501114	2325011	Netherlands	Daycare	Homo sapiens	2325	232501	1	Feces swab	EMB-colistin	2019-01-18	Enterobacter cloacae	>= 32	>= 32	32	<= 0.25	0.25	>= 64	<= 0.25	<= 16	<= 1	1	<= 0.25	<= 16	<= 4	<= 1	<= 0.5	<= 20	NA	NA	NA	NA	NA	NA	NA	NA	NA	NA	NA	NA	NA	NA	NA	NA	R	32	4993651	176058
2203507	SAMN32902614	232501114	2325011	Netherlands	Daycare	Homo sapiens	2325	232501	1	Feces swab	EMB-colistin	2019-01-18	Enterobacter roggenkampii	>= 32	>= 32	16	<= 0.25	0.25	>= 64	<= 0.25	64	<= 1	1	<= 0.25	<= 16	<= 4	<= 1	<= 0.5	<= 20	NA	NA	NA	NA	NA	NA	NA	NA	NA	NA	NA	NA	NA	NA	NA	NA	R	>64	4930698	103779
1100008	SAMN32902615	150101104	1501011	Belgium	Pig	Pig	1501	150101	1	Feces swab	EMB-colistin	16-Oct-2017	Escherichia coli	NA	NA	NA	NA	NA	NA	NA	NA	NA	NA	NA	NA	NA	NA	NA	NA	18	20	9	32	25	26	37	32	22	32	32	31	20	21	9	25	S	2	4872602	103090
1100010	SAMN32902616	150101107	1501011	Belgium	Pig	Pig	1501	150101	1	Feces swab	EMB-colistin	16-Oct-2017	Escherichia coli	NA	NA	NA	NA	NA	NA	NA	NA	NA	NA	NA	NA	NA	NA	NA	NA	19	21	9	34	27	25	38	32	24	33	29	32	22	27	9	27	R	4	5129858	77719
1100014	SAMN32902617	150102110	1501021	Belgium	Pig	Pig	1501	150102	1	Feces swab	EMB-colistin	16-Oct-2017	Escherichia coli	NA	NA	NA	NA	NA	NA	NA	NA	NA	NA	NA	NA	NA	NA	NA	NA	19	22	9	32	26	28	22	32	25	34	30	32	20	25	9	20	R	8	4865655	100755
1100215	SAMN32902618	150301125	1503011	Belgium	Pig	Pig	1503	150301	1	Feces swab	EMB-colistin	27-Oct-2017	Escherichia coli	NA	NA	NA	NA	NA	NA	NA	NA	NA	NA	NA	NA	NA	NA	NA	NA	22	25	9	38	31	28	40	33	26	36	32	37	23	27	9	27	R	4	5539012	92016
1100455	SAMN32902619	150401108	1504011	Belgium	Pig	Pig	1504	150401	1	Feces swab	EMB-colistin	2017-11-08	Escherichia coli	NA	NA	NA	NA	NA	NA	NA	NA	NA	NA	NA	NA	NA	NA	NA	NA	19	24	9	37	29	26	35	33	24	35	29	32	18	24	9	26	R	8	5089755	79505
1100456	SAMN32902620	150401108	1504011	Belgium	Pig	Pig	1504	150401	1	Feces swab	EMB-colistin	2017-11-08	Escherichia coli	NA	NA	NA	NA	NA	NA	NA	NA	NA	NA	NA	NA	NA	NA	NA	NA	20	23	9	35	27	22	33	33	25	33	27	33	18	26	9	25	R	16	5135277	83337
1100457	SAMN32902621	150401109	1504011	Belgium	Pig	Pig	1504	150401	1	Feces swab	EMB-colistin	2017-11-08	Escherichia coli	NA	NA	NA	NA	NA	NA	NA	NA	NA	NA	NA	NA	NA	NA	NA	NA	18	22	9	26	24	27	33	31	23	34	28	31	18	23	9	23	R	16	5415404	230996
1100458	SAMN32902622	150402102	1504021	Belgium	Pig	Pig	1504	150402	1	Feces swab	EMB-colistin	2017-11-08	Escherichia coli	NA	NA	NA	NA	NA	NA	NA	NA	NA	NA	NA	NA	NA	NA	NA	NA	19	21	9	37	29	23	34	33	28	33	29	33	19	27	9	27	R	8	5123669	124343
1100465	SAMN32902623	150403103	1504031	Belgium	Pig	Pig	1504	150403	1	Feces swab	EMB-colistin	2017-11-08	Escherichia coli	NA	NA	NA	NA	NA	NA	NA	NA	NA	NA	NA	NA	NA	NA	NA	NA	20	21	9	34	28	23	36	33	24	32	31	33	20	28	9	25	R	8	5119751	124378
1100471	SAMN32902624	150501106	1505011	Belgium	Pig	Pig	1505	150501	1	Feces swab	EMB-colistin	2017-11-08	Escherichia coli	NA	NA	NA	NA	NA	NA	NA	NA	NA	NA	NA	NA	NA	NA	NA	NA	25	21	24	36	28	27	35	34	27	35	22	34	21	28	32	27	R	4	5203089	86283
1100484	SAMN32902625	150601101	1506011	Belgium	Pig	Pig	1506	150601	1	Feces swab	EMB-colistin	2017-11-14	Escherichia coli	NA	NA	NA	NA	NA	NA	NA	NA	NA	NA	NA	NA	NA	NA	NA	NA	23	22	23	34	26	23	33	34	26	35	17	33	20	26	13	26	R	4	5280900	154646
1100492	SAMN32902626	150801101	1508011	Belgium	Pig	Pig	1508	150801	1	Feces swab	EMB-colistin	2017-11-22	Escherichia coli	NA	NA	NA	NA	NA	NA	NA	NA	NA	NA	NA	NA	NA	NA	NA	NA	19	24	9	38	28	24	34	34	24	34	30	34	18	25	9	26	R	8	5138477	148880
1100494	SAMN32902627	150801102	1508011	Belgium	Pig	Pig	1508	150801	1	Feces swab	EMB-colistin	2017-11-22	Escherichia coli	NA	NA	NA	NA	NA	NA	NA	NA	NA	NA	NA	NA	NA	NA	NA	NA	18	23	9	40	27	25	35	35	27	35	26	34	24	24	9	26	R	8	5239395	258570
1100505	SAMN32902628	150801108	1508011	Belgium	Pig	Pig	1508	150801	1	Feces swab	EMB-colistin	2017-11-22	Escherichia coli	NA	NA	NA	NA	NA	NA	NA	NA	NA	NA	NA	NA	NA	NA	NA	NA	17	24	9	32	25	25	35	31	21	32	31	34	20	24	9	22	R	16	5099823	142820
1100511	SAMN32902629	150802101	1508021	Belgium	Pig	Pig	1508	150802	1	Feces swab	EMB-colistin	2017-11-22	Escherichia coli	NA	NA	NA	NA	NA	NA	NA	NA	NA	NA	NA	NA	NA	NA	NA	NA	21	23	9	33	28	27	28	32	25	33	27	33	25	24	9	25	R	8	5563385	278159
1100522	SAMN32902630	150802109	1508021	Belgium	Pig	Pig	1508	150802	1	Feces swab	EMB-colistin	2017-11-22	Escherichia coli	NA	NA	NA	NA	NA	NA	NA	NA	NA	NA	NA	NA	NA	NA	NA	NA	20	26	9	30	27	25	37	32	26	35	23	31	21	29	9	26	R	8	5161398	148880
1100523	SAMN32902631	150803101	1508031	Belgium	Pig	Pig	1508	150803	1	Feces swab	EMB-colistin	2017-11-22	Escherichia coli	NA	NA	NA	NA	NA	NA	NA	NA	NA	NA	NA	NA	NA	NA	NA	NA	22	25	21	31	26	23	27	31	25	31	33	32	23	25	9	23	R	8	5265659	119217
1100524	SAMN32902632	150803102	1508031	Belgium	Pig	Pig	1508	150803	1	Feces swab	EMB-colistin	2017-11-22	Escherichia coli	NA	NA	NA	NA	NA	NA	NA	NA	NA	NA	NA	NA	NA	NA	NA	NA	22	23	9	32	28	25	29	31	25	33	32	34	23	27	9	25	R	8	5603003	197119
1100531	SAMN32902633	150803108	1508031	Belgium	Pig	Pig	1508	150803	1	Feces swab	EMB-colistin	2017-11-22	Escherichia coli	NA	NA	NA	NA	NA	NA	NA	NA	NA	NA	NA	NA	NA	NA	NA	NA	21	24	20	36	27	24	29	32	23	32	36	33	25	27	33	26	R	8	5284666	107448
1100534	SAMN32902634	150901102	1509011	Belgium	Pig	Pig	1509	150901	1	Feces swab	EMB-colistin	2017-11-23	Escherichia coli	NA	NA	NA	NA	NA	NA	NA	NA	NA	NA	NA	NA	NA	NA	NA	NA	21	21	9	31	29	27	33	30	25	33	34	33	25	28	9	23	R	8	4818608	132724
1100536	SAMN32902635	150901109	1509011	Belgium	Pig	Pig	1509	150901	1	Feces swab	EMB-colistin	2017-11-23	Escherichia coli	NA	NA	NA	NA	NA	NA	NA	NA	NA	NA	NA	NA	NA	NA	NA	NA	18	25	9	37	27	29	34	32	25	34	28	33	23	21	9	27	R	4	5241734	438080
1100539	SAMN32902636	150901112	1509011	Belgium	Pig	Pig	1509	150901	1	Feces swab	EMB-colistin	2017-11-23	Escherichia coli	NA	NA	NA	NA	NA	NA	NA	NA	NA	NA	NA	NA	NA	NA	NA	NA	19	18	9	35	27	25	34	32	24	33	27	33	21	25	9	27	R	16	4698451	97492
1100542	SAMN32902637	150902101	1509021	Belgium	Pig	Pig	1509	150902	1	Feces swab	EMB-colistin	2017-11-23	Escherichia coli	NA	NA	NA	NA	NA	NA	NA	NA	NA	NA	NA	NA	NA	NA	NA	NA	19	21	9	36	26	24	23	32	22	33	26	34	20	26	9	26	R	4	5079307	113548
1100543	SAMN32902638	150902102	1509021	Belgium	Pig	Pig	1509	150902	1	Feces swab	EMB-colistin	2017-11-23	Escherichia coli	NA	NA	NA	NA	NA	NA	NA	NA	NA	NA	NA	NA	NA	NA	NA	NA	21	20	9	36	28	26	34	34	25	34	26	33	18	27	9	28	R	8	4816347	140809
1100843	SAMN32902639	160101104	1601011	Belgium	Broiler	Broiler	1601	160101	1	Feces swab	EMB-colistin	2017-09-25	Escherichia coli	NA	NA	NA	NA	NA	NA	NA	NA	NA	NA	NA	NA	NA	NA	NA	NA	18	20	9	33	27	21	30	31	20	32	27	32	22	24	9	25	S	0.5	5254148	180469
1101292	SAMN32902640	151003110	1510031	Belgium	Pig	Pig	1510	151003	1	Feces swab	EMB-colistin	2018-01-23	Escherichia coli	NA	NA	NA	NA	NA	NA	NA	NA	NA	NA	NA	NA	NA	NA	NA	NA	22	17	23	31	25	23	29	32	24	31	26	30	23	26	29	21	R	16	5059941	127394
1101374	SAMN32902641	161201101	1612011	Belgium	Broiler	Broiler	1612	161201	1	Feces swab	EMB-colistin	2018-02-05	Escherichia coli	NA	NA	NA	NA	NA	NA	NA	NA	NA	NA	NA	NA	NA	NA	NA	NA	18	21	9	32	28	26	25	32	26	31	26	33	14	23	9	24	R	4	5001369	78244
1101375	SAMN32902642	161202108	1612021	Belgium	Broiler	Broiler	1612	161202	1	Feces swab	EMB-colistin	2018-02-05	Escherichia coli	NA	NA	NA	NA	NA	NA	NA	NA	NA	NA	NA	NA	NA	NA	NA	NA	18	20	9	32	26	25	25	32	26	32	28	31	21	23	9	19	R	4	5344592	104539
1101384	SAMN32902643	151101108	1511011	Belgium	Pig	Pig	1511	151101	1	Feces swab	EMB-colistin	2018-02-06	Escherichia coli	NA	NA	NA	NA	NA	NA	NA	NA	NA	NA	NA	NA	NA	NA	NA	NA	24	24	25	36	28	28	40	35	26	36	32	40	26	29	35	28	R	8	5199093	106676
1101385	SAMN32902644	151102108	1511021	Belgium	Pig	Pig	1511	151102	1	Feces swab	EMB-colistin	2018-02-06	Escherichia coli	NA	NA	NA	NA	NA	NA	NA	NA	NA	NA	NA	NA	NA	NA	NA	NA	24	25	24	36	28	26	38	34	29	37	27	35	25	30	36	26	R	16	5203445	132831
1101453	SAMN32902645	151201119	1512011	Belgium	Pig	Pig	1512	151201	1	Feces swab	EMB-colistin	2018-02-07	Escherichia coli	NA	NA	NA	NA	NA	NA	NA	NA	NA	NA	NA	NA	NA	NA	NA	NA	18	23	9	30	23	22	30	28	22	29	29	30	18	23	9	24	R	4	4932337	123121
1101457	SAMN32902646	151201120	1512011	Belgium	Pig	Pig	1512	151201	1	Feces swab	EMB-colistin	2018-02-07	Escherichia coli	NA	NA	NA	NA	NA	NA	NA	NA	NA	NA	NA	NA	NA	NA	NA	NA	20	25	9	34	28	27	35	33	25	34	33	32	25	22	9	27	R	8	4897495	43405
1103245	SAMN32902647	160201309	1602013	Belgium	Broiler	Broiler	1602	160201	2	Feces swab	EMB-colistin	2018-12-05	Escherichia coli	NA	NA	NA	NA	NA	NA	NA	NA	NA	NA	NA	NA	NA	NA	NA	NA	19	17	19	32	22	20	31	29	19	9	30	32	20	23	29	21	R	4	5137264	232426
1103253	SAMN32902648	150402305	1504023	Belgium	Pig	Pig	1504	150402	2	Feces swab	EMB-colistin	2018-12-12	Escherichia coli	NA	NA	NA	NA	NA	NA	NA	NA	NA	NA	NA	NA	NA	NA	NA	NA	20	22	9	35	26	24	31	30	23	32	26	31	18	25	9	24	R	8	5092480	80568
1103284	SAMN32902649	150104309	1501043	Belgium	Pig	Pig	1501	150104	2	Feces swab	EMB-colistin	2018-12-12	Escherichia coli	NA	NA	NA	NA	NA	NA	NA	NA	NA	NA	NA	NA	NA	NA	NA	NA	19	19	9	31	24	22	31	30	21	29	31	30	21	21	9	26	R	16	5647877	125600
1103285	SAMN32902650	150104310	1501043	Belgium	Pig	Pig	1501	150104	2	Feces swab	EMB-colistin	2018-12-12	Escherichia coli	NA	NA	NA	NA	NA	NA	NA	NA	NA	NA	NA	NA	NA	NA	NA	NA	17	20	9	32	25	21	28	32	21	30	36	29	21	21	9	21	R	16	5544071	168499
1103288	SAMN32902651	150104315	1501043	Belgium	Pig	Pig	1501	150104	2	Feces swab	EMB-colistin	2018-12-12	Escherichia coli	NA	NA	NA	NA	NA	NA	NA	NA	NA	NA	NA	NA	NA	NA	NA	NA	17	16	9	33	24	20	29	31	23	29	33	29	21	21	24	22	R	16	5633920	159001
1103917	SAMN32902652	150604301	1506043	Belgium	Pig	Pig	1506	150604	2	Feces swab	EMB-colistin	2019-01-14	Escherichia coli	NA	NA	NA	NA	NA	NA	NA	NA	NA	NA	NA	NA	NA	NA	NA	NA	17	20	9	31	24	24	29	30	22	31	27	31	21	23	9	21	R	4	4781060	511011
1103947	SAMN32902653	151102302	1511023	Belgium	Pig	Pig	1511	151102	2	Feces swab	EMB-colistin	2019-02-07	Escherichia coli	NA	NA	NA	NA	NA	NA	NA	NA	NA	NA	NA	NA	NA	NA	NA	NA	22	20	21	32	24	23	31	30	23	31	27	31	19	26	31	22	R	8	5213232	126897
1103951	SAMN32902654	151104306	1511043	Belgium	Pig	Pig	1511	151104	2	Feces swab	EMB-colistin	2019-02-07	Escherichia coli	NA	NA	NA	NA	NA	NA	NA	NA	NA	NA	NA	NA	NA	NA	NA	NA	21	19	20	31	23	23	29	29	21	30	26	31	22	25	30	22	R	8	5210191	132831
1103952	SAMN32902655	150903304	1509033	Belgium	Pig	Pig	1509	150903	2	Feces swab	EMB-colistin	2019-02-08	Escherichia coli	NA	NA	NA	NA	NA	NA	NA	NA	NA	NA	NA	NA	NA	NA	NA	NA	18	21	9	34	23	24	32	33	25	32	33	34	19	24	6	25	R	4	4996482	108092
1103955	SAMN32902656	150903315	1509033	Belgium	Pig	Pig	1509	150903	2	Feces swab	EMB-colistin	2019-02-08	Escherichia coli	NA	NA	NA	NA	NA	NA	NA	NA	NA	NA	NA	NA	NA	NA	NA	NA	19	21	9	33	27	22	31	32	22	31	34	32	21	23	6	27	R	8	4819180	89681
1103956	SAMN32902657	150904301	1509043	Belgium	Pig	Pig	1509	150904	2	Feces swab	EMB-colistin	2019-02-08	Escherichia coli	NA	NA	NA	NA	NA	NA	NA	NA	NA	NA	NA	NA	NA	NA	NA	NA	23	20	23	37	25	24	37	35	23	33	25	33	23	26	6	26	R	8	5149567	128275
1103957	SAMN32902658	150904305	1509043	Belgium	Pig	Pig	1509	150904	2	Feces swab	EMB-colistin	2019-02-08	Escherichia coli	NA	NA	NA	NA	NA	NA	NA	NA	NA	NA	NA	NA	NA	NA	NA	NA	17	19	9	33	27	23	33	30	22	30	30	35	21	25	6	22	R	16	5238706	116075
1103958	SAMN32902659	150904306	1509043	Belgium	Pig	Pig	1509	150904	2	Feces swab	EMB-colistin	2019-02-08	Escherichia coli	NA	NA	NA	NA	NA	NA	NA	NA	NA	NA	NA	NA	NA	NA	NA	NA	16	20	9	33	25	23	30	30	22	30	31	33	18	22	6	25	R	4	4995864	116699
1103959	SAMN32902660	150904307	1509043	Belgium	Pig	Pig	1509	150904	2	Feces swab	EMB-colistin	2019-02-08	Escherichia coli	NA	NA	NA	NA	NA	NA	NA	NA	NA	NA	NA	NA	NA	NA	NA	NA	20	23	9	33	26	23	30	31	20	30	34	35	21	25	9	25	R	8	5037749	169973
1103964	SAMN32902661	150904315	1509043	Belgium	Pig	Pig	1509	150904	2	Feces swab	EMB-colistin	2019-02-08	Escherichia coli	NA	NA	NA	NA	NA	NA	NA	NA	NA	NA	NA	NA	NA	NA	NA	NA	18	19	9	34	25	22	24	34	19	33	30	31	20	23	6	25	R	8	5009150	193225
1103965	SAMN32902662	150801301	1508013	Belgium	Pig	Pig	1508	150801	2	Feces swab	EMB-colistin	2019-02-13	Escherichia coli	NA	NA	NA	NA	NA	NA	NA	NA	NA	NA	NA	NA	NA	NA	NA	NA	19	20	9	33	26	24	25	30	26	34	30	33	22	24	6	24	R	4	5703012	242049
1103967	SAMN32902663	150801302	1508013	Belgium	Pig	Pig	1508	150801	2	Feces swab	EMB-colistin	2019-02-13	Escherichia coli	NA	NA	NA	NA	NA	NA	NA	NA	NA	NA	NA	NA	NA	NA	NA	NA	17	20	9	33	27	24	26	30	21	33	30	34	20	23	6	20	R	8	5716048	170888
1103971	SAMN32902664	150801306	1508013	Belgium	Pig	Pig	1508	150801	2	Feces swab	EMB-colistin	2019-02-13	Escherichia coli	NA	NA	NA	NA	NA	NA	NA	NA	NA	NA	NA	NA	NA	NA	NA	NA	18	19	9	31	28	25	21	31	21	30	23	30	20	24	30	25	R	8	5237553	213325
1103977	SAMN32902665	150802302	1508023	Belgium	Pig	Pig	1508	150802	2	Feces swab	EMB-colistin	2019-02-13	Escherichia coli	NA	NA	NA	NA	NA	NA	NA	NA	NA	NA	NA	NA	NA	NA	NA	NA	18	18	9	33	23	24	27	31	23	29	31	33	21	22	6	22	R	8	5679217	273215
1103980	SAMN32902666	150802305	1508023	Belgium	Pig	Pig	1508	150802	2	Feces swab	EMB-colistin	2019-02-13	Escherichia coli	NA	NA	NA	NA	NA	NA	NA	NA	NA	NA	NA	NA	NA	NA	NA	NA	19	20	9	31	22	23	25	31	22	31	28	31	21	22	6	21	R	8	5676264	279014
1103982	SAMN32902667	150802307	1508023	Belgium	Pig	Pig	1508	150802	2	Feces swab	EMB-colistin	2019-02-13	Escherichia coli	NA	NA	NA	NA	NA	NA	NA	NA	NA	NA	NA	NA	NA	NA	NA	NA	17	17	9	31	23	25	24	29	24	30	28	30	21	21	6	19	R	8	5680678	251923
1103985	SAMN32902668	150803301	1508033	Belgium	Pig	Pig	1508	150803	2	Feces swab	EMB-colistin	2019-02-13	Escherichia coli	NA	NA	NA	NA	NA	NA	NA	NA	NA	NA	NA	NA	NA	NA	NA	NA	19	20	9	31	26	25	23	31	23	31	27	30	20	24	31	27	R	4	5329138	102157
1103988	SAMN32902669	150803304	1508033	Belgium	Pig	Pig	1508	150803	2	Feces swab	EMB-colistin	2019-02-13	Escherichia coli	NA	NA	NA	NA	NA	NA	NA	NA	NA	NA	NA	NA	NA	NA	NA	NA	19	18	9	32	23	23	22	30	20	30	25	29	22	22	29	25	R	8	5327652	261810
1103993	SAMN32902670	150803308	1508033	Belgium	Pig	Pig	1508	150803	2	Feces swab	EMB-colistin	2019-02-13	Escherichia coli	NA	NA	NA	NA	NA	NA	NA	NA	NA	NA	NA	NA	NA	NA	NA	NA	19	20	9	34	29	23	25	32	23	30	26	32	23	25	29	26	R	8	5332639	213325
1103994	SAMN32902671	150803309	1508033	Belgium	Pig	Pig	1508	150803	2	Feces swab	EMB-colistin	2019-02-13	Escherichia coli	NA	NA	NA	NA	NA	NA	NA	NA	NA	NA	NA	NA	NA	NA	NA	NA	17	18	9	35	26	24	32	31	24	31	26	33	20	23	6	27	R	8	5157117	71802
1103995	SAMN32902672	150803310	1508033	Belgium	Pig	Pig	1508	150803	2	Feces swab	EMB-colistin	2019-02-13	Escherichia coli	NA	NA	NA	NA	NA	NA	NA	NA	NA	NA	NA	NA	NA	NA	NA	NA	19	19	9	29	23	25	29	30	20	28	29	29	21	24	6	21	R	8	5752323	251916
1103997	SAMN32902673	161103308	1611033	Belgium	Broiler	Broiler	1611	161103	2	Feces swab	EMB-colistin	2019-02-13	Escherichia coli	NA	NA	NA	NA	NA	NA	NA	NA	NA	NA	NA	NA	NA	NA	NA	NA	18	21	9	29	23	19	28	27	22	30	27	34	20	23	27	18	R	16	5124724	142621
1103998	SAMN32902674	150704304	1507043	Belgium	Pig	Pig	1507	150704	2	Feces swab	EMB-colistin	2019-02-14	Escherichia coli	NA	NA	NA	NA	NA	NA	NA	NA	NA	NA	NA	NA	NA	NA	NA	NA	18	20	9	29	23	21	28	28	21	29	25	30	20	21	9	21	R	8	5262820	109646
1104001	SAMN32902675	150705307	1507053	Belgium	Pig	Pig	1507	150705	2	Feces swab	EMB-colistin	2019-02-14	Escherichia coli	NA	NA	NA	NA	NA	NA	NA	NA	NA	NA	NA	NA	NA	NA	NA	NA	17	19	9	26	21	23	28	26	21	29	27	29	17	21	9	15	R	8	4848417	99444
1104021	SAMN32902676	161302302	1613023	Belgium	Broiler	Broiler	1613	161302	2	Feces swab	EMB-colistin	2019-02-22	Escherichia coli	NA	NA	NA	NA	NA	NA	NA	NA	NA	NA	NA	NA	NA	NA	NA	NA	18	21	9	30	24	20	32	30	23	31	29	29	22	25	28	18	R	8	5200157	142621
1104123	SAMN32902677	151201302	1512013	Belgium	Pig	Pig	1512	151201	2	Feces swab	EMB-colistin	04-Mar-2019	Escherichia coli	NA	NA	NA	NA	NA	NA	NA	NA	NA	NA	NA	NA	NA	NA	NA	NA	19	19	9	31	24	25	30	29	23	30	27	29	20	23	9	24	R	8	4476273	77364
1104127	SAMN32902678	151201304	1512013	Belgium	Pig	Pig	1512	151201	2	Feces swab	EMB-colistin	04-Mar-2019	Escherichia coli	NA	NA	NA	NA	NA	NA	NA	NA	NA	NA	NA	NA	NA	NA	NA	NA	20	20	9	35	27	26	33	33	26	33	21	31	21	28	9	26	R	8	5176076	134181
1104129	SAMN32902679	151201307	1512013	Belgium	Pig	Pig	1512	151201	2	Feces swab	EMB-colistin	04-Mar-2019	Escherichia coli	NA	NA	NA	NA	NA	NA	NA	NA	NA	NA	NA	NA	NA	NA	NA	NA	19	19	9	33	24	23	32	32	9	30	27	31	19	24	6	25	R	8	4830981	133998
1104134	SAMN32902680	151201311	1512013	Belgium	Pig	Pig	1512	151201	2	Feces swab	EMB-colistin	04-Mar-2019	Escherichia coli	NA	NA	NA	NA	NA	NA	NA	NA	NA	NA	NA	NA	NA	NA	NA	NA	21	20	9	32	26	24	35	31	23	31	23	31	18	25	30	27	R	4	5131060	86702
1104136	SAMN32902681	151201312	1512013	Belgium	Pig	Pig	1512	151201	2	Feces swab	EMB-colistin	04-Mar-2019	Escherichia coli	NA	NA	NA	NA	NA	NA	NA	NA	NA	NA	NA	NA	NA	NA	NA	NA	18	19	9	33	25	23	33	30	9	33	24	30	22	22	6	21	R	16	5268854	135931
1104137	SAMN32902682	151201312	1512013	Belgium	Pig	Pig	1512	151201	2	Feces swab	EMB-colistin	04-Mar-2019	Escherichia coli	NA	NA	NA	NA	NA	NA	NA	NA	NA	NA	NA	NA	NA	NA	NA	NA	18	21	9	30	22	22	30	30	21	29	24	30	21	24	9	22	R	8	5270909	121337
1104143	SAMN32902683	151201321	1512013	Belgium	Pig	Pig	1512	151201	2	Feces swab	EMB-colistin	04-Mar-2019	Escherichia coli	NA	NA	NA	NA	NA	NA	NA	NA	NA	NA	NA	NA	NA	NA	NA	NA	20	21	9	34	25	24	33	33	9	31	19	29	20	29	6	24	R	16	5104622	118602
1104144	SAMN32902684	151201322	1512013	Belgium	Pig	Pig	1512	151201	2	Feces swab	EMB-colistin	04-Mar-2019	Escherichia coli	NA	NA	NA	NA	NA	NA	NA	NA	NA	NA	NA	NA	NA	NA	NA	NA	21	21	9	35	27	25	33	32	26	34	25	34	18	27	31	25	R	8	5127168	76964
1104148	SAMN32902685	151201325	1512013	Belgium	Pig	Pig	1512	151201	2	Feces swab	EMB-colistin	04-Mar-2019	Escherichia coli	NA	NA	NA	NA	NA	NA	NA	NA	NA	NA	NA	NA	NA	NA	NA	NA	16	19	9	28	23	22	28	26	19	28	21	30	20	20	9	22	R	8	5342023	203802
1104150	SAMN32902686	151201327	1512013	Belgium	Pig	Pig	1512	151201	2	Feces swab	EMB-colistin	04-Mar-2019	Escherichia coli	NA	NA	NA	NA	NA	NA	NA	NA	NA	NA	NA	NA	NA	NA	NA	NA	18	19	9	29	23	20	9	29	20	28	25	30	20	23	9	22	R	4	4841207	150651
1104155	SAMN32902687	151201314	1512013	Belgium	Pig	Pig	1512	151201	2	Feces swab	EMB-colistin	04-Mar-2019	Escherichia coli	NA	NA	NA	NA	NA	NA	NA	NA	NA	NA	NA	NA	NA	NA	NA	NA	21	17	9	31	23	23	29	28	24	30	31	32	19	25	6	24	R	8	4830193	130263
1104159	SAMN32902688	151201320	1512013	Belgium	Pig	Pig	1512	151201	2	Feces swab	EMB-colistin	04-Mar-2019	Escherichia coli	NA	NA	NA	NA	NA	NA	NA	NA	NA	NA	NA	NA	NA	NA	NA	NA	19	17	9	32	24	21	29	29	21	28	21	30	18	25	6	21	R	32	5154330	134045
1104162	SAMN32902689	151505312	1515053	Belgium	Pig	Pig	1515	151505	2	Feces swab	EMB-colistin	04-Mar-2019	Escherichia coli	NA	NA	NA	NA	NA	NA	NA	NA	NA	NA	NA	NA	NA	NA	NA	NA	19	19	9	34	25	24	30	32	23	30	34	31	21	24	29	24	R	8	5117432	222426
1200090	SAMN32902690	110103102	1101031	Belgium	Hospital	Homo sapiens	1101	110103	1	Perianal swab	EMB-colistin	27-Oct-2017	Escherichia coli	NA	NA	NA	NA	NA	NA	NA	NA	NA	NA	NA	NA	NA	NA	NA	NA	24	24	24	32	18	26	36	16	26	38	26	32	18	28	9	24	R	8	4634225	158864
1200119	SAMN32902691	110104111	1101041	Belgium	Hospital	Homo sapiens	1101	110104	1	Perianal swab	EMB-colistin	2017-11-08	Escherichia coli	NA	NA	NA	NA	NA	NA	NA	NA	NA	NA	NA	NA	NA	NA	NA	NA	25	29	22	36	29	24	35	33	25	31	26	30	21	30	30	28	R	8	4932879	192020
1200519	SAMN32902692	120103123	1201031	Belgium	LTCF	Homo sapiens	1201	120103	1	Perianal swab	EMB-colistin	2018-04-26	Escherichia coli	NA	NA	NA	NA	NA	NA	NA	NA	NA	NA	NA	NA	NA	NA	NA	NA	21	24	24	32	25	24	29	34	29	36	31	34	21	28	35	20	R	8	4870827	232815
1201109	SAMN32902693	120502107	1205021	Belgium	LTCF	Homo sapiens	1205	120502	1	Perianal swab	EMB-colistin	2018-06-14	Escherichia coli	NA	NA	NA	NA	NA	NA	NA	NA	NA	NA	NA	NA	NA	NA	NA	NA	23	25	22	38	28	22	40	40	28	36	40	30	21	28	34	25	R	16	5137494	177535
1201112	SAMN32902694	120502114	1205021	Belgium	LTCF	Homo sapiens	1205	120502	1	Perianal swab	EMB-colistin	2018-06-14	Escherichia coli	NA	NA	NA	NA	NA	NA	NA	NA	NA	NA	NA	NA	NA	NA	NA	NA	29	26	25	37	28	28	40	36	28	40	29	34	23	32	28	18	R	16	4781239	88483
1201113	SAMN32902695	120501101	1205011	Belgium	LTCF	Homo sapiens	1205	120501	1	Perianal swab	EMB-colistin	2018-06-14	Escherichia coli	NA	NA	NA	NA	NA	NA	NA	NA	NA	NA	NA	NA	NA	NA	NA	NA	26	26	22	38	30	30	40	36	30	38	34	38	21	30	34	25	R	8	5135420	245421
1201125	SAMN32902696	120502102	1205021	Belgium	LTCF	Homo sapiens	1205	120502	1	Perianal swab	EMB-colistin	2018-06-14	Escherichia coli	NA	NA	NA	NA	NA	NA	NA	NA	NA	NA	NA	NA	NA	NA	NA	NA	22	24	9	34	28	26	26	35	24	35	27	33	22	27	9	26	R	16	5188085	138287
1201129	SAMN32902697	120504102	1205041	Belgium	LTCF	Homo sapiens	1205	120504	1	Perianal swab	EMB-colistin	2018-06-14	Escherichia coli	NA	NA	NA	NA	NA	NA	NA	NA	NA	NA	NA	NA	NA	NA	NA	NA	24	25	9	37	30	28	40	36	25	35	40	32	23	27	9	24	R	8	5123518	234636
1201130	SAMN32902698	120504103	1205041	Belgium	LTCF	Homo sapiens	1205	120504	1	Perianal swab	EMB-colistin	2018-06-14	Escherichia coli	NA	NA	NA	NA	NA	NA	NA	NA	NA	NA	NA	NA	NA	NA	NA	NA	21	26	9	37	26	27	37	35	29	36	32	36	23	28	28	24	R	4	5114438	216138
1201168	SAMN32902699	120502102	1205021	Belgium	LTCF	Homo sapiens	1205	120502	1	Perianal swab	EMB-colistin	2018-06-14	Escherichia coli	NA	NA	NA	NA	NA	NA	NA	NA	NA	NA	NA	NA	NA	NA	NA	NA	24	26	23	32	28	22	40	34	24	37	30	33	20	28	34	27	R	8	4699954	167167
1201169	SAMN32902700	120503106	1205031	Belgium	LTCF	Homo sapiens	1205	120503	1	Perianal swab	EMB-colistin	2018-06-14	Escherichia coli	NA	NA	NA	NA	NA	NA	NA	NA	NA	NA	NA	NA	NA	NA	NA	NA	24	29	22	39	30	31	40	35	22	40	30	36	20	30	34	20	R	16	4871359	244343
1201258	SAMN32902701	120701107	1207011	Belgium	LTCF	Homo sapiens	1207	120701	1	Perianal swab	EMB-colistin	2018-06-22	Escherichia coli	NA	NA	NA	NA	NA	NA	NA	NA	NA	NA	NA	NA	NA	NA	NA	NA	23	25	10	38	28	28	9	40	22	37	34	37	26	28	32	25	R	16	5206681	136520
1201284	SAMN32902702	120702114	1207021	Belgium	LTCF	Homo sapiens	1207	120702	1	Perianal swab	EMB-colistin	2018-06-22	Escherichia coli	NA	NA	NA	NA	NA	NA	NA	NA	NA	NA	NA	NA	NA	NA	NA	NA	25	24	20	38	29	27	40	40	24	38	28	35	24	29	9	23	R	8	5460949	182673
1201291	SAMN32902703	120704101	1207041	Belgium	LTCF	Homo sapiens	1207	120704	1	Perianal swab	EMB-colistin	2018-06-22	Escherichia coli	NA	NA	NA	NA	NA	NA	NA	NA	NA	NA	NA	NA	NA	NA	NA	NA	19	24	9	40	27	27	30	38	27	36	29	38	25	24	9	22	R	8	5114193	249227
1201295	SAMN32902704	120704108	1207041	Belgium	LTCF	Homo sapiens	1207	120704	1	Perianal swab	EMB-colistin	2018-06-22	Escherichia coli	NA	NA	NA	NA	NA	NA	NA	NA	NA	NA	NA	NA	NA	NA	NA	NA	18	27	9	9	9	19	9	9	9	13	31	37	26	25	25	19	R	4	4964746	159619
1201296	SAMN32902705	120704108	1207041	Belgium	LTCF	Homo sapiens	1207	120704	1	Perianal swab	EMB-colistin	2018-06-22	Escherichia coli	NA	NA	NA	NA	NA	NA	NA	NA	NA	NA	NA	NA	NA	NA	NA	NA	18	26	9	9	9	20	9	9	9	14	30	37	24	22	9	17	R	4	4960564	169804
1201304	SAMN32902706	120703104	1207031	Belgium	LTCF	Homo sapiens	1207	120703	1	Perianal swab	EMB-colistin	2018-06-22	Escherichia coli	NA	NA	NA	NA	NA	NA	NA	NA	NA	NA	NA	NA	NA	NA	NA	NA	26	28	9	15	13	21	9	9	9	15	30	33	14	27	10	23	R	8	5351398	181483
1201393	SAMN32902707	120604102	1206041	Belgium	LTCF	Homo sapiens	1206	120604	1	Perianal swab	EMB-colistin	2018-06-26	Escherichia coli	NA	NA	NA	NA	NA	NA	NA	NA	NA	NA	NA	NA	NA	NA	NA	NA	20	25	19	37	25	25	9	35	24	37	30	35	24	26	31	23	R	16	5178506	156114
1201395	SAMN32902708	120604103	1206041	Belgium	LTCF	Homo sapiens	1206	120604	1	Perianal swab	EMB-colistin	2018-06-26	Escherichia coli	NA	NA	NA	NA	NA	NA	NA	NA	NA	NA	NA	NA	NA	NA	NA	NA	24	26	22	39	30	30	16	40	27	40	36	39	26	33	40	16	R	16	5059016	267095
1201410	SAMN32902709	120604111	1206041	Belgium	LTCF	Homo sapiens	1206	120604	1	Perianal swab	EMB-colistin	2018-06-26	Escherichia coli	NA	NA	NA	NA	NA	NA	NA	NA	NA	NA	NA	NA	NA	NA	NA	NA	23	26	23	36	27	28	40	36	24	38	28	34	22	27	33	27	R	16	5033032	187369
1201411	SAMN32902710	120604112	1206041	Belgium	LTCF	Homo sapiens	1206	120604	1	Perianal swab	EMB-colistin	2018-06-26	Escherichia coli	NA	NA	NA	NA	NA	NA	NA	NA	NA	NA	NA	NA	NA	NA	NA	NA	21	22	21	32	25	27	33	32	23	34	40	34	20	24	31	20	R	8	4990381	81848
1201435	SAMN32902711	120603115	1206031	Belgium	LTCF	Homo sapiens	1206	120603	1	Perianal swab	EMB-colistin	2018-06-26	Escherichia coli	NA	NA	NA	NA	NA	NA	NA	NA	NA	NA	NA	NA	NA	NA	NA	NA	14	27	9	29	25	15	40	30	19	36	30	36	24	20	36	23	R	16	5030079	229663
1201440	SAMN32902712	120603119	1206031	Belgium	LTCF	Homo sapiens	1206	120603	1	Perianal swab	EMB-colistin	2018-06-26	Escherichia coli	NA	NA	NA	NA	NA	NA	NA	NA	NA	NA	NA	NA	NA	NA	NA	NA	25	25	22	37	28	27	40	37	32	36	37	36	24	29	33	25	R	32	5240329	203737
1201448	SAMN32902713	120603124	1206031	Belgium	LTCF	Homo sapiens	1206	120603	1	Perianal swab	EMB-colistin	2018-06-26	Escherichia coli	NA	NA	NA	NA	NA	NA	NA	NA	NA	NA	NA	NA	NA	NA	NA	NA	22	23	23	36	29	26	35	35	26	35	30	31	22	27	33	25	R	8	4783449	135242
1201450	SAMN32902714	120601101	1206011	Belgium	LTCF	Homo sapiens	1206	120601	1	Perianal swab	EMB-colistin	2018-06-26	Escherichia coli	NA	NA	NA	NA	NA	NA	NA	NA	NA	NA	NA	NA	NA	NA	NA	NA	25	26	24	37	32	28	33	36	28	37	31	37	22	30	35	27	R	16	4890781	161989
1201458	SAMN32902715	120601111	1206011	Belgium	LTCF	Homo sapiens	1206	120601	1	Perianal swab	EMB-colistin	2018-06-26	Escherichia coli	NA	NA	NA	NA	NA	NA	NA	NA	NA	NA	NA	NA	NA	NA	NA	NA	25	23	24	38	30	28	40	40	27	37	27	36	22	31	32	29	R	4	4903291	210610
1201470	SAMN32902716	120601110	1206011	Belgium	LTCF	Homo sapiens	1206	120601	1	Perianal swab	EMB-colistin	2018-06-26	Escherichia coli	NA	NA	NA	NA	NA	NA	NA	NA	NA	NA	NA	NA	NA	NA	NA	NA	24	23	21	38	30	24	36	35	25	37	28	35	22	28	34	26	R	16	5205843	233991
1201492	SAMN32902717	121101101	1211011	Belgium	LTCF	Homo sapiens	1211	121101	1	Perianal swab	EMB-colistin	2018-08-07	Escherichia coli	NA	NA	NA	NA	NA	NA	NA	NA	NA	NA	NA	NA	NA	NA	NA	NA	15	22	11	29	25	22	40	28	20	39	26	30	21	20	33	25	R	16	4774153	264288
1201493	SAMN32902718	121101101	1211011	Belgium	LTCF	Homo sapiens	1211	121101	1	Perianal swab	EMB-colistin	2018-08-07	Escherichia coli	NA	NA	NA	NA	NA	NA	NA	NA	NA	NA	NA	NA	NA	NA	NA	NA	22	22	20	33	26	25	36	34	25	35	27	30	22	25	32	23	R	8	4630766	235931
1201496	SAMN32902719	121101107	1211011	Belgium	LTCF	Homo sapiens	1211	121101	1	Perianal swab	EMB-colistin	2018-08-07	Escherichia coli	NA	NA	NA	NA	NA	NA	NA	NA	NA	NA	NA	NA	NA	NA	NA	NA	20	24	9	33	26	27	28	34	27	35	31	32	21	27	9	26	R	4	5010780	180496
1201532	SAMN32902720	121202105	1212021	Belgium	LTCF	Homo sapiens	1212	121202	1	Perianal swab	EMB-colistin	2018-08-31	Escherichia coli	NA	NA	NA	NA	NA	NA	NA	NA	NA	NA	NA	NA	NA	NA	NA	NA	22	21	9	38	29	26	13	34	24	38	30	35	23	27	31	28	R	8	4989676	102772
1201534	SAMN32902721	121202110	1212021	Belgium	LTCF	Homo sapiens	1212	121202	1	Perianal swab	EMB-colistin	2018-08-31	Escherichia coli	NA	NA	NA	NA	NA	NA	NA	NA	NA	NA	NA	NA	NA	NA	NA	NA	21	26	20	35	28	23	35	34	25	34	28	32	22	27	31	23	R	4	5269968	143864
1201536	SAMN32902722	121203110	1212031	Belgium	LTCF	Homo sapiens	1212	121203	1	Perianal swab	EMB-colistin	2018-08-31	Escherichia coli	NA	NA	NA	NA	NA	NA	NA	NA	NA	NA	NA	NA	NA	NA	NA	NA	20	22	21	33	27	25	40	32	26	33	27	31	22	26	32	26	R	8	5085638	262650
1201537	SAMN32902723	121205105	1212051	Belgium	LTCF	Homo sapiens	1212	121205	1	Perianal swab	EMB-colistin	2018-08-31	Escherichia coli	NA	NA	NA	NA	NA	NA	NA	NA	NA	NA	NA	NA	NA	NA	NA	NA	26	26	26	37	29	29	35	40	34	37	27	35	20	30	30	26	R	4	4999912	101466
1201539	SAMN32902724	121205111	1212051	Belgium	LTCF	Homo sapiens	1212	121205	1	Perianal swab	EMB-colistin	2018-08-31	Escherichia coli	NA	NA	NA	NA	NA	NA	NA	NA	NA	NA	NA	NA	NA	NA	NA	NA	24	24	9	37	30	27	40	35	23	33	30	33	22	25	21	26	R	4	5216190	324684
1201540	SAMN32902725	121206101	1212061	Belgium	LTCF	Homo sapiens	1212	121206	1	Stoma swab	EMB-colistin	2018-08-31	Escherichia coli	NA	NA	NA	NA	NA	NA	NA	NA	NA	NA	NA	NA	NA	NA	NA	NA	22	24	21	38	29	24	37	35	26	34	28	34	23	28	33	26	R	16	4943998	300497
1201543	SAMN32902726	121206109	1212061	Belgium	LTCF	Homo sapiens	1212	121206	1	Perianal swab	EMB-colistin	2018-08-31	Escherichia coli	NA	NA	NA	NA	NA	NA	NA	NA	NA	NA	NA	NA	NA	NA	NA	NA	21	23	20	33	27	24	30	29	22	33	31	32	22	25	29	24	R	4	4986195	169252
1201636	SAMN32902727	121003101	1210031	Belgium	LTCF	Homo sapiens	1210	121003	1	Perianal swab	EMB-colistin	2018-09-04	Escherichia coli	NA	NA	NA	NA	NA	NA	NA	NA	NA	NA	NA	NA	NA	NA	NA	NA	21	24	19	31	26	22	32	30	22	30	27	28	20	25	29	20	R	8	4782481	196888
1201666	SAMN32902728	120901109	1209011	Belgium	LTCF	Homo sapiens	1209	120901	1	Perianal swab	EMB-colistin	2018-09-07	Escherichia coli	NA	NA	NA	NA	NA	NA	NA	NA	NA	NA	NA	NA	NA	NA	NA	NA	25	25	22	36	28	25	37	35	23	36	24	31	18	29	30	27	R	4	4727811	254090
1201667	SAMN32902729	120901109	1209011	Belgium	LTCF	Homo sapiens	1209	120901	1	Perianal swab	EMB-colistin	2018-09-07	Escherichia coli	NA	NA	NA	NA	NA	NA	NA	NA	NA	NA	NA	NA	NA	NA	NA	NA	24	25	23	34	28	28	34	33	23	34	28	33	18	27	31	23	R	16	4723251	253429
1201781	SAMN32902730	120803102	1208031	Belgium	LTCF	Homo sapiens	1208	120803	1	Perianal swab	EMB-colistin	2018-09-13	Escherichia coli	NA	NA	NA	NA	NA	NA	NA	NA	NA	NA	NA	NA	NA	NA	NA	NA	26	26	25	40	31	27	33	37	31	38	29	37	24	31	35	27	R	4	4937837	60529
1201782	SAMN32902731	120803109	1208031	Belgium	LTCF	Homo sapiens	1208	120803	1	Perianal swab	EMB-colistin	2018-09-13	Escherichia coli	NA	NA	NA	NA	NA	NA	NA	NA	NA	NA	NA	NA	NA	NA	NA	NA	23	25	22	36	29	25	40	35	28	36	29	36	21	31	33	22	R	4	4514002	377919
1201783	SAMN32902732	120803115	1208031	Belgium	LTCF	Homo sapiens	1208	120803	1	Perianal swab	EMB-colistin	2018-09-13	Escherichia coli	NA	NA	NA	NA	NA	NA	NA	NA	NA	NA	NA	NA	NA	NA	NA	NA	21	26	20	35	28	28	40	31	25	35	40	36	22	28	25	24	R	4	5008601	156145
1201785	SAMN32902733	120803117	1208031	Belgium	LTCF	Homo sapiens	1208	120803	1	Perianal swab	EMB-colistin	2018-09-13	Escherichia coli	NA	NA	NA	NA	NA	NA	NA	NA	NA	NA	NA	NA	NA	NA	NA	NA	26	22	27	37	28	27	40	31	29	38	34	33	25	29	36	26	R	4	5166818	81531
1201787	SAMN32902734	120804107	1208041	Belgium	LTCF	Homo sapiens	1208	120804	1	Perianal swab	EMB-colistin	2018-09-13	Escherichia coli	NA	NA	NA	NA	NA	NA	NA	NA	NA	NA	NA	NA	NA	NA	NA	NA	23	25	21	37	28	24	40	32	25	35	31	34	21	30	31	27	R	4	4775764	167472
1202130	SAMN32902735	110102328	1101023	Belgium	Hospital	Homo sapiens	1101	110102	2	Perianal swab	EMB-colistin	31-Oct-2018	Escherichia coli	NA	NA	NA	NA	NA	NA	NA	NA	NA	NA	NA	NA	NA	NA	NA	NA	21	23	9	36	29	28	25	33	25	33	29	34	20	27	9	27	R	16	5312377	124569
1202134	SAMN32902736	110102334	1101023	Belgium	Hospital	Homo sapiens	1101	110102	2	Perianal swab	EMB-colistin	31-Oct-2018	Escherichia coli	NA	NA	NA	NA	NA	NA	NA	NA	NA	NA	NA	NA	NA	NA	NA	NA	23	23	22	36	28	27	40	34	25	36	33	35	18	28	30	23	R	16	4724575	166482
1202212	SAMN32902737	110102344	1101023	Belgium	Hospital	Homo sapiens	1101	110102	2	Perianal swab	EMB-colistin	2018-11-14	Escherichia coli	NA	NA	NA	NA	NA	NA	NA	NA	NA	NA	NA	NA	NA	NA	NA	NA	26	26	24	40	31	28	40	40	28	40	34	35	21	33	36	24	R	16	4710739	209096
1202245	SAMN32902738	130207106	1302071	Belgium	Daycare	Homo sapiens	1302	130207	1	Feces swab	EMB-colistin	2018-11-14	Escherichia coli	NA	NA	NA	NA	NA	NA	NA	NA	NA	NA	NA	NA	NA	NA	NA	NA	21	22	18	34	27	26	32	30	23	31	30	32	24	22	30	25	R	8	4807997	103998
1202257	SAMN32902739	130203101	1302031	Belgium	Daycare	Homo sapiens	1302	130203	1	Feces swab	EMB-colistin	2018-11-14	Escherichia coli	NA	NA	NA	NA	NA	NA	NA	NA	NA	NA	NA	NA	NA	NA	NA	NA	23	23	21	35	28	27	40	34	23	35	28	32	21	26	34	22	R	8	4733476	145131
1202305	SAMN32902740	130207103	1302071	Belgium	Daycare	Homo sapiens	1302	130207	1	Feces swab	EMB-colistin	2018-11-14	Escherichia coli	NA	NA	NA	NA	NA	NA	NA	NA	NA	NA	NA	NA	NA	NA	NA	NA	21	21	21	35	27	24	34	34	25	33	28	33	21	26	29	22	R	8	4829698	180577
1202356	SAMN32902741	110101350	1101013	Belgium	Hospital	Homo sapiens	1101	110101	2	Perianal swab	EMB-colistin	2018-11-21	Escherichia coli	NA	NA	NA	NA	NA	NA	NA	NA	NA	NA	NA	NA	NA	NA	NA	NA	25	24	22	35	27	24	36	35	25	35	27	33	21	28	35	25	R	16	5264342	114013
1202427	SAMN32902742	130102103	1301021	Belgium	Daycare	Homo sapiens	1301	130102	1	Feces swab	EMB-colistin	2018-11-20	Escherichia coli	NA	NA	NA	NA	NA	NA	NA	NA	NA	NA	NA	NA	NA	NA	NA	NA	22	23	21	35	27	26	35	34	26	33	27	32	19	25	33	25	R	4	4971566	181593
1202433	SAMN32902743	130104104	1301041	Belgium	Daycare	Homo sapiens	1301	130104	1	Feces swab	EMB-colistin	2018-11-20	Escherichia coli	NA	NA	NA	NA	NA	NA	NA	NA	NA	NA	NA	NA	NA	NA	NA	NA	22	24	9	36	27	26	35	37	24	35	32	33	22	25	23	23	R	16	5151974	148139
1202435	SAMN32902744	130105103	1301051	Belgium	Daycare	Homo sapiens	1301	130105	1	Feces swab	EMB-colistin	2018-11-20	Escherichia coli	NA	NA	NA	NA	NA	NA	NA	NA	NA	NA	NA	NA	NA	NA	NA	NA	23	25	9	33	26	28	9	28	24	34	29	35	24	26	30	20	R	32	5111821	137839
1202461	SAMN32902745	130403101	1304031	Belgium	Daycare	Homo sapiens	1304	130403	1	Feces swab	EMB-colistin	2018-11-29	Escherichia coli	NA	NA	NA	NA	NA	NA	NA	NA	NA	NA	NA	NA	NA	NA	NA	NA	24	24	22	35	26	27	40	33	25	35	33	31	21	26	33	26	R	8	5157618	163923
1202467	SAMN32902746	130402103	1304021	Belgium	Daycare	Homo sapiens	1304	130402	1	Feces swab	EMB-colistin	2018-11-29	Escherichia coli	NA	NA	NA	NA	NA	NA	NA	NA	NA	NA	NA	NA	NA	NA	NA	NA	21	24	20	32	26	25	40	31	23	35	28	31	21	25	31	20	R	8	4991709	90631
1202494	SAMN32902747	130901106	1309011	Belgium	Daycare	Homo sapiens	1309	130901	1	Feces swab	EMB-colistin	2018-12-05	Escherichia coli	NA	NA	NA	NA	NA	NA	NA	NA	NA	NA	NA	NA	NA	NA	NA	NA	20	26	9	37	28	27	40	36	27	34	40	38	24	28	9	25	R	4	5180986	94652
1202517	SAMN32902748	130601103	1306011	Belgium	Daycare	Homo sapiens	1306	130601	1	Feces swab	EMB-colistin	2018-12-11	Escherichia coli	NA	NA	NA	NA	NA	NA	NA	NA	NA	NA	NA	NA	NA	NA	NA	NA	13	23	9	28	15	11	29	28	18	29	28	29	19	23	31	22	R	8	5176205	95236
1202518	SAMN32902749	130602101	1306021	Belgium	Daycare	Homo sapiens	1306	130602	1	Feces swab	EMB-colistin	2018-12-11	Escherichia coli	NA	NA	NA	NA	NA	NA	NA	NA	NA	NA	NA	NA	NA	NA	NA	NA	11	23	9	28	15	9	30	27	17	30	29	30	21	24	31	23	R	8	5355951	91771
1202568	SAMN32902750	131008101	1310081	Belgium	Daycare	Homo sapiens	1310	131008	1	Feces swab	EMB-colistin	2018-12-17	Escherichia coli	NA	NA	NA	NA	NA	NA	NA	NA	NA	NA	NA	NA	NA	NA	NA	NA	31	31	27	40	31	30	40	40	23	38	40	33	26	30	34	23	R	8	4932284	128600
1202580	SAMN32902751	130701106	1307011	Belgium	Daycare	Homo sapiens	1307	130701	1	Feces swab	EMB-colistin	2019-01-15	Escherichia coli	NA	NA	NA	NA	NA	NA	NA	NA	NA	NA	NA	NA	NA	NA	NA	NA	27	27	26	40	32	29	40	40	28	40	40	37	23	37	33	27	R	16	5315806	98526
1202609	SAMN32902752	131201102	1312011	Belgium	Daycare	Homo sapiens	1312	131201	1	Feces swab	EMB-colistin	2019-01-22	Escherichia coli	NA	NA	NA	NA	NA	NA	NA	NA	NA	NA	NA	NA	NA	NA	NA	NA	25	30	28	40	30	30	37	36	31	40	36	34	27	30	33	29	R	4	5174954	112858
1202617	SAMN32902753	131203104	1312031	Belgium	Daycare	Homo sapiens	1312	131203	1	Feces swab	EMB-colistin	2019-01-22	Escherichia coli	NA	NA	NA	NA	NA	NA	NA	NA	NA	NA	NA	NA	NA	NA	NA	NA	23	24	9	35	27	28	37	36	27	35	32	35	24	28	24	26	R	8	5154805	236011
1202631	SAMN32902754	131501102	1315011	Belgium	Daycare	Homo sapiens	1315	131501	1	Feces swab	EMB-colistin	2019-01-25	Escherichia coli	NA	NA	NA	NA	NA	NA	NA	NA	NA	NA	NA	NA	NA	NA	NA	NA	20	25	9	36	27	25	38	32	27	35	30	35	24	26	32	25	R	4	5031236	257318
1202633	SAMN32902755	131501104	1315011	Belgium	Daycare	Homo sapiens	1315	131501	1	Feces swab	EMB-colistin	2019-01-25	Escherichia coli	NA	NA	NA	NA	NA	NA	NA	NA	NA	NA	NA	NA	NA	NA	NA	NA	23	28	9	40	30	9	40	40	30	41	35	36	22	30	24	27	R	8	5347539	111889
1202636	SAMN32902756	131502104	1315021	Belgium	Daycare	Homo sapiens	1315	131502	1	Feces swab	EMB-colistin	2019-01-25	Escherichia coli	NA	NA	NA	NA	NA	NA	NA	NA	NA	NA	NA	NA	NA	NA	NA	NA	21	25	9	36	30	25	30	34	25	33	30	33	24	27	24	27	R	4	5254183	202601
1202658	SAMN32902757	131101102	1311011	Belgium	Daycare	Homo sapiens	1311	131101	1	Feces swab	EMB-colistin	2019-01-28	Escherichia coli	NA	NA	NA	NA	NA	NA	NA	NA	NA	NA	NA	NA	NA	NA	NA	NA	23	23	21	35	29	29	37	35	29	33	28	33	22	27	30	24	R	8	4853175	135057
1202670	SAMN32902758	131104102	1311041	Belgium	Daycare	Homo sapiens	1311	131104	1	Feces swab	EMB-colistin	2019-01-28	Escherichia coli	NA	NA	NA	NA	NA	NA	NA	NA	NA	NA	NA	NA	NA	NA	NA	NA	23	23	9	37	31	29	38	36	25	36	29	37	22	30	6	28	R	16	5212920	120186
1202671	SAMN32902759	131104104	1311041	Belgium	Daycare	Homo sapiens	1311	131104	1	Feces swab	EMB-colistin	2019-01-28	Escherichia coli	NA	NA	NA	NA	NA	NA	NA	NA	NA	NA	NA	NA	NA	NA	NA	NA	22	22	20	33	27	24	34	32	23	34	29	32	22	25	30	22	R	8	4864012	198496
1202672	SAMN32902760	131110101	1311101	Belgium	Daycare	Homo sapiens	1311	131110	1	Feces swab	EMB-colistin	2019-01-28	Escherichia coli	NA	NA	NA	NA	NA	NA	NA	NA	NA	NA	NA	NA	NA	NA	NA	NA	25	23	20	31	26	27	36	33	26	36	30	32	21	27	29	16	R	16	4741028	198496
1202673	SAMN32902761	131110102	1311101	Belgium	Daycare	Homo sapiens	1311	131110	1	Feces swab	EMB-colistin	2019-01-28	Escherichia coli	NA	NA	NA	NA	NA	NA	NA	NA	NA	NA	NA	NA	NA	NA	NA	NA	21	25	9	36	28	26	29	35	25	34	27	34	23	27	6	27	R	4	5202419	136760
1202675	SAMN32902762	131109102	1311091	Belgium	Daycare	Homo sapiens	1311	131109	1	Feces swab	EMB-colistin	2019-01-28	Escherichia coli	NA	NA	NA	NA	NA	NA	NA	NA	NA	NA	NA	NA	NA	NA	NA	NA	23	23	9	38	29	29	40	37	26	34	29	35	21	29	25	28	R	4	5105490	153214
1202709	SAMN32902763	130808106	1308081	Belgium	Daycare	Homo sapiens	1308	130808	1	Feces swab	EMB-colistin	2019-01-30	Escherichia coli	NA	NA	NA	NA	NA	NA	NA	NA	NA	NA	NA	NA	NA	NA	NA	NA	24	25	9	27	22	30	9	13	9	25	32	38	25	30	9	25	R	16	5086661	222826
1202712	SAMN32902764	130805101	1308051	Belgium	Daycare	Homo sapiens	1308	130805	1	Feces swab	EMB-colistin	2019-01-30	Escherichia coli	NA	NA	NA	NA	NA	NA	NA	NA	NA	NA	NA	NA	NA	NA	NA	NA	23	26	9	40	31	29	40	37	25	37	32	39	21	31	17	29	R	8	4890320	196774
1202713	SAMN32902765	130805102	1308051	Belgium	Daycare	Homo sapiens	1308	130805	1	Feces swab	EMB-colistin	2019-01-30	Escherichia coli	NA	NA	NA	NA	NA	NA	NA	NA	NA	NA	NA	NA	NA	NA	NA	NA	23	25	9	38	32	28	42	36	31	37	32	38	24	30	9	31	R	4	5461388	77286
1202758	SAMN32902766	131401102	1314011	Belgium	Daycare	Homo sapiens	1314	131401	1	Feces swab	EMB-colistin	2019-02-05	Escherichia coli	NA	NA	NA	NA	NA	NA	NA	NA	NA	NA	NA	NA	NA	NA	NA	NA	21	23	9	33	27	28	40	31	25	32	33	34	22	25	6	27	R	16	5199129	146800
1202766	SAMN32902767	131402107	1314021	Belgium	Daycare	Homo sapiens	1314	131402	1	Feces swab	EMB-colistin	2019-02-05	Escherichia coli	NA	NA	NA	NA	NA	NA	NA	NA	NA	NA	NA	NA	NA	NA	NA	NA	22	26	19	34	30	27	33	35	24	33	30	34	21	27	28	25	R	8	4864732	273190
1202774	SAMN32902768	131411102	1314111	Belgium	Daycare	Homo sapiens	1314	131411	1	Feces swab	EMB-colistin	2019-02-05	Escherichia coli	NA	NA	NA	NA	NA	NA	NA	NA	NA	NA	NA	NA	NA	NA	NA	NA	24	23	21	37	31	31	38	37	25	36	33	34	22	30	28	26	R	4	5062937	198885
1202811	SAMN32902769	131701110	1317011	Belgium	Daycare	Homo sapiens	1317	131701	1	Feces swab	EMB-colistin	2019-02-08	Escherichia coli	NA	NA	NA	NA	NA	NA	NA	NA	NA	NA	NA	NA	NA	NA	NA	NA	22	24	9	35	28	30	39	35	30	34	32	35	24	29	25	24	R	16	5293270	136841
1202814	SAMN32902770	131703102	1317031	Belgium	Daycare	Homo sapiens	1317	131703	1	Feces swab	EMB-colistin	2019-02-08	Escherichia coli	NA	NA	NA	NA	NA	NA	NA	NA	NA	NA	NA	NA	NA	NA	NA	NA	21	23	20	32	28	25	37	31	24	31	32	33	21	27	28	24	R	8	4919184	128401
2200046	SAMN32902771	260101103	2601011	Netherlands	Broiler	Broiler	2601	260101	1	Feces swab	EMB-colistin	2017-09-27	Escherichia coli	>= 32	>= 32	4	<= 0.25	0.25	<= 4	<= 0.25	<= 16	<= 1	<= 0.25	<= 0.25	<= 16	<= 4	<= 1	>= 16	>= 320	NA	NA	NA	NA	NA	NA	NA	NA	NA	NA	NA	NA	NA	NA	NA	NA	R	8	5299836	97341
2200049	SAMN32902772	260101126	2601011	Netherlands	Broiler	Broiler	2601	260101	1	Feces swab	EMB-colistin	2017-09-27	Escherichia coli	>= 32	>= 32	<= 1	<= 0.25	<= 0.12	<= 4	<= 0.25	<= 16	<= 1	<= 0.25	<= 0.25	<= 16	<= 4	<= 1	>= 16	>= 320	NA	NA	NA	NA	NA	NA	NA	NA	NA	NA	NA	NA	NA	NA	NA	NA	R	8	5488227	108344
2200057	SAMN32902773	210203107	2102031	Netherlands	Hospital	Homo sapiens	2102	210203	1	Perianal swab	EMB-colistin	03-Oct-2017	Escherichia coli	4	<= 2	4	<= 0.25	0.25	<= 4	<= 0.25	<= 16	<= 1	<= 0.25	<= 0.25	<= 16	<= 4	<= 1	<= 0.5	<= 20	NA	NA	NA	NA	NA	NA	NA	NA	NA	NA	NA	NA	NA	NA	NA	NA	R	16	4919192	389392
2200088	SAMN32902774	210202109	2102021	Netherlands	Hospital	Homo sapiens	2102	210202	1	Perianal swab	EMB-colistin	03-Oct-2017	Escherichia coli	<= 2	<= 2	4	<= 0.25	<= 0.12	<= 4	<= 0.25	<= 16	<= 1	<= 0.25	<= 0.25	<= 16	<= 4	<= 1	<= 0.5	<= 20	NA	NA	NA	NA	NA	NA	NA	NA	NA	NA	NA	NA	NA	NA	NA	NA	R	16	5119744	192208
2200090	SAMN32902775	210202105	2102021	Netherlands	Hospital	Homo sapiens	2102	210202	1	Perianal swab	EMB-colistin	03-Oct-2017	Escherichia coli	<= 2	<= 2	4	<= 0.25	<= 0.12	8	<= 0.25	<= 16	<= 1	<= 0.25	<= 0.25	<= 16	<= 4	<= 1	<= 0.5	<= 20	NA	NA	NA	NA	NA	NA	NA	NA	NA	NA	NA	NA	NA	NA	NA	NA	R	8	4861738	268145
2200091	SAMN32902776	210202104	2102021	Netherlands	Hospital	Homo sapiens	2102	210202	1	Perianal swab	EMB-colistin	03-Oct-2017	Escherichia coli	4	<= 2	4	<= 0.25	<= 0.12	8	<= 0.25	<= 16	<= 1	<= 0.25	<= 0.25	<= 16	<= 4	<= 1	<= 0.5	<= 20	NA	NA	NA	NA	NA	NA	NA	NA	NA	NA	NA	NA	NA	NA	NA	NA	R	8	5148814	251703
2200103	SAMN32902777	210204104	2102041	Netherlands	Hospital	Homo sapiens	2102	210204	1	Perianal swab	EMB-colistin	03-Oct-2017	Escherichia coli	>= 32	>= 32	4	<= 0.25	0.25	8	<= 0.25	<= 16	<= 1	<= 0.25	<= 0.25	<= 16	<= 4	<= 1	>= 16	>= 320	NA	NA	NA	NA	NA	NA	NA	NA	NA	NA	NA	NA	NA	NA	NA	NA	R	16	5002123	209991
2200119	SAMN32902778	210201106	2102011	Netherlands	Hospital	Homo sapiens	2102	210201	1	Perianal swab	EMB-colistin	03-Oct-2017	Escherichia coli	<= 2	<= 2	2	<= 0.25	<= 0.12	<= 4	<= 0.25	<= 16	<= 1	<= 0.25	<= 0.25	<= 16	<= 4	<= 1	<= 0.5	<= 20	NA	NA	NA	NA	NA	NA	NA	NA	NA	NA	NA	NA	NA	NA	NA	NA	R	8	4906363	83495
2200124	SAMN32902779	210207121	2102071	Netherlands	Hospital	Homo sapiens	2102	210207	1	Perianal swab	EMB-colistin	10-Oct-2017	Escherichia coli	8	4	4	<= 0.25	0.5	<= 4	<= 0.25	<= 16	<= 1	<= 0.25	<= 0.25	<= 16	<= 4	<= 1	<= 0.5	<= 20	NA	NA	NA	NA	NA	NA	NA	NA	NA	NA	NA	NA	NA	NA	NA	NA	R	4	5141045	124120
2200126	SAMN32902780	210207118	2102071	Netherlands	Hospital	Homo sapiens	2102	210207	1	Perianal swab	EMB-colistin	10-Oct-2017	Escherichia coli	<= 2	<= 2	4	<= 0.25	<= 0.12	<= 4	<= 0.25	<= 16	<= 1	<= 0.25	<= 0.25	<= 16	<= 4	<= 1	<= 0.5	<= 20	NA	NA	NA	NA	NA	NA	NA	NA	NA	NA	NA	NA	NA	NA	NA	NA	R	8	5113227	62630
2200135	SAMN32902781	210207116	2102071	Netherlands	Hospital	Homo sapiens	2102	210207	1	Perianal swab	EMB-colistin	10-Oct-2017	Escherichia coli	4	<= 2	4	<= 0.25	0.25	<= 4	<= 0.25	<= 16	<= 1	<= 0.25	<= 0.25	<= 16	<= 4	<= 1	<= 0.5	<= 20	NA	NA	NA	NA	NA	NA	NA	NA	NA	NA	NA	NA	NA	NA	NA	NA	R	32	5086649	256224
2200184	SAMN32902782	260202105	2602021	Netherlands	Broiler	Broiler	2602	260202	1	Feces swab	EMB-colistin	09-Oct-2017	Escherichia coli	>= 32	>= 32	4	<= 0.25	<= 0.12	8	<= 0.25	<= 16	<= 1	<= 0.25	<= 0.25	<= 16	<= 4	<= 1	>= 16	>= 320	NA	NA	NA	NA	NA	NA	NA	NA	NA	NA	NA	NA	NA	NA	NA	NA	R	32	5298655	151250
2200194	SAMN32902783	260201107	2602011	Netherlands	Broiler	Broiler	2602	260201	1	Feces swab	EMB-colistin	09-Oct-2017	Escherichia coli	>= 32	>= 32	4	<= 0.25	<= 0.12	8	<= 0.25	<= 16	<= 1	<= 0.25	<= 0.25	128	<= 4	<= 1	>= 16	>= 320	NA	NA	NA	NA	NA	NA	NA	NA	NA	NA	NA	NA	NA	NA	NA	NA	R	8	5674465	74423
2200205	SAMN32902784	250903105	2509031	Netherlands	Pig	Pig	2509	250903	1	Feces swab	EMB-colistin	10-Oct-2017	Escherichia coli	8	>= 32	2	<= 0.25	<= 0.12	<= 4	<= 0.25	<= 16	<= 1	<= 0.25	<= 0.25	<= 16	<= 4	<= 1	>= 16	<= 20	NA	NA	NA	NA	NA	NA	NA	NA	NA	NA	NA	NA	NA	NA	NA	NA	R	8	5001748	119370
2200206	SAMN32902785	250903104	2509031	Netherlands	Pig	Pig	2509	250903	1	Feces swab	EMB-colistin	10-Oct-2017	Escherichia coli	16	>= 32	2	<= 0.25	<= 0.12	<= 4	<= 0.25	<= 16	<= 1	<= 0.25	<= 0.25	<= 16	<= 4	<= 1	>= 16	<= 20	NA	NA	NA	NA	NA	NA	NA	NA	NA	NA	NA	NA	NA	NA	NA	NA	R	4	5006306	129501
2200208	SAMN32902786	250902108	2509021	Netherlands	Pig	Pig	2509	250902	1	Feces swab	EMB-colistin	10-Oct-2017	Escherichia coli	8	>= 32	2	<= 0.25	<= 0.12	<= 4	<= 0.25	<= 16	<= 1	<= 0.25	<= 0.25	<= 16	<= 4	<= 1	>= 16	<= 20	NA	NA	NA	NA	NA	NA	NA	NA	NA	NA	NA	NA	NA	NA	NA	NA	R	8	5006632	141181
2200213	SAMN32902787	250901110	2509011	Netherlands	Pig	Pig	2509	250901	1	Feces swab	EMB-colistin	10-Oct-2017	Escherichia coli	<= 2	<= 2	4	<= 0.25	<= 0.12	<= 4	<= 0.25	<= 16	<= 1	<= 0.25	<= 0.25	<= 16	<= 4	<= 1	>= 16	<= 20	NA	NA	NA	NA	NA	NA	NA	NA	NA	NA	NA	NA	NA	NA	NA	NA	R	8	5226740	75121
2200214	SAMN32902788	250901109	2509011	Netherlands	Pig	Pig	2509	250901	1	Feces swab	EMB-colistin	10-Oct-2017	Escherichia coli	16	>= 32	4	<= 0.25	<= 0.12	<= 4	<= 0.25	<= 16	<= 1	<= 0.25	<= 0.25	<= 16	<= 4	<= 1	<= 0.5	<= 20	NA	NA	NA	NA	NA	NA	NA	NA	NA	NA	NA	NA	NA	NA	NA	NA	S	0.25	5160149	120823
2200215	SAMN32902789	250901107	2509011	Netherlands	Pig	Pig	2509	250901	1	Feces swab	EMB-colistin	10-Oct-2017	Escherichia coli	16	>= 32	4	<= 0.25	999	16	<= 0.25	128	2	999	<= 0.25	<= 16	<= 4	<= 1	>= 16	999	NA	NA	NA	NA	NA	NA	NA	NA	NA	NA	NA	NA	NA	NA	NA	NA	R	16	4989478	136067
2200231	SAMN32902790	250302111	2503021	Netherlands	Pig	Pig	2503	250302	1	Feces swab	EMB-colistin	11-Oct-2017	Escherichia coli	8	>= 32	4	<= 0.25	<= 0.12	<= 4	<= 0.25	<= 16	<= 1	<= 0.25	<= 0.25	32	<= 4	<= 1	>= 16	>= 320	NA	NA	NA	NA	NA	NA	NA	NA	NA	NA	NA	NA	NA	NA	NA	NA	R	8	5322865	134695
2200235	SAMN32902791	250401103	2504011	Netherlands	Pig	Pig	2504	250401	1	Feces swab	EMB-colistin	17-Oct-2017	Escherichia coli	16	>= 32	4	<= 0.25	0.25	<= 4	<= 0.25	128	<= 1	<= 0.25	<= 0.25	<= 16	<= 4	<= 1	>= 16	>= 320	NA	NA	NA	NA	NA	NA	NA	NA	NA	NA	NA	NA	NA	NA	NA	NA	R	16	5280448	135131
2200236	SAMN32902792	250402103	2504021	Netherlands	Pig	Pig	2504	250402	1	Feces swab	EMB-colistin	17-Oct-2017	Escherichia coli	16	>= 32	4	<= 0.25	<= 0.12	<= 4	<= 0.25	<= 16	<= 1	<= 0.25	<= 0.25	<= 16	<= 4	<= 1	<= 0.5	<= 20	NA	NA	NA	NA	NA	NA	NA	NA	NA	NA	NA	NA	NA	NA	NA	NA	R	8	4853104	236166
2200265	SAMN32902793	260303106	2603031	Netherlands	Broiler	Broiler	2603	260303	1	Feces swab	EMB-colistin	16-Oct-2017	Escherichia coli	16	>= 32	<= 1	<= 0.25	<= 0.12	<= 4	<= 0.25	<= 16	<= 1	<= 0.25	<= 0.25	<= 16	<= 4	<= 1	>= 16	>= 320	NA	NA	NA	NA	NA	NA	NA	NA	NA	NA	NA	NA	NA	NA	NA	NA	R	8	5079508	157480
2200281	SAMN32902794	260302103	2603021	Netherlands	Broiler	Broiler	2603	260302	1	Feces swab	EMB-colistin	16-Oct-2017	Escherichia coli	<= 2	<= 2	4	<= 0.25	<= 0.12	<= 4	1	<= 16	<= 1	<= 0.25	<= 0.25	<= 16	<= 4	<= 1	>= 16	>= 320	NA	NA	NA	NA	NA	NA	NA	NA	NA	NA	NA	NA	NA	NA	NA	NA	R	8	5825906	117027
2200293	SAMN32902795	260301103	2603011	Netherlands	Broiler	Broiler	2603	260301	1	Feces swab	EMB-colistin	16-Oct-2017	Escherichia coli	>= 32	>= 32	4	<= 0.25	<= 0.12	<= 4	<= 0.25	<= 16	<= 1	<= 0.25	<= 0.25	<= 16	<= 4	<= 1	>= 16	>= 320	NA	NA	NA	NA	NA	NA	NA	NA	NA	NA	NA	NA	NA	NA	NA	NA	R	8	5951680	106267
2200295	SAMN32902796	260301102	2603011	Netherlands	Broiler	Broiler	2603	260301	1	Feces swab	EMB-colistin	16-Oct-2017	Escherichia coli	<= 2	<= 2	4	<= 0.25	<= 0.12	<= 4	<= 0.25	<= 16	<= 1	<= 0.25	<= 0.25	<= 16	<= 4	<= 1	<= 0.5	<= 20	NA	NA	NA	NA	NA	NA	NA	NA	NA	NA	NA	NA	NA	NA	NA	NA	R	8	5349285	98529
2200297	SAMN32902797	260301101	2603011	Netherlands	Broiler	Broiler	2603	260301	1	Feces swab	EMB-colistin	16-Oct-2017	Escherichia coli	<= 2	<= 2	4	<= 0.25	<= 0.12	<= 4	<= 0.25	<= 16	<= 1	<= 0.25	<= 0.25	<= 16	<= 4	<= 1	<= 0.5	<= 20	NA	NA	NA	NA	NA	NA	NA	NA	NA	NA	NA	NA	NA	NA	NA	NA	R	8	5060044	143563
2200325	SAMN32902798	250402104	2504021	Netherlands	Pig	Pig	2504	250402	1	Feces swab	EMB-colistin	17-Oct-2017	Escherichia coli	<= 2	<= 2	2	<= 0.25	<= 0.12	<= 4	<= 0.25	<= 16	<= 1	<= 0.25	<= 0.25	<= 16	<= 4	<= 1	<= 0.5	<= 20	NA	NA	NA	NA	NA	NA	NA	NA	NA	NA	NA	NA	NA	NA	NA	NA	R	16	5280471	135135
2200330	SAMN32902799	250301111	2503011	Netherlands	Pig	Pig	2503	250301	1	Feces swab	EMB-colistin	11-Oct-2017	Escherichia coli	16	>= 32	4	<= 0.25	<= 0.12	<= 4	<= 0.25	<= 16	<= 1	<= 0.25	<= 0.25	<= 16	<= 4	<= 1	>= 16	>= 320	NA	NA	NA	NA	NA	NA	NA	NA	NA	NA	NA	NA	NA	NA	NA	NA	R	4	5331619	148878
2200333	SAMN32902800	250301110	2503011	Netherlands	Pig	Pig	2503	250301	1	Feces swab	EMB-colistin	11-Oct-2017	Escherichia coli	8	>= 32	2	<= 0.25	<= 0.12	<= 4	<= 0.25	<= 16	<= 1	<= 0.25	<= 0.25	<= 16	<= 4	<= 1	<= 0.5	<= 20	NA	NA	NA	NA	NA	NA	NA	NA	NA	NA	NA	NA	NA	NA	NA	NA	R	4	5203640	125639
2200354	SAMN32902801	210203128	2102031	Netherlands	Hospital	Homo sapiens	2102	210203	1	Stoma swab	EMB-colistin	20-Oct-2017	Escherichia coli	>= 32	>= 32	4	<= 0.25	<= 0.12	<= 4	>= 4	<= 16	>= 16	<= 0.25	<= 0.25	<= 16	<= 4	8	>= 16	>= 320	NA	NA	NA	NA	NA	NA	NA	NA	NA	NA	NA	NA	NA	NA	NA	NA	R	8	5028750	263001
2200374	SAMN32902802	210202126	2102021	Netherlands	Hospital	Homo sapiens	2102	210202	1	Perianal swab	EMB-colistin	20-Oct-2017	Escherichia coli	<= 2	<= 2	<= 1	<= 0.25	<= 0.12	<= 4	<= 0.25	<= 16	<= 1	<= 0.25	<= 0.25	<= 16	<= 4	<= 1	<= 0.5	<= 20	NA	NA	NA	NA	NA	NA	NA	NA	NA	NA	NA	NA	NA	NA	NA	NA	R	4	4647427	177516
2200376	SAMN32902803	210202123	2102021	Netherlands	Hospital	Homo sapiens	2102	210202	1	Perianal swab	EMB-colistin	20-Oct-2017	Escherichia coli	4	<= 2	4	<= 0.25	<= 0.12	<= 4	<= 0.25	<= 16	<= 1	<= 0.25	<= 0.25	<= 16	<= 4	<= 1	<= 0.5	<= 20	NA	NA	NA	NA	NA	NA	NA	NA	NA	NA	NA	NA	NA	NA	NA	NA	R	8	5303953	190024
2200379	SAMN32902804	250301115	2503011	Netherlands	Pig	Pig	2503	250301	1	Feces swab	EMB-colistin	11-Oct-2017	Escherichia coli	>= 32	>= 32	>= 64	<= 0.25	<= 0.12	<= 4	<= 0.25	<= 16	<= 1	<= 0.25	<= 0.25	<= 16	<= 4	<= 1	<= 0.5	<= 20	NA	NA	NA	NA	NA	NA	NA	NA	NA	NA	NA	NA	NA	NA	NA	NA	R	4	5203963	130865
2200392	SAMN32902805	210205114	2102051	Netherlands	Hospital	Homo sapiens	2102	210205	1	Perianal swab	EMB-colistin	24-Oct-2017	Escherichia coli	<= 2	<= 2	4	<= 0.25	<= 0.12	<= 4	<= 0.25	<= 16	<= 1	<= 0.25	<= 0.25	<= 16	<= 4	<= 1	<= 0.5	<= 20	NA	NA	NA	NA	NA	NA	NA	NA	NA	NA	NA	NA	NA	NA	NA	NA	R	4	4743883	109009
2200436	SAMN32902806	210201120	2102011	Netherlands	Hospital	Homo sapiens	2102	210201	1	Perianal swab	EMB-colistin	20-Oct-2017	Escherichia coli	>= 32	>= 32	4	<= 0.25	0.25	<= 4	<= 0.25	<= 16	<= 1	<= 0.25	<= 0.25	<= 16	64	<= 1	<= 0.5	<= 20	NA	NA	NA	NA	NA	NA	NA	NA	NA	NA	NA	NA	NA	NA	NA	NA	R	32	5067551	292017
2200454	SAMN32902807	260603102	2606031	Netherlands	Broiler	Broiler	2606	260603	1	Feces swab	EMB-colistin	27-Oct-2017	Escherichia coli	16	>= 32	>= 64	>= 64	4	<= 4	<= 0.25	<= 16	<= 1	<= 0.25	<= 0.25	32	<= 4	<= 1	>= 16	>= 320	NA	NA	NA	NA	NA	NA	NA	NA	NA	NA	NA	NA	NA	NA	NA	NA	R	8	5048637	88545
2200467	SAMN32902808	260602104	2606021	Netherlands	Broiler	Broiler	2606	260602	1	Feces swab	EMB-colistin	27-Oct-2017	Escherichia coli	>= 32	>= 32	4	<= 0.25	<= 0.12	<= 4	<= 0.25	<= 16	<= 1	<= 0.25	<= 0.25	<= 16	<= 4	<= 1	>= 16	>= 320	NA	NA	NA	NA	NA	NA	NA	NA	NA	NA	NA	NA	NA	NA	NA	NA	R	8	4840486	96152
2200485	SAMN32902809	210206137	2102061	Netherlands	Hospital	Homo sapiens	2102	210206	1	Perianal swab	EMB-colistin	31-Oct-2017	Escherichia coli	<= 2	<= 2	<= 1	<= 0.25	<= 0.12	<= 4	<= 0.25	32	<= 1	<= 0.25	<= 0.25	<= 16	<= 4	<= 1	<= 0.5	<= 20	NA	NA	NA	NA	NA	NA	NA	NA	NA	NA	NA	NA	NA	NA	NA	NA	R	8	5222433	178317
2200563	SAMN32902810	210207133	2102071	Netherlands	Hospital	Homo sapiens	2102	210207	1	Perianal swab	EMB-colistin	2017-11-02	Escherichia coli	<= 2	<= 2	2	<= 0.25	<= 0.12	<= 4	<= 0.25	<= 16	<= 1	<= 0.25	<= 0.25	<= 16	<= 4	<= 1	<= 0.5	<= 20	NA	NA	NA	NA	NA	NA	NA	NA	NA	NA	NA	NA	NA	NA	NA	NA	R	32	5094427	56162
2200571	SAMN32902811	210203138	2102031	Netherlands	Hospital	Homo sapiens	2102	210203	1	Feces swab	EMB-colistin	2017-11-06	Escherichia coli	<= 2	<= 2	4	<= 0.25	0.25	<= 4	<= 0.25	<= 16	<= 1	<= 0.25	<= 0.25	<= 16	<= 4	<= 1	<= 0.5	<= 20	NA	NA	NA	NA	NA	NA	NA	NA	NA	NA	NA	NA	NA	NA	NA	NA	R	4	5032359	133460
2200710	SAMN32902812	260702104	2607021	Netherlands	Broiler	Broiler	2607	260702	1	Feces swab	EMB-colistin	2017-11-10	Escherichia coli	16	>= 32	4	<= 0.25	<= 0.12	<= 4	<= 0.25	<= 16	<= 1	<= 0.25	<= 0.25	<= 16	<= 4	<= 1	>= 16	>= 320	NA	NA	NA	NA	NA	NA	NA	NA	NA	NA	NA	NA	NA	NA	NA	NA	R	8	5011243	150031
2200721	SAMN32902813	260701108	2607011	Netherlands	Broiler	Broiler	2607	260701	1	Feces swab	EMB-colistin	2017-11-10	Escherichia coli	8	>= 32	4	<= 0.25	<= 0.12	<= 4	<= 0.25	<= 16	<= 1	<= 0.25	<= 0.25	<= 16	<= 4	<= 1	>= 16	>= 320	NA	NA	NA	NA	NA	NA	NA	NA	NA	NA	NA	NA	NA	NA	NA	NA	R	4	5055591	162266
2200730	SAMN32902814	250701130	2507011	Netherlands	Pig	Pig	2507	250701	1	Feces swab	EMB-colistin	2017-11-14	Escherichia coli	>= 32	>= 32	4	<= 0.25	0.25	<= 4	<= 0.25	<= 16	<= 1	<= 0.25	<= 0.25	<= 16	<= 4	<= 1	<= 0.5	<= 20	NA	NA	NA	NA	NA	NA	NA	NA	NA	NA	NA	NA	NA	NA	NA	NA	R	8	4940975	100986
2200833	SAMN32902815	210204132	2102041	Netherlands	Hospital	Homo sapiens	2102	210204	1	Perianal swab	EMB-colistin	2017-11-06	Escherichia coli	4	<= 2	4	<= 0.25	0.25	<= 4	<= 0.25	<= 16	<= 1	<= 0.25	<= 0.25	<= 16	<= 4	<= 1	<= 0.5	<= 20	NA	NA	NA	NA	NA	NA	NA	NA	NA	NA	NA	NA	NA	NA	NA	NA	R	8	4770421	217679
2200837	SAMN32902816	210204127	2102041	Netherlands	Hospital	Homo sapiens	2102	210204	1	Perianal swab	EMB-colistin	2017-11-06	Escherichia coli	8	>= 32	4	<= 0.25	<= 0.12	<= 4	<= 0.25	<= 16	<= 1	<= 0.25	<= 0.25	<= 16	<= 4	<= 1	>= 16	>= 320	NA	NA	NA	NA	NA	NA	NA	NA	NA	NA	NA	NA	NA	NA	NA	NA	R	4	5184619	122335
2200856	SAMN32902817	250701105	2507011	Netherlands	Pig	Pig	2507	250701	1	Feces swab	EMB-colistin	2017-11-14	Escherichia coli	<= 2	<= 2	4	<= 0.25	<= 0.12	<= 4	<= 0.25	<= 16	<= 1	<= 0.25	<= 0.25	<= 16	<= 4	<= 1	<= 0.5	<= 20	NA	NA	NA	NA	NA	NA	NA	NA	NA	NA	NA	NA	NA	NA	NA	NA	R	4	5013859	90675
2200858	SAMN32902818	250601130	2506011	Netherlands	Pig	Pig	2506	250601	1	Feces swab	EMB-colistin	2017-11-16	Escherichia coli	8	>= 32	<= 1	<= 0.25	<= 0.12	<= 4	<= 0.25	<= 16	<= 1	<= 0.25	<= 0.25	<= 16	<= 4	<= 1	>= 16	>= 320	NA	NA	NA	NA	NA	NA	NA	NA	NA	NA	NA	NA	NA	NA	NA	NA	R	8	5042324	82648
2200859	SAMN32902819	250601128	2506011	Netherlands	Pig	Pig	2506	250601	1	Feces swab	EMB-colistin	2017-11-16	Escherichia coli	8	4	2	<= 0.25	0.25	<= 4	<= 0.25	<= 16	<= 1	<= 0.25	<= 0.25	<= 16	<= 4	<= 1	<= 0.5	<= 20	NA	NA	NA	NA	NA	NA	NA	NA	NA	NA	NA	NA	NA	NA	NA	NA	R	8	4703758	119098
2200865	SAMN32902820	250601105	2506011	Netherlands	Pig	Pig	2506	250601	1	Feces swab	EMB-colistin	2017-11-16	Escherichia coli	>= 32	>= 32	4	<= 0.25	0.25	<= 4	<= 0.25	<= 16	<= 1	<= 0.25	<= 0.25	<= 16	<= 4	<= 1	>= 16	>= 320	NA	NA	NA	NA	NA	NA	NA	NA	NA	NA	NA	NA	NA	NA	NA	NA	R	16	5168905	375270
2200877	SAMN32902821	210204146	2102041	Netherlands	Hospital	Homo sapiens	2102	210204	1	Perianal swab	EMB-colistin	2017-11-20	Escherichia coli	4	<= 2	2	<= 0.25	<= 0.12	<= 4	<= 0.25	<= 16	<= 1	<= 0.25	<= 0.25	<= 16	<= 4	<= 1	<= 0.5	<= 20	NA	NA	NA	NA	NA	NA	NA	NA	NA	NA	NA	NA	NA	NA	NA	NA	R	8	4950065	137515
2200894	SAMN32902822	210203149	2102031	Netherlands	Hospital	Homo sapiens	2102	210203	1	Perianal swab	EMB-colistin	2017-11-20	Escherichia coli	16	>= 32	4	<= 0.25	0.25	<= 4	>= 4	<= 16	>= 16	<= 0.25	<= 0.25	<= 16	<= 4	4	>= 16	<= 20	NA	NA	NA	NA	NA	NA	NA	NA	NA	NA	NA	NA	NA	NA	NA	NA	R	4	5009726	240416
2200899	SAMN32902823	210203143	2102031	Netherlands	Hospital	Homo sapiens	2102	210203	1	Perianal swab	EMB-colistin	2017-11-20	Escherichia coli	4	>= 32	>= 64	>= 64	>= 64	<= 4	>= 4	<= 16	>= 16	<= 0.25	<= 0.25	<= 16	<= 4	>= 16	<= 0.5	<= 20	NA	NA	NA	NA	NA	NA	NA	NA	NA	NA	NA	NA	NA	NA	NA	NA	R	16	5308150	147822
2200969	SAMN32902824	210206145	2102061	Netherlands	Hospital	Homo sapiens	2102	210206	1	Perianal swab	EMB-colistin	2017-11-23	Escherichia coli	<= 2	<= 2	4	<= 0.25	<= 0.12	<= 4	<= 0.25	<= 16	<= 1	<= 0.25	<= 0.25	64	<= 4	<= 1	<= 0.5	<= 20	NA	NA	NA	NA	NA	NA	NA	NA	NA	NA	NA	NA	NA	NA	NA	NA	R	16	4854638	187269
2200979	SAMN32902825	210206138	2102061	Netherlands	Hospital	Homo sapiens	2102	210206	1	Perianal swab	EMB-colistin	2017-11-23	Escherichia coli	<= 2	<= 2	4	<= 0.25	<= 0.12	<= 4	<= 0.25	<= 16	<= 1	<= 0.25	<= 0.25	<= 16	<= 4	<= 1	<= 0.5	<= 20	NA	NA	NA	NA	NA	NA	NA	NA	NA	NA	NA	NA	NA	NA	NA	NA	R	4	5065856	301312
2200981	SAMN32902826	210205156	2102051	Netherlands	Hospital	Homo sapiens	2102	210205	1	Perianal swab	EMB-colistin	2017-11-30	Escherichia coli	>= 32	>= 32	4	<= 0.25	<= 0.12	<= 4	<= 0.25	<= 16	<= 1	<= 0.25	<= 0.25	<= 16	8	<= 1	<= 0.5	<= 20	NA	NA	NA	NA	NA	NA	NA	NA	NA	NA	NA	NA	NA	NA	NA	NA	R	8	5212681	101213
2200987	SAMN32902827	210205147	2102051	Netherlands	Hospital	Homo sapiens	2102	210205	1	Perianal swab	EMB-colistin	2017-11-30	Escherichia coli	<= 2	<= 2	4	<= 0.25	<= 0.12	<= 4	<= 0.25	<= 16	<= 1	<= 0.25	<= 0.25	<= 16	<= 4	<= 1	<= 0.5	<= 20	NA	NA	NA	NA	NA	NA	NA	NA	NA	NA	NA	NA	NA	NA	NA	NA	R	16	5007171	375449
2200990	SAMN32902828	250501128	2505011	Netherlands	Pig	Pig	2505	250501	1	Feces swab	EMB-colistin	2017-11-27	Escherichia coli	<= 2	<= 2	2	<= 0.25	<= 0.12	<= 4	<= 0.25	<= 16	<= 1	<= 0.25	<= 0.25	<= 16	<= 4	4	>= 16	>= 320	NA	NA	NA	NA	NA	NA	NA	NA	NA	NA	NA	NA	NA	NA	NA	NA	R	16	4957224	77845
2200991	SAMN32902829	250501125	2505011	Netherlands	Pig	Pig	2505	250501	1	Feces swab	EMB-colistin	2017-11-27	Escherichia coli	16	>= 32	4	<= 0.25	<= 0.12	<= 4	<= 0.25	<= 16	>= 16	<= 0.25	<= 0.25	<= 16	<= 4	4	>= 16	>= 320	NA	NA	NA	NA	NA	NA	NA	NA	NA	NA	NA	NA	NA	NA	NA	NA	R	8	5155673	167447
2200993	SAMN32902830	250501119	2505011	Netherlands	Pig	Pig	2505	250501	1	Feces swab	EMB-colistin	2017-11-27	Escherichia coli	<= 2	<= 2	2	<= 0.25	<= 0.12	<= 4	<= 0.25	<= 16	<= 1	<= 0.25	<= 0.25	<= 16	<= 4	<= 1	>= 16	>= 320	NA	NA	NA	NA	NA	NA	NA	NA	NA	NA	NA	NA	NA	NA	NA	NA	R	8	4796571	99490
2200994	SAMN32902831	250501110	2505011	Netherlands	Pig	Pig	2505	250501	1	Feces swab	EMB-colistin	2017-11-27	Escherichia coli	16	>= 32	4	<= 0.25	0.5	<= 4	<= 0.25	<= 16	<= 1	<= 0.25	<= 0.25	<= 16	<= 4	<= 1	<= 0.5	<= 20	NA	NA	NA	NA	NA	NA	NA	NA	NA	NA	NA	NA	NA	NA	NA	NA	R	8	4984892	105687
2200996	SAMN32902832	250501105	2505011	Netherlands	Pig	Pig	2505	250501	1	Feces swab	EMB-colistin	2017-11-27	Escherichia coli	999	999	999	999	999	999	999	999	999	999	999	999	999	999	999	999	NA	NA	NA	NA	NA	NA	NA	NA	NA	NA	NA	NA	NA	NA	NA	NA	R	8	5040625	190491
2201005	SAMN32902833	210602108	2106021	Netherlands	Hospital	Homo sapiens	2106	210602	1	Stoma swab	EMB-colistin	2017-12-12	Escherichia coli	>= 32	>= 32	>= 64	>= 64	1	<= 4	>= 4	<= 16	<= 1	<= 0.25	<= 0.25	<= 16	8	>= 16	<= 0.5	<= 20	NA	NA	NA	NA	NA	NA	NA	NA	NA	NA	NA	NA	NA	NA	NA	NA	R	16	5102016	128402
2201095	SAMN32902834	250202110	2502021	Netherlands	Pig	Pig	2502	250202	1	Feces swab	EMB-colistin	2018-02-07	Escherichia coli	8	>= 32	4	<= 0.25	<= 0.12	<= 4	<= 0.25	<= 16	<= 1	<= 0.25	<= 0.25	64	<= 4	<= 1	<= 0.5	<= 20	NA	NA	NA	NA	NA	NA	NA	NA	NA	NA	NA	NA	NA	NA	NA	NA	R	16	4920513	122196
2201097	SAMN32902835	250202103	2502021	Netherlands	Pig	Pig	2502	250202	1	Feces swab	EMB-colistin	2018-02-07	Escherichia coli	16	>= 32	<= 1	<= 0.25	<= 0.12	<= 4	<= 0.25	<= 16	<= 1	<= 0.25	<= 0.25	<= 16	<= 4	<= 1	>= 16	>= 320	NA	NA	NA	NA	NA	NA	NA	NA	NA	NA	NA	NA	NA	NA	NA	NA	R	4	5563247	154975
2201103	SAMN32902836	251403104	2514031	Netherlands	Pig	Pig	2514	251403	1	Feces swab	EMB-colistin	2018-02-06	Escherichia coli	<= 2	<= 2	4	<= 0.25	<= 0.12	<= 4	<= 0.25	<= 16	<= 1	<= 0.25	<= 0.25	<= 16	<= 4	<= 1	>= 16	>= 320	NA	NA	NA	NA	NA	NA	NA	NA	NA	NA	NA	NA	NA	NA	NA	NA	R	8	5273858	195172
2201104	SAMN32902837	251401105	2514011	Netherlands	Pig	Pig	2514	251401	1	Feces swab	EMB-colistin	2018-02-06	Escherichia coli	16	>= 32	2	<= 0.25	<= 0.12	<= 4	<= 0.25	<= 16	<= 1	<= 0.25	<= 0.25	<= 16	<= 4	<= 1	>= 16	>= 320	NA	NA	NA	NA	NA	NA	NA	NA	NA	NA	NA	NA	NA	NA	NA	NA	R	8	5111950	170563
2201105	SAMN32902838	251501110	2515011	Netherlands	Pig	Pig	2515	251501	1	Feces swab	EMB-colistin	2018-02-08	Escherichia coli	16	>= 32	4	<= 0.25	<= 0.12	<= 4	<= 0.25	<= 16	<= 1	<= 0.25	<= 0.25	<= 16	<= 4	<= 1	<= 0.5	<= 20	NA	NA	NA	NA	NA	NA	NA	NA	NA	NA	NA	NA	NA	NA	NA	NA	R	8	5395446	252048
2201106	SAMN32902839	251501110	2515011	Netherlands	Pig	Pig	2515	251501	1	Feces swab	EMB-colistin	2018-02-08	Escherichia coli	>= 32	>= 32	4	<= 0.25	<= 0.12	<= 4	<= 0.25	<= 16	<= 1	<= 0.25	<= 0.25	<= 16	<= 4	<= 1	<= 0.5	<= 20	NA	NA	NA	NA	NA	NA	NA	NA	NA	NA	NA	NA	NA	NA	NA	NA	R	8	5387686	215388
2201157	SAMN32902840	261003104	2610031	Netherlands	Broiler	Broiler	2610	261003	1	Feces swab	EMB-colistin	2018-02-14	Escherichia coli	16	>= 32	4	<= 0.25	0.25	<= 4	0.5	<= 16	<= 1	<= 0.25	<= 0.25	<= 16	<= 4	<= 1	>= 16	>= 320	NA	NA	NA	NA	NA	NA	NA	NA	NA	NA	NA	NA	NA	NA	NA	NA	R	8	5114180	75974
2201159	SAMN32902841	251303102	2513031	Netherlands	Pig	Pig	2513	251303	1	Feces swab	EMB-colistin	2018-02-20	Escherichia coli	8	>= 32	4	<= 0.25	<= 0.12	<= 4	<= 0.25	<= 16	<= 1	<= 0.25	<= 0.25	<= 16	<= 4	<= 1	>= 16	>= 320	NA	NA	NA	NA	NA	NA	NA	NA	NA	NA	NA	NA	NA	NA	NA	NA	R	16	5461253	336508
2201161	SAMN32902842	251603104	2516031	Netherlands	Pig	Pig	2516	251603	1	Feces swab	EMB-colistin	2018-02-22	Escherichia coli	>= 32	>= 32	2	<= 0.25	<= 0.12	<= 4	<= 0.25	<= 16	4	<= 0.25	<= 0.25	<= 16	<= 4	<= 1	<= 0.5	<= 20	NA	NA	NA	NA	NA	NA	NA	NA	NA	NA	NA	NA	NA	NA	NA	NA	R	4	5172058	112396
2201163	SAMN32902843	251602105	2516021	Netherlands	Pig	Pig	2516	251602	1	Feces swab	EMB-colistin	2018-02-22	Escherichia coli	4	4	4	<= 0.25	0.25	<= 4	<= 0.25	<= 16	<= 1	<= 0.25	<= 0.25	<= 16	<= 4	<= 1	<= 0.5	<= 20	NA	NA	NA	NA	NA	NA	NA	NA	NA	NA	NA	NA	NA	NA	NA	NA	R	16	4551167	122847
2201165	SAMN32902844	251602103	2516021	Netherlands	Pig	Pig	2516	251602	1	Feces swab	EMB-colistin	2018-02-22	Escherichia coli	16	>= 32	4	<= 0.25	<= 0.12	<= 4	<= 0.25	<= 16	<= 1	<= 0.25	<= 0.25	<= 16	<= 4	<= 1	>= 16	>= 320	NA	NA	NA	NA	NA	NA	NA	NA	NA	NA	NA	NA	NA	NA	NA	NA	R	8	4790636	166724
2201171	SAMN32902845	261201102	2612011	Netherlands	Broiler	Broiler	2612	261201	1	Feces swab	EMB-colistin	08-Mar-2018	Escherichia coli	<= 2	<= 2	4	<= 0.25	<= 0.12	<= 4	<= 0.25	<= 16	<= 1	<= 0.25	<= 0.25	<= 16	<= 4	<= 1	<= 0.5	<= 20	NA	NA	NA	NA	NA	NA	NA	NA	NA	NA	NA	NA	NA	NA	NA	NA	R	8	4977088	231840
2201185	SAMN32902846	261202101	2612021	Netherlands	Broiler	Broiler	2612	261202	1	Feces swab	EMB-colistin	08-Mar-2018	Escherichia coli	<= 2	<= 2	4	<= 0.25	<= 0.12	<= 4	<= 0.25	<= 16	<= 1	<= 0.25	<= 0.25	<= 16	<= 4	<= 1	<= 0.5	<= 20	NA	NA	NA	NA	NA	NA	NA	NA	NA	NA	NA	NA	NA	NA	NA	NA	R	8	4975514	185117
2201199	SAMN32902847	261402106	2614021	Netherlands	Broiler	Broiler	2614	261402	1	Feces swab	EMB-colistin	14-Mar-2018	Escherichia coli	>= 32	>= 32	2	<= 0.25	<= 0.12	<= 4	<= 0.25	<= 16	<= 1	<= 0.25	<= 0.25	<= 16	<= 4	<= 1	>= 16	>= 320	NA	NA	NA	NA	NA	NA	NA	NA	NA	NA	NA	NA	NA	NA	NA	NA	R	8	4959205	299286
2201256	SAMN32902848	220207106	2202071	Netherlands	LTCF	Homo sapiens	2202	220207	1	Perianal swab	EMB-colistin	2018-04-09	Escherichia coli	>= 32	>= 32	4	<= 0.25	<= 0.12	<= 4	<= 0.25	<= 16	<= 1	<= 0.25	<= 0.25	<= 16	<= 4	<= 1	>= 16	>= 320	NA	NA	NA	NA	NA	NA	NA	NA	NA	NA	NA	NA	NA	NA	NA	NA	R	8	4919859	506391
2201305	SAMN32902849	261503102	2615031	Netherlands	Broiler	Broiler	2615	261503	1	Feces swab	EMB-colistin	2018-04-09	Escherichia coli	<= 2	<= 2	4	<= 0.25	<= 0.12	<= 4	0.5	<= 16	<= 1	<= 0.25	<= 0.25	<= 16	<= 4	<= 1	<= 0.5	<= 20	NA	NA	NA	NA	NA	NA	NA	NA	NA	NA	NA	NA	NA	NA	NA	NA	R	8	5176614	225113
2201310	SAMN32902850	220801109	2208011	Netherlands	LTCF	Homo sapiens	2208	220801	1	Perianal swab	EMB-colistin	2018-04-11	Escherichia coli	<= 2	<= 2	4	<= 0.25	<= 0.12	<= 4	<= 0.25	<= 16	<= 1	<= 0.25	<= 0.25	<= 16	<= 4	<= 1	<= 0.5	<= 20	NA	NA	NA	NA	NA	NA	NA	NA	NA	NA	NA	NA	NA	NA	NA	NA	R	4	5155260	209368
2201311	SAMN32902851	220801108	2208011	Netherlands	LTCF	Homo sapiens	2208	220801	1	Perianal swab	EMB-colistin	2018-04-11	Escherichia coli	8	8	16	<= 0.25	0.25	16	>= 4	<= 16	<= 1	<= 0.25	<= 0.25	<= 16	<= 4	<= 1	>= 16	>= 320	NA	NA	NA	NA	NA	NA	NA	NA	NA	NA	NA	NA	NA	NA	NA	NA	R	8	5061406	155045
2201366	SAMN32902852	220603106	2206031	Netherlands	LTCF	Homo sapiens	2206	220603	1	Perianal swab	EMB-colistin	2018-04-18	Escherichia coli	8	>= 32	2	<= 0.25	<= 0.12	<= 4	<= 0.25	<= 16	<= 1	<= 0.25	<= 0.25	<= 16	<= 4	<= 1	<= 0.5	<= 20	NA	NA	NA	NA	NA	NA	NA	NA	NA	NA	NA	NA	NA	NA	NA	NA	R	8	5201937	192662
2201436	SAMN32902853	220502115	2205021	Netherlands	LTCF	Homo sapiens	2205	220502	1	Perianal swab	EMB-colistin	2018-04-23	Escherichia coli	>= 32	>= 32	4	<= 0.25	0.5	<= 4	<= 0.25	<= 16	<= 1	<= 0.25	<= 0.25	<= 16	<= 4	<= 1	<= 0.5	<= 20	NA	NA	NA	NA	NA	NA	NA	NA	NA	NA	NA	NA	NA	NA	NA	NA	R	16	4826301	332278
2201450	SAMN32902854	220502103	2205021	Netherlands	LTCF	Homo sapiens	2205	220502	1	Perianal swab	EMB-colistin	2018-04-23	Escherichia coli	<= 2	<= 2	<= 1	<= 0.25	<= 0.12	<= 4	<= 0.25	<= 16	<= 1	<= 0.25	<= 0.25	<= 16	<= 4	<= 1	<= 0.5	<= 20	NA	NA	NA	NA	NA	NA	NA	NA	NA	NA	NA	NA	NA	NA	NA	NA	R	8	4861325	122900
2201495	SAMN32902855	220401102	2204011	Netherlands	LTCF	Homo sapiens	2204	220401	1	Perianal swab	EMB-colistin	2018-04-30	Escherichia coli	<= 2	<= 2	2	<= 0.25	<= 0.12	<= 4	<= 0.25	NA	NA	<= 0.25	<= 0.25	<= 16	<= 4	<= 1	<= 0.5	<= 20	NA	NA	NA	NA	NA	NA	NA	NA	NA	NA	NA	NA	NA	NA	NA	NA	R	16	5043806	173076
2201513	SAMN32902856	220104103	2201041	Netherlands	LTCF	Homo sapiens	2201	220104	1	Perianal swab	EMB-colistin	02-May-2018	Escherichia coli	<= 2	<= 2	4	<= 0.25	<= 0.12	<= 4	<= 0.25	NA	NA	<= 0.25	<= 0.25	<= 16	<= 4	<= 1	<= 0.5	<= 20	NA	NA	NA	NA	NA	NA	NA	NA	NA	NA	NA	NA	NA	NA	NA	NA	R	8	5193250	66580
2201674	SAMN32902857	221401103	2214011	Netherlands	LTCF	Homo sapiens	2214	221401	1	Perianal swab	EMB-colistin	17-May-2018	Escherichia coli	<= 2	8	4	<= 0.25	<= 0.12	<= 4	<= 0.25	NA	NA	<= 0.25	<= 0.25	<= 16	<= 4	<= 1	<= 0.5	<= 20	NA	NA	NA	NA	NA	NA	NA	NA	NA	NA	NA	NA	NA	NA	NA	NA	R	8	5420817	88584
2201690	SAMN32902858	221409101	2214091	Netherlands	LTCF	Homo sapiens	2214	221409	1	Perianal swab	EMB-colistin	17-May-2018	Escherichia coli	<= 2	<= 2	4	<= 0.25	<= 0.12	<= 4	<= 0.25	NA	NA	<= 0.25	<= 0.25	<= 16	<= 4	<= 1	<= 0.5	<= 20	NA	NA	NA	NA	NA	NA	NA	NA	NA	NA	NA	NA	NA	NA	NA	NA	R	4	4743616	126280
2201693	SAMN32902859	221406102	2214061	Netherlands	LTCF	Homo sapiens	2214	221406	1	Perianal swab	EMB-colistin	17-May-2018	Escherichia coli	<= 2	<= 2	4	<= 0.25	<= 0.12	<= 4	<= 0.25	NA	NA	<= 0.25	<= 0.25	<= 16	<= 4	<= 1	<= 0.5	<= 20	NA	NA	NA	NA	NA	NA	NA	NA	NA	NA	NA	NA	NA	NA	NA	NA	R	16	4941517	273820
2201776	SAMN32902860	221305103	2213051	Netherlands	LTCF	Homo sapiens	2213	221305	1	Perianal swab	EMB-colistin	15-May-2018	Escherichia coli	<= 2	<= 2	4	<= 0.25	<= 0.12	<= 4	<= 0.25	NA	NA	<= 0.25	<= 0.25	<= 16	<= 4	<= 1	<= 0.5	<= 20	NA	NA	NA	NA	NA	NA	NA	NA	NA	NA	NA	NA	NA	NA	NA	NA	R	16	4744123	185956
2201793	SAMN32902861	221304104	2213041	Netherlands	LTCF	Homo sapiens	2213	221304	1	Perianal swab	EMB-colistin	15-May-2018	Escherichia coli	4	<= 2	4	<= 0.25	0.25	<= 4	<= 0.25	NA	NA	<= 0.25	<= 0.25	<= 16	<= 4	<= 1	<= 0.5	<= 20	NA	NA	NA	NA	NA	NA	NA	NA	NA	NA	NA	NA	NA	NA	NA	NA	R	8	4981088	123564
2202033	SAMN32902862	220707101	2207071	Netherlands	LTCF	Homo sapiens	2207	220707	1	Perianal swab	EMB-colistin	31-May-2018	Escherichia coli	<= 2	4	4	<= 0.25	<= 0.12	<= 4	<= 0.25	NA	NA	<= 0.25	<= 0.25	<= 16	<= 4	<= 1	<= 0.5	<= 20	NA	NA	NA	NA	NA	NA	NA	NA	NA	NA	NA	NA	NA	NA	NA	NA	R	8	5041946	167724
2202042	SAMN32902863	220705105	2207051	Netherlands	LTCF	Homo sapiens	2207	220705	1	Perianal swab	EMB-colistin	31-May-2018	Escherichia coli	<= 2	<= 2	4	<= 0.25	<= 0.12	<= 4	<= 0.25	NA	NA	<= 0.25	<= 0.25	<= 16	<= 4	<= 1	<= 0.5	<= 20	NA	NA	NA	NA	NA	NA	NA	NA	NA	NA	NA	NA	NA	NA	NA	NA	R	8	5147700	232329
2202105	SAMN32902864	220703101	2207031	Netherlands	LTCF	Homo sapiens	2207	220703	1	Perianal swab	EMB-colistin	31-May-2018	Escherichia coli	4	4	4	<= 0.25	0.5	<= 4	<= 0.25	NA	NA	<= 0.25	<= 0.25	<= 16	<= 4	<= 1	<= 0.5	<= 20	NA	NA	NA	NA	NA	NA	NA	NA	NA	NA	NA	NA	NA	NA	NA	NA	R	8	4921533	124536
2202117	SAMN32902865	221002109	2210021	Netherlands	LTCF	Homo sapiens	2210	221002	1	Perianal swab	EMB-colistin	2018-06-05	Escherichia coli	<= 2	<= 2	4	<= 0.25	<= 0.12	<= 4	<= 0.25	NA	NA	<= 0.25	<= 0.25	<= 16	<= 4	<= 1	<= 0.5	<= 20	NA	NA	NA	NA	NA	NA	NA	NA	NA	NA	NA	NA	NA	NA	NA	NA	R	8	4859178	163167
2202145	SAMN32902866	221003104	2210031	Netherlands	LTCF	Homo sapiens	2210	221003	1	Perianal swab	EMB-colistin	2018-06-05	Escherichia coli	<= 2	<= 2	4	<= 0.25	<= 0.12	<= 4	<= 0.25	NA	NA	<= 0.25	<= 0.25	<= 16	<= 4	<= 1	<= 0.5	<= 20	NA	NA	NA	NA	NA	NA	NA	NA	NA	NA	NA	NA	NA	NA	NA	NA	R	8	4835698	232333
2202214	SAMN32902867	220302111	2203021	Netherlands	LTCF	Homo sapiens	2203	220302	1	Perianal swab	EMB-colistin	2018-06-11	Escherichia coli	4	>= 32	>= 64	>= 64	0.5	8	>= 4	NA	NA	<= 0.25	<= 0.25	128	<= 4	<= 1	>= 16	>= 320	NA	NA	NA	NA	NA	NA	NA	NA	NA	NA	NA	NA	NA	NA	NA	NA	R	16	5077092	136511
2202219	SAMN32902868	220302109	2203021	Netherlands	LTCF	Homo sapiens	2203	220302	1	Perianal swab	EMB-colistin	2018-06-11	Escherichia coli	>= 32	>= 32	4	<= 0.25	0.25	<= 4	<= 0.25	NA	NA	<= 0.25	<= 0.25	<= 16	8	<= 1	<= 0.5	<= 20	NA	NA	NA	NA	NA	NA	NA	NA	NA	NA	NA	NA	NA	NA	NA	NA	R	8	4962491	188997
2202253	SAMN32902869	221004103	2210041	Netherlands	LTCF	Homo sapiens	2210	221004	1	Perianal swab	EMB-colistin	2018-06-05	Escherichia coli	16	>= 32	<= 1	<= 0.25	<= 0.12	<= 4	<= 0.25	NA	NA	<= 0.25	<= 0.25	<= 16	<= 4	<= 1	>= 16	>= 320	NA	NA	NA	NA	NA	NA	NA	NA	NA	NA	NA	NA	NA	NA	NA	NA	R	8	5312963	146321
2202303	SAMN32902870	221208104	2212081	Netherlands	LTCF	Homo sapiens	2212	221208	1	Perianal swab	EMB-colistin	2018-06-18	Escherichia coli	16	>= 32	4	<= 0.25	<= 0.12	<= 4	>= 4	NA	NA	<= 0.25	<= 0.25	<= 16	<= 4	<= 1	>= 16	>= 320	NA	NA	NA	NA	NA	NA	NA	NA	NA	NA	NA	NA	NA	NA	NA	NA	R	32	5088185	216034
2202333	SAMN32902871	221703104	2217031	Netherlands	LTCF	Homo sapiens	2217	221703	1	Perianal swab	EMB-colistin	2018-06-26	Escherichia coli	>= 32	>= 32	4	<= 0.25	<= 0.12	<= 4	<= 0.25	<= 16	<= 1	<= 0.25	<= 0.25	<= 16	>= 128	<= 1	<= 0.5	<= 20	NA	NA	NA	NA	NA	NA	NA	NA	NA	NA	NA	NA	NA	NA	NA	NA	R	8	5153559	59260
2202335	SAMN32902872	221704104	2217041	Netherlands	LTCF	Homo sapiens	2217	221704	1	Perianal swab	EMB-colistin	2018-06-26	Escherichia coli	4	4	4	<= 0.25	0.25	<= 4	<= 0.25	<= 16	<= 1	<= 0.25	<= 0.25	<= 16	<= 4	<= 1	<= 0.5	<= 20	NA	NA	NA	NA	NA	NA	NA	NA	NA	NA	NA	NA	NA	NA	NA	NA	R	8	4712973	235876
2202349	SAMN32902873	221416103	2214161	Netherlands	LTCF	Homo sapiens	2214	221416	1	Perianal swab	EMB-colistin	2018-06-25	Escherichia coli	16	>= 32	4	<= 0.25	<= 0.12	<= 4	<= 0.25	<= 16	<= 1	<= 0.25	<= 0.25	<= 16	<= 4	<= 1	>= 16	>= 320	NA	NA	NA	NA	NA	NA	NA	NA	NA	NA	NA	NA	NA	NA	NA	NA	R	8	5220678	140631
2202505	SAMN32902874	221807105	2218071	Netherlands	LTCF	Homo sapiens	2218	221807	1	Perianal swab	EMB-colistin	2018-09-17	Escherichia coli	<= 2	<= 2	4	<= 0.25	<= 0.12	<= 4	<= 0.25	<= 16	<= 1	<= 0.25	<= 0.25	<= 16	<= 4	<= 1	<= 0.5	<= 20	NA	NA	NA	NA	NA	NA	NA	NA	NA	NA	NA	NA	NA	NA	NA	NA	R	8	5405918	178268
2202525	SAMN32902875	221801107	2218011	Netherlands	LTCF	Homo sapiens	2218	221801	1	Perianal swab	EMB-colistin	2018-09-17	Escherichia coli	16	>= 32	4	<= 0.25	<= 0.12	<= 4	<= 0.25	<= 16	<= 1	<= 0.25	<= 0.25	<= 16	<= 4	<= 1	<= 0.5	<= 20	NA	NA	NA	NA	NA	NA	NA	NA	NA	NA	NA	NA	NA	NA	NA	NA	R	4	5330554	159780
2202577	SAMN32902876	210205308	2102053	Netherlands	Hospital	Homo sapiens	2102	210205	2	Perianal swab	EMB-colistin	02-Oct-2018	Escherichia coli	4	4	4	<= 0.25	0.25	<= 4	<= 0.25	<= 16	<= 1	<= 0.25	<= 0.25	<= 16	<= 4	<= 1	<= 0.5	<= 20	NA	NA	NA	NA	NA	NA	NA	NA	NA	NA	NA	NA	NA	NA	NA	NA	R	8	4968580	167709
2202594	SAMN32902878	210203301	2102033	Netherlands	Hospital	Homo sapiens	2102	210203	2	Perianal swab	EMB-colistin	02-Oct-2018	Escherichia coli	>= 32	>= 32	4	<= 0.25	<= 0.12	<= 4	1	<= 16	<= 1	<= 0.25	<= 0.25	<= 16	<= 4	<= 1	>= 16	>= 320	NA	NA	NA	NA	NA	NA	NA	NA	NA	NA	NA	NA	NA	NA	NA	NA	R	16	5019884	105409
2202601	SAMN32902879	250703313	2507033	Netherlands	Pig	Pig	2507	250703	2	Feces swab	EMB-colistin	03-Oct-2018	Escherichia coli	>= 32	>= 32	4	<= 0.25	<= 0.12	<= 4	<= 0.25	<= 16	<= 1	<= 0.25	<= 0.25	<= 16	<= 4	<= 1	<= 0.5	<= 20	NA	NA	NA	NA	NA	NA	NA	NA	NA	NA	NA	NA	NA	NA	NA	NA	R	8	5023619	132118
2202607	SAMN32902880	260603307	2606033	Netherlands	Broiler	Broiler	2606	260603	2	Feces swab	EMB-colistin	03-Oct-2018	Escherichia coli	16	>= 32	4	<= 0.25	<= 0.12	<= 4	<= 0.25	<= 16	<= 1	<= 0.25	<= 0.25	<= 16	<= 4	<= 1	>= 16	>= 320	NA	NA	NA	NA	NA	NA	NA	NA	NA	NA	NA	NA	NA	NA	NA	NA	R	16	5056580	161067
2202609	SAMN32902881	260603301	2606033	Netherlands	Broiler	Broiler	2606	260603	2	Feces swab	EMB-colistin	03-Oct-2018	Escherichia coli	<= 2	<= 2	4	<= 0.25	0.25	<= 4	<= 0.25	<= 16	<= 1	<= 0.25	<= 0.25	<= 16	<= 4	<= 1	<= 0.5	<= 20	NA	NA	NA	NA	NA	NA	NA	NA	NA	NA	NA	NA	NA	NA	NA	NA	R	8	4832024	184251
2202612	SAMN32902882	260601305	2606013	Netherlands	Broiler	Broiler	2606	260601	2	Feces swab	EMB-colistin	03-Oct-2018	Escherichia coli	<= 2	<= 2	4	<= 0.25	<= 0.12	<= 4	<= 0.25	<= 16	<= 1	<= 0.25	<= 0.25	32	<= 4	<= 1	<= 0.5	<= 20	NA	NA	NA	NA	NA	NA	NA	NA	NA	NA	NA	NA	NA	NA	NA	NA	R	4	5248789	111012
2202618	SAMN32902883	230101102	2301011	Netherlands	Daycare	Homo sapiens	2301	230101	1	Feces swab	EMB-colistin	01-Oct-2018	Escherichia coli	<= 2	<= 2	2	<= 0.25	<= 0.12	<= 4	<= 0.25	<= 16	<= 1	<= 0.25	<= 0.25	<= 16	NA	<= 1	<= 0.5	<= 20	NA	NA	NA	NA	NA	NA	NA	NA	NA	NA	NA	NA	NA	NA	NA	NA	R	16	5066504	282725
2202621	SAMN32902884	230702107	2307021	Netherlands	Daycare	Homo sapiens	2307	230702	1	Feces swab	EMB-colistin	04-Oct-2018	Escherichia coli	4	<= 2	4	<= 0.25	<= 0.12	<= 4	<= 0.25	<= 16	<= 1	<= 0.25	<= 0.25	<= 16	<= 4	<= 1	<= 0.5	<= 20	NA	NA	NA	NA	NA	NA	NA	NA	NA	NA	NA	NA	NA	NA	NA	NA	R	8	5286074	58902
2202624	SAMN32902885	230101111	2301011	Netherlands	Daycare	Homo sapiens	2301	230101	1	Feces swab	EMB-colistin	04-Oct-2018	Escherichia coli	<= 2	<= 2	4	<= 0.25	<= 0.12	<= 4	<= 0.25	<= 16	<= 1	<= 0.25	<= 0.25	<= 16	<= 4	<= 1	<= 0.5	<= 20	NA	NA	NA	NA	NA	NA	NA	NA	NA	NA	NA	NA	NA	NA	NA	NA	R	8	4670291	297782
2202628	SAMN32902886	210206301	2102063	Netherlands	Hospital	Homo sapiens	2102	210206	2	Perianal swab	EMB-colistin	09-Oct-2018	Escherichia coli	8	>= 32	>= 64	1	1	>= 64	<= 0.25	<= 16	<= 1	<= 0.25	<= 0.25	<= 16	8	<= 1	1	<= 20	NA	NA	NA	NA	NA	NA	NA	NA	NA	NA	NA	NA	NA	NA	NA	NA	R	16	4993568	271759
2202638	SAMN32902887	210602307	2106023	Netherlands	Hospital	Homo sapiens	2106	210602	2	Perianal swab	EMB-colistin	09-Oct-2018	Escherichia coli	<= 2	<= 2	4	<= 0.25	<= 0.12	<= 4	<= 0.25	<= 16	<= 1	<= 0.25	<= 0.25	<= 16	<= 4	<= 1	<= 0.5	<= 20	NA	NA	NA	NA	NA	NA	NA	NA	NA	NA	NA	NA	NA	NA	NA	NA	R	16	5221869	332404
2202644	SAMN32902888	230803104	2308031	Netherlands	Daycare	Homo sapiens	2308	230803	1	Feces swab	EMB-colistin	10-Oct-2018	Escherichia coli	4	<= 2	4	<= 0.25	0.25	<= 4	<= 0.25	<= 16	<= 1	<= 0.25	<= 0.25	<= 16	<= 4	<= 1	<= 0.5	<= 20	NA	NA	NA	NA	NA	NA	NA	NA	NA	NA	NA	NA	NA	NA	NA	NA	R	16	4990214	213340
2202645	SAMN32902889	230803104	2308031	Netherlands	Daycare	Homo sapiens	2308	230803	1	Feces swab	EMB-colistin	10-Oct-2018	Escherichia coli	<= 2	<= 2	4	<= 0.25	0.25	<= 4	<= 0.25	<= 16	<= 1	<= 0.25	<= 0.25	<= 16	<= 4	<= 1	<= 0.5	<= 20	NA	NA	NA	NA	NA	NA	NA	NA	NA	NA	NA	NA	NA	NA	NA	NA	R	8	4995156	295552
2202654	SAMN32902890	230803113	2308031	Netherlands	Daycare	Homo sapiens	2308	230803	1	Feces swab	EMB-colistin	11-Oct-2018	Escherichia coli	8	<= 2	4	<= 0.25	0.25	<= 4	<= 0.25	<= 16	<= 1	<= 0.25	<= 0.25	<= 16	<= 4	<= 1	<= 0.5	<= 20	NA	NA	NA	NA	NA	NA	NA	NA	NA	NA	NA	NA	NA	NA	NA	NA	R	8	5344122	85707
2202661	SAMN32902891	250405310	2504053	Netherlands	Pig	Pig	2504	250405	2	Feces swab	EMB-colistin	11-Oct-2018	Escherichia coli	>= 32	>= 32	4	<= 0.25	0.25	<= 4	<= 0.25	<= 16	<= 1	<= 0.25	<= 0.25	<= 16	<= 4	<= 1	>= 16	>= 320	NA	NA	NA	NA	NA	NA	NA	NA	NA	NA	NA	NA	NA	NA	NA	NA	R	8	4898976	81709
2202689	SAMN32902892	250501322	2505013	Netherlands	Pig	Pig	2505	250501	2	Feces swab	EMB-colistin	11-Oct-2018	Escherichia coli	<= 2	<= 2	4	<= 0.25	<= 0.12	<= 4	<= 0.25	64	<= 1	<= 0.25	<= 0.25	64	<= 4	8	>= 16	>= 320	NA	NA	NA	NA	NA	NA	NA	NA	NA	NA	NA	NA	NA	NA	NA	NA	R	4	5129008	139515
2202691	SAMN32902893	250501309	2505013	Netherlands	Pig	Pig	2505	250501	2	Feces swab	EMB-colistin	11-Oct-2018	Escherichia coli	16	>= 32	8	<= 0.25	<= 0.12	<= 4	<= 0.25	32	<= 1	<= 0.25	<= 0.25	64	<= 4	<= 1	>= 16	>= 320	NA	NA	NA	NA	NA	NA	NA	NA	NA	NA	NA	NA	NA	NA	NA	NA	R	8	5123726	95642
2202701	SAMN32902894	210205328	2102053	Netherlands	Hospital	Homo sapiens	2102	210205	2	Perianal swab	EMB-colistin	16-Oct-2018	Escherichia coli	<= 2	<= 2	<= 1	<= 0.25	<= 0.12	<= 4	<= 0.25	<= 16	<= 1	<= 0.25	<= 0.25	<= 16	<= 4	<= 1	<= 0.5	<= 20	NA	NA	NA	NA	NA	NA	NA	NA	NA	NA	NA	NA	NA	NA	NA	NA	R	4	4784349	95171
2202708	SAMN32902895	250602313	2506023	Netherlands	Pig	Pig	2506	250602	2	Feces swab	EMB-colistin	15-Oct-2018	Escherichia coli	>= 32	>= 32	4	<= 0.25	0.25	<= 4	<= 0.25	<= 16	<= 1	<= 0.25	<= 0.25	<= 16	<= 4	<= 1	<= 0.5	<= 20	NA	NA	NA	NA	NA	NA	NA	NA	NA	NA	NA	NA	NA	NA	NA	NA	R	8	4796101	103090
2202709	SAMN32902896	250602308	2506023	Netherlands	Pig	Pig	2506	250602	2	Feces swab	EMB-colistin	15-Oct-2018	Escherichia coli	16	>= 32	<= 1	<= 0.25	0.25	<= 4	<= 0.25	<= 16	<= 1	<= 0.25	<= 0.25	<= 16	<= 4	<= 1	>= 16	>= 320	NA	NA	NA	NA	NA	NA	NA	NA	NA	NA	NA	NA	NA	NA	NA	NA	R	8	4769698	95863
2202710	SAMN32902897	250602302	2506023	Netherlands	Pig	Pig	2506	250602	2	Feces swab	EMB-colistin	15-Oct-2018	Escherichia coli	<= 2	<= 2	4	<= 0.25	<= 0.12	<= 4	<= 0.25	<= 16	<= 1	<= 0.25	<= 0.25	<= 16	<= 4	<= 1	<= 0.5	<= 20	NA	NA	NA	NA	NA	NA	NA	NA	NA	NA	NA	NA	NA	NA	NA	NA	R	16	4950019	184579
2202797	SAMN32902898	210601308	2106013	Netherlands	Hospital	Homo sapiens	2106	210601	2	Perianal swab	EMB-colistin	23-Oct-2018	Escherichia coli	>= 32	>= 32	4	<= 0.25	0.25	8	<= 0.25	<= 16	<= 1	<= 0.25	<= 0.25	<= 16	<= 4	<= 1	>= 16	<= 20	NA	NA	NA	NA	NA	NA	NA	NA	NA	NA	NA	NA	NA	NA	NA	NA	R	16	5223587	157313
2202798	SAMN32902899	230502102	2305021	Netherlands	Daycare	Homo sapiens	2305	230502	1	Feces swab	EMB-colistin	22-Oct-2018	Escherichia coli	4	<= 2	4	<= 0.25	<= 0.12	<= 4	<= 0.25	<= 16	<= 1	<= 0.25	<= 0.25	<= 16	<= 4	<= 1	<= 0.5	<= 20	NA	NA	NA	NA	NA	NA	NA	NA	NA	NA	NA	NA	NA	NA	NA	NA	R	8	5272388	57858
2202800	SAMN32902900	230503106	2305031	Netherlands	Daycare	Homo sapiens	2305	230503	1	Feces swab	EMB-colistin	22-Oct-2018	Escherichia coli	<= 2	<= 2	4	<= 0.25	<= 0.12	<= 4	<= 0.25	<= 16	<= 1	<= 0.25	<= 0.25	<= 16	<= 4	<= 1	<= 0.5	<= 20	NA	NA	NA	NA	NA	NA	NA	NA	NA	NA	NA	NA	NA	NA	NA	NA	R	8	5199722	215182
2202888	SAMN32902901	260801308	2608013	Netherlands	Broiler	Broiler	2608	260801	2	Feces swab	EMB-colistin	25-Oct-2018	Escherichia coli	16	>= 32	4	<= 0.25	<= 0.12	<= 4	0.5	<= 16	<= 1	<= 0.25	<= 0.25	<= 16	<= 4	<= 1	>= 16	>= 320	NA	NA	NA	NA	NA	NA	NA	NA	NA	NA	NA	NA	NA	NA	NA	NA	R	8	5354491	91039
2202912	SAMN32902902	210205344	2102053	Netherlands	Hospital	Homo sapiens	2102	210205	2	Perianal swab	EMB-colistin	30-Oct-2018	Escherichia coli	>= 32	>= 32	4	<= 0.25	<= 0.12	<= 4	<= 0.25	<= 16	<= 1	<= 0.25	<= 0.25	<= 16	<= 4	<= 1	<= 0.5	<= 20	NA	NA	NA	NA	NA	NA	NA	NA	NA	NA	NA	NA	NA	NA	NA	NA	R	16	5182486	335552
2202975	SAMN32902903	231302105	2313021	Netherlands	Daycare	Homo sapiens	2313	231302	1	Feces swab	EMB-colistin	2018-11-07	Escherichia coli	4	<= 2	4	<= 0.25	<= 0.12	<= 4	<= 0.25	<= 16	<= 1	<= 0.25	<= 0.25	<= 16	<= 4	<= 1	<= 0.5	<= 20	NA	NA	NA	NA	NA	NA	NA	NA	NA	NA	NA	NA	NA	NA	NA	NA	R	8	5122863	254381
2202980	SAMN32902904	250202304	2502023	Netherlands	Pig	Pig	2502	250202	2	Feces swab	EMB-colistin	2018-11-07	Escherichia coli	>= 32	>= 32	4	<= 0.25	<= 0.12	<= 4	<= 0.25	<= 16	<= 1	<= 0.25	<= 0.25	32	<= 4	<= 1	>= 16	>= 320	NA	NA	NA	NA	NA	NA	NA	NA	NA	NA	NA	NA	NA	NA	NA	NA	R	4	4918184	101298
2202983	SAMN32902905	231801103	2318011	Netherlands	Daycare	Homo sapiens	2318	231801	1	Feces swab	EMB-colistin	2018-11-05	Escherichia coli	16	>= 32	4	<= 0.25	0.25	<= 4	<= 0.25	<= 16	<= 1	<= 0.25	<= 0.25	<= 16	<= 4	<= 1	<= 0.5	<= 20	NA	NA	NA	NA	NA	NA	NA	NA	NA	NA	NA	NA	NA	NA	NA	NA	R	8	5163739	299589
2202991	SAMN32902906	231601101	2316011	Netherlands	Daycare	Homo sapiens	2316	231601	1	Feces swab	EMB-colistin	2018-11-06	Escherichia coli	<= 2	<= 2	4	<= 0.25	0.25	<= 4	<= 0.25	<= 16	<= 1	<= 0.25	<= 0.25	<= 16	<= 4	<= 1	<= 0.5	<= 20	NA	NA	NA	NA	NA	NA	NA	NA	NA	NA	NA	NA	NA	NA	NA	NA	R	8	5139940	253633
2203015	SAMN32902907	231802105	2318021	Netherlands	Daycare	Homo sapiens	2318	231802	1	Feces swab	EMB-colistin	2018-11-07	Escherichia coli	<= 2	<= 2	4	<= 0.25	<= 0.12	<= 4	<= 0.25	<= 16	<= 1	<= 0.25	<= 0.25	64	<= 4	<= 1	>= 16	>= 320	NA	NA	NA	NA	NA	NA	NA	NA	NA	NA	NA	NA	NA	NA	NA	NA	R	8	4919758	104448
2203048	SAMN32902908	231702104	2317021	Netherlands	Daycare	Homo sapiens	2317	231702	1	Feces swab	EMB-colistin	2018-11-13	Escherichia coli	<= 2	<= 2	4	<= 0.25	<= 0.12	<= 4	<= 0.25	<= 16	<= 1	<= 0.25	<= 0.25	<= 16	<= 4	<= 1	<= 0.5	<= 20	NA	NA	NA	NA	NA	NA	NA	NA	NA	NA	NA	NA	NA	NA	NA	NA	R	8	5236760	161013
2203059	SAMN32902909	231602110	2316021	Netherlands	Daycare	Homo sapiens	2316	231602	1	Feces swab	EMB-colistin	2018-11-13	Escherichia coli	<= 2	<= 2	4	<= 0.25	<= 0.12	<= 4	<= 0.25	<= 16	<= 1	<= 0.25	<= 0.25	<= 16	<= 4	<= 1	<= 0.5	<= 20	NA	NA	NA	NA	NA	NA	NA	NA	NA	NA	NA	NA	NA	NA	NA	NA	R	8	5014301	221177
2203060	SAMN32902910	231602109	2316021	Netherlands	Daycare	Homo sapiens	2316	231602	1	Feces swab	EMB-colistin	2018-11-13	Escherichia coli	16	>= 32	4	<= 0.25	<= 0.12	<= 4	<= 0.25	<= 16	<= 1	<= 0.25	<= 0.25	<= 16	<= 4	<= 1	>= 16	>= 320	NA	NA	NA	NA	NA	NA	NA	NA	NA	NA	NA	NA	NA	NA	NA	NA	R	4	5225643	182866
2203096	SAMN32902911	210206345	2102063	Netherlands	Hospital	Homo sapiens	2102	210206	2	Perianal swab	EMB-colistin	2018-11-13	Escherichia coli	16	>= 32	4	<= 0.25	<= 0.12	<= 4	<= 0.25	<= 16	<= 1	<= 0.25	<= 0.25	<= 16	<= 4	<= 1	>= 16	>= 320	NA	NA	NA	NA	NA	NA	NA	NA	NA	NA	NA	NA	NA	NA	NA	NA	R	4	5227308	144961
2203106	SAMN32902912	210207331	2102073	Netherlands	Hospital	Homo sapiens	2102	210207	2	Perianal swab	EMB-colistin	2018-11-13	Escherichia coli	>= 32	>= 32	16	<= 0.25	0.25	<= 4	<= 0.25	<= 16	>= 16	<= 0.25	<= 0.25	<= 16	<= 4	8	<= 0.5	<= 20	NA	NA	NA	NA	NA	NA	NA	NA	NA	NA	NA	NA	NA	NA	NA	NA	R	8	5270805	221897
2203107	SAMN32902913	210207331	2102073	Netherlands	Hospital	Homo sapiens	2102	210207	2	Perianal swab	EMB-colistin	2018-11-13	Escherichia coli	>= 32	>= 32	>= 64	<= 0.25	1	32	1	<= 16	>= 16	<= 0.25	<= 0.25	<= 16	8	8	<= 0.5	<= 20	NA	NA	NA	NA	NA	NA	NA	NA	NA	NA	NA	NA	NA	NA	NA	NA	R	16	5276812	215355
2203120	SAMN32902914	232303105	2323031	Netherlands	Daycare	Homo sapiens	2323	232303	1	Feces swab	EMB-colistin	2018-11-14	Escherichia coli	>= 32	>= 32	4	<= 0.25	0.25	<= 4	<= 0.25	<= 16	<= 1	<= 0.25	<= 0.25	<= 16	<= 4	<= 1	<= 0.5	<= 20	NA	NA	NA	NA	NA	NA	NA	NA	NA	NA	NA	NA	NA	NA	NA	NA	R	16	4991966	179227
2203127	SAMN32902915	231403117	2314031	Netherlands	Daycare	Homo sapiens	2314	231403	1	Feces swab	EMB-colistin	2018-11-20	Escherichia coli	>= 32	>= 32	>= 64	>= 64	1	8	<= 0.25	<= 16	<= 1	<= 0.25	<= 0.25	<= 16	<= 4	<= 1	>= 16	>= 320	NA	NA	NA	NA	NA	NA	NA	NA	NA	NA	NA	NA	NA	NA	NA	NA	R	4	5349043	153838
2203128	SAMN32902916	230602103	2306021	Netherlands	Daycare	Homo sapiens	2306	230602	1	Feces swab	EMB-colistin	2018-11-19	Escherichia coli	<= 2	<= 2	2	<= 0.25	<= 0.12	<= 4	<= 0.25	<= 16	<= 1	<= 0.25	<= 0.25	<= 16	<= 4	<= 1	<= 0.5	<= 20	NA	NA	NA	NA	NA	NA	NA	NA	NA	NA	NA	NA	NA	NA	NA	NA	R	4	4789418	81311
2203139	SAMN32902917	231403118	2314031	Netherlands	Daycare	Homo sapiens	2314	231403	1	Feces swab	EMB-colistin	2018-11-20	Escherichia coli	<= 2	<= 2	4	<= 0.25	0.25	<= 4	<= 0.25	<= 16	<= 1	<= 0.25	<= 0.25	<= 16	<= 4	<= 1	<= 0.5	<= 20	NA	NA	NA	NA	NA	NA	NA	NA	NA	NA	NA	NA	NA	NA	NA	NA	R	8	4636461	217157
2203181	SAMN32902918	251203310	2512033	Netherlands	Pig	Pig	2512	251203	2	Feces swab	EMB-colistin	2018-11-22	Escherichia coli	8	>= 32	4	<= 0.25	<= 0.12	<= 4	<= 0.25	<= 16	<= 1	<= 0.25	<= 0.25	32	<= 4	<= 1	>= 16	>= 320	NA	NA	NA	NA	NA	NA	NA	NA	NA	NA	NA	NA	NA	NA	NA	NA	R	8	5242421	111567
2203183	SAMN32902919	251201306	2512013	Netherlands	Pig	Pig	2512	251201	2	Feces swab	EMB-colistin	2018-11-22	Escherichia coli	<= 2	<= 2	4	<= 0.25	0.25	<= 4	<= 0.25	128	<= 1	<= 0.25	<= 0.25	32	<= 4	<= 1	<= 0.5	<= 20	NA	NA	NA	NA	NA	NA	NA	NA	NA	NA	NA	NA	NA	NA	NA	NA	R	4	4848048	184711
2203186	SAMN32902920	210207345	2102073	Netherlands	Hospital	Homo sapiens	2102	210207	2	Perianal swab	EMB-colistin	2018-11-22	Escherichia coli	<= 2	<= 2	4	<= 0.25	<= 0.12	<= 4	<= 0.25	<= 16	<= 1	<= 0.25	<= 0.25	<= 16	<= 4	<= 1	<= 0.5	<= 20	NA	NA	NA	NA	NA	NA	NA	NA	NA	NA	NA	NA	NA	NA	NA	NA	R	4	4934334	104667
2203213	SAMN32902921	221006108	2210061	Netherlands	LTCF	Homo sapiens	2210	221006	1	Perianal swab	EMB-colistin	2018-11-27	Escherichia coli	<= 2	<= 2	2	<= 0.25	<= 0.12	<= 4	<= 0.25	<= 16	<= 1	<= 0.25	<= 0.25	<= 16	<= 4	<= 1	<= 0.5	<= 20	NA	NA	NA	NA	NA	NA	NA	NA	NA	NA	NA	NA	NA	NA	NA	NA	R	8	4654686	76373
2203225	SAMN32902922	221005101	2210051	Netherlands	LTCF	Homo sapiens	2210	221005	1	Perianal swab	EMB-colistin	2018-11-29	Escherichia coli	4	<= 2	4	<= 0.25	<= 0.12	<= 4	<= 0.25	<= 16	<= 1	<= 0.25	<= 0.25	128	<= 4	<= 1	<= 0.5	<= 20	NA	NA	NA	NA	NA	NA	NA	NA	NA	NA	NA	NA	NA	NA	NA	NA	R	16	5197418	179341
2203227	SAMN32902923	230303102	2303031	Netherlands	Daycare	Homo sapiens	2303	230303	1	Feces swab	EMB-colistin	2018-11-26	Escherichia coli	<= 2	<= 2	<= 1	<= 0.25	<= 0.12	<= 4	<= 0.25	<= 16	<= 1	<= 0.25	<= 0.25	<= 16	<= 4	<= 1	>= 16	<= 20	NA	NA	NA	NA	NA	NA	NA	NA	NA	NA	NA	NA	NA	NA	NA	NA	R	16	5119792	91458
2203233	SAMN32902924	230301102	2303011	Netherlands	Daycare	Homo sapiens	2303	230301	1	Feces swab	EMB-colistin	2018-11-26	Escherichia coli	<= 2	<= 2	4	<= 0.25	<= 0.12	<= 4	<= 0.25	<= 16	<= 1	<= 0.25	<= 0.25	<= 16	<= 4	<= 1	<= 0.5	<= 20	NA	NA	NA	NA	NA	NA	NA	NA	NA	NA	NA	NA	NA	NA	NA	NA	R	8	5022286	173373
2203235	SAMN32902925	250904310	2509043	Netherlands	Pig	Pig	2509	250904	2	Feces swab	EMB-colistin	2018-12-04	Escherichia coli	<= 2	<= 2	4	<= 0.25	<= 0.12	<= 4	<= 0.25	128	<= 1	<= 0.25	<= 0.25	<= 16	<= 4	<= 1	<= 0.5	<= 20	NA	NA	NA	NA	NA	NA	NA	NA	NA	NA	NA	NA	NA	NA	NA	NA	R	8	5077357	88499
2203238	SAMN32902926	250904305	2509043	Netherlands	Pig	Pig	2509	250904	2	Feces swab	EMB-colistin	2018-12-04	Escherichia coli	16	>= 32	4	<= 0.25	<= 0.12	<= 4	<= 0.25	<= 16	<= 1	<= 0.25	<= 0.25	<= 16	<= 4	<= 1	>= 16	<= 20	NA	NA	NA	NA	NA	NA	NA	NA	NA	NA	NA	NA	NA	NA	NA	NA	R	8	5002526	139784
2203243	SAMN32902927	250905310	2509053	Netherlands	Pig	Pig	2509	250905	2	Feces swab	EMB-colistin	2018-12-04	Escherichia coli	16	>= 32	4	<= 0.25	<= 0.12	<= 4	<= 0.25	<= 16	<= 1	<= 0.25	<= 0.25	<= 16	<= 4	<= 1	>= 16	<= 20	NA	NA	NA	NA	NA	NA	NA	NA	NA	NA	NA	NA	NA	NA	NA	NA	R	8	5052317	125667
2203244	SAMN32902928	250905308	2509053	Netherlands	Pig	Pig	2509	250905	2	Feces swab	EMB-colistin	2018-12-04	Escherichia coli	>= 32	>= 32	4	<= 0.25	<= 0.12	<= 4	<= 0.25	32	<= 1	<= 0.25	<= 0.25	<= 16	<= 4	<= 1	>= 16	>= 320	NA	NA	NA	NA	NA	NA	NA	NA	NA	NA	NA	NA	NA	NA	NA	NA	R	8	5476229	95369
2203245	SAMN32902929	250905307	2509053	Netherlands	Pig	Pig	2509	250905	2	Feces swab	EMB-colistin	2018-12-04	Escherichia coli	<= 2	<= 2	4	<= 0.25	<= 0.12	<= 4	<= 0.25	<= 16	<= 1	<= 0.25	<= 0.25	<= 16	<= 4	<= 1	<= 0.5	<= 20	NA	NA	NA	NA	NA	NA	NA	NA	NA	NA	NA	NA	NA	NA	NA	NA	R	16	4991380	221451
2203249	SAMN32902930	250902310	2509023	Netherlands	Pig	Pig	2509	250902	2	Feces swab	EMB-colistin	2018-12-04	Escherichia coli	>= 32	>= 32	4	<= 0.25	<= 0.12	<= 4	<= 0.25	<= 16	<= 1	<= 0.25	<= 0.25	<= 16	16	<= 1	>= 16	>= 320	NA	NA	NA	NA	NA	NA	NA	NA	NA	NA	NA	NA	NA	NA	NA	NA	R	16	5222592	79299
2203252	SAMN32902931	250902305	2509023	Netherlands	Pig	Pig	2509	250902	2	Feces swab	EMB-colistin	2018-12-04	Escherichia coli	8	>= 32	4	<= 0.25	<= 0.12	<= 4	<= 0.25	<= 16	<= 1	<= 0.25	<= 0.25	<= 16	<= 4	<= 1	>= 16	<= 20	NA	NA	NA	NA	NA	NA	NA	NA	NA	NA	NA	NA	NA	NA	NA	NA	R	8	5000027	141181
2203253	SAMN32902932	250902304	2509023	Netherlands	Pig	Pig	2509	250902	2	Feces swab	EMB-colistin	2018-12-04	Escherichia coli	>= 32	>= 32	4	<= 0.25	<= 0.12	<= 4	<= 0.25	32	<= 1	<= 0.25	<= 0.25	<= 16	<= 4	<= 1	>= 16	>= 320	NA	NA	NA	NA	NA	NA	NA	NA	NA	NA	NA	NA	NA	NA	NA	NA	R	16	5481389	130082
2203257	SAMN32902933	210602317	2106023	Netherlands	Hospital	Homo sapiens	2106	210602	2	Perianal swab	EMB-colistin	2018-12-04	Escherichia coli	<= 2	<= 2	4	<= 0.25	<= 0.12	<= 4	<= 0.25	<= 16	<= 1	<= 0.25	<= 0.25	<= 16	<= 4	<= 1	<= 0.5	<= 20	NA	NA	NA	NA	NA	NA	NA	NA	NA	NA	NA	NA	NA	NA	NA	NA	R	8	5392794	174326
2203263	SAMN32902934	232402105	2324021	Netherlands	Daycare	Homo sapiens	2324	232402	1	Feces swab	EMB-colistin	2018-12-10	Escherichia coli	4	<= 2	4	<= 0.25	<= 0.12	<= 4	<= 0.25	<= 16	<= 1	<= 0.25	<= 0.25	<= 16	<= 4	<= 1	<= 0.5	<= 20	NA	NA	NA	NA	NA	NA	NA	NA	NA	NA	NA	NA	NA	NA	NA	NA	R	4	5386798	62631
2203273	SAMN32902935	232401103	2324011	Netherlands	Daycare	Homo sapiens	2324	232401	1	Feces swab	EMB-colistin	2018-12-10	Escherichia coli	4	<= 2	4	<= 0.25	<= 0.12	<= 4	<= 0.25	<= 16	<= 1	<= 0.25	<= 0.25	<= 16	<= 4	<= 1	<= 0.5	<= 20	NA	NA	NA	NA	NA	NA	NA	NA	NA	NA	NA	NA	NA	NA	NA	NA	R	8	5161381	282425
2203293	SAMN32902936	232402119	2324021	Netherlands	Daycare	Homo sapiens	2324	232402	1	Feces swab	EMB-colistin	2018-12-13	Escherichia coli	<= 2	<= 2	4	<= 0.25	0.25	<= 4	<= 0.25	<= 16	<= 1	<= 0.25	<= 0.25	<= 16	<= 4	<= 1	<= 0.5	<= 20	NA	NA	NA	NA	NA	NA	NA	NA	NA	NA	NA	NA	NA	NA	NA	NA	R	8	4734921	198201
2203295	SAMN32902937	232401118	2324011	Netherlands	Daycare	Homo sapiens	2324	232401	1	Feces swab	EMB-colistin	2018-12-13	Escherichia coli	<= 2	<= 2	4	<= 0.25	<= 0.12	<= 4	<= 0.25	<= 16	<= 1	<= 0.25	<= 0.25	32	<= 4	<= 1	>= 16	<= 20	NA	NA	NA	NA	NA	NA	NA	NA	NA	NA	NA	NA	NA	NA	NA	NA	R	8	5175332	134992
2203320	SAMN32902938	260101321	2601013	Netherlands	Broiler	Broiler	2601	260101	2	Feces swab	EMB-colistin	2018-12-20	Escherichia coli	4	4	8	<= 0.25	0.25	<= 4	<= 0.25	<= 16	<= 1	<= 0.25	<= 0.25	<= 16	<= 4	<= 1	<= 0.5	<= 20	NA	NA	NA	NA	NA	NA	NA	NA	NA	NA	NA	NA	NA	NA	NA	NA	R	8	5339919	175536
2203403	SAMN32902939	232001104	2320011	Netherlands	Daycare	Homo sapiens	2320	232001	1	Feces swab	EMB-colistin	2019-01-08	Escherichia coli	<= 2	<= 2	4	<= 0.25	<= 0.12	8	<= 0.25	<= 16	<= 1	<= 0.25	<= 0.25	<= 16	<= 4	<= 1	<= 0.5	<= 20	NA	NA	NA	NA	NA	NA	NA	NA	NA	NA	NA	NA	NA	NA	NA	NA	R	4	5018641	186172
2203408	SAMN32902940	231001105	2310011	Netherlands	Daycare	Homo sapiens	2310	231001	1	Feces swab	EMB-colistin	2019-01-07	Escherichia coli	8	>= 32	4	<= 0.25	0.25	<= 4	<= 0.25	<= 16	<= 1	<= 0.25	<= 0.25	<= 16	<= 4	<= 1	<= 0.5	<= 20	NA	NA	NA	NA	NA	NA	NA	NA	NA	NA	NA	NA	NA	NA	NA	NA	R	16	5159948	324939
2203432	SAMN32902941	251409305	2514093	Netherlands	Pig	Pig	2514	251409	2	Feces swab	EMB-colistin	2019-01-11	Escherichia coli	>= 32	>= 32	4	<= 0.25	0.25	<= 4	<= 0.25	<= 16	<= 1	<= 0.25	<= 0.25	<= 16	<= 4	<= 1	>= 16	>= 320	NA	NA	NA	NA	NA	NA	NA	NA	NA	NA	NA	NA	NA	NA	NA	NA	R	8	5345424	246624
2203433	SAMN32902942	251407305	2514073	Netherlands	Pig	Pig	2514	251407	2	Feces swab	EMB-colistin	2019-01-11	Escherichia coli	>= 32	>= 32	4	<= 0.25	0.25	<= 4	<= 0.25	<= 16	<= 1	<= 0.25	<= 0.25	<= 16	<= 4	<= 1	>= 16	>= 320	NA	NA	NA	NA	NA	NA	NA	NA	NA	NA	NA	NA	NA	NA	NA	NA	R	8	5357550	230089
2203434	SAMN32902943	251407303	2514073	Netherlands	Pig	Pig	2514	251407	2	Feces swab	EMB-colistin	2019-01-11	Escherichia coli	<= 2	<= 2	4	<= 0.25	<= 0.12	<= 4	<= 0.25	<= 16	<= 1	<= 0.25	<= 0.25	32	<= 4	<= 1	>= 16	>= 320	NA	NA	NA	NA	NA	NA	NA	NA	NA	NA	NA	NA	NA	NA	NA	NA	R	4	5240640	205787
2203439	SAMN32902944	231502105	2315021	Netherlands	Daycare	Homo sapiens	2315	231502	1	Feces swab	EMB-colistin	2019-01-16	Escherichia coli	<= 2	<= 2	4	<= 0.25	<= 0.12	<= 4	<= 0.25	<= 16	<= 1	<= 0.25	<= 0.25	<= 16	<= 4	<= 1	<= 0.5	<= 20	NA	NA	NA	NA	NA	NA	NA	NA	NA	NA	NA	NA	NA	NA	NA	NA	R	8	5055578	262675
2203443	SAMN32902945	251003326	2510033	Netherlands	Pig	Pig	2510	251003	2	Feces swab	EMB-colistin	2019-01-16	Escherichia coli	<= 2	<= 2	4	<= 0.25	<= 0.12	<= 4	<= 0.25	<= 16	<= 1	<= 0.25	<= 0.25	32	<= 4	<= 1	<= 0.5	<= 20	NA	NA	NA	NA	NA	NA	NA	NA	NA	NA	NA	NA	NA	NA	NA	NA	R	16	5236619	181922
2203446	SAMN32902946	251003312	2510033	Netherlands	Pig	Pig	2510	251003	2	Feces swab	EMB-colistin	2019-01-16	Escherichia coli	16	>= 32	<= 1	0.5	<= 0.12	<= 4	<= 0.25	<= 16	<= 1	<= 0.25	<= 0.25	<= 16	<= 4	<= 1	<= 0.5	<= 20	NA	NA	NA	NA	NA	NA	NA	NA	NA	NA	NA	NA	NA	NA	NA	NA	R	4	5228435	50663
2203447	SAMN32902947	251003306	2510033	Netherlands	Pig	Pig	2510	251003	2	Feces swab	EMB-colistin	2019-01-16	Escherichia coli	>= 32	>= 32	4	<= 0.25	<= 0.12	<= 4	<= 0.25	64	<= 1	<= 0.25	<= 0.25	64	<= 4	<= 1	<= 0.5	<= 20	NA	NA	NA	NA	NA	NA	NA	NA	NA	NA	NA	NA	NA	NA	NA	NA	R	16	5144937	90044
2203452	SAMN32902948	232503102	2325031	Netherlands	Daycare	Homo sapiens	2325	232503	1	Feces swab	EMB-colistin	2019-01-15	Escherichia coli	4	4	4	<= 0.25	<= 0.12	<= 4	<= 0.25	<= 16	<= 1	<= 0.25	<= 0.25	<= 16	<= 4	<= 1	<= 0.5	<= 20	NA	NA	NA	NA	NA	NA	NA	NA	NA	NA	NA	NA	NA	NA	NA	NA	R	32	4873216	264533
2203453	SAMN32902949	231502102	2315021	Netherlands	Daycare	Homo sapiens	2315	231502	1	Feces swab	EMB-colistin	2019-01-15	Escherichia coli	>= 32	>= 32	4	<= 0.25	<= 0.12	<= 4	<= 0.25	<= 16	<= 1	<= 0.25	<= 0.25	<= 16	<= 4	<= 1	>= 16	<= 20	NA	NA	NA	NA	NA	NA	NA	NA	NA	NA	NA	NA	NA	NA	NA	NA	R	8	5308639	228641
2203465	SAMN32902950	232502106	2325021	Netherlands	Daycare	Homo sapiens	2325	232502	1	Feces swab	EMB-colistin	2019-01-18	Escherichia coli	<= 2	<= 2	4	<= 0.25	<= 0.12	<= 4	<= 0.25	<= 16	<= 1	<= 0.25	<= 0.25	<= 16	<= 4	<= 1	<= 0.5	<= 20	NA	NA	NA	NA	NA	NA	NA	NA	NA	NA	NA	NA	NA	NA	NA	NA	R	16	4955270	255592
2203478	SAMN32902951	251601310	2516013	Netherlands	Pig	Pig	2516	251601	2	Feces swab	EMB-colistin	2019-01-24	Escherichia coli	>= 32	>= 32	4	<= 0.25	<= 0.12	<= 4	<= 0.25	<= 16	<= 1	<= 0.25	<= 0.25	<= 16	<= 4	<= 1	<= 0.5	<= 20	NA	NA	NA	NA	NA	NA	NA	NA	NA	NA	NA	NA	NA	NA	NA	NA	R	4	5488421	222690
2203481	SAMN32902952	250102323	2501023	Netherlands	Pig	Pig	2501	250102	2	Feces swab	EMB-colistin	2019-01-23	Escherichia coli	16	>= 32	<= 1	<= 0.25	<= 0.12	<= 4	<= 0.25	64	<= 1	<= 0.25	<= 0.25	<= 16	<= 4	<= 1	>= 16	>= 320	NA	NA	NA	NA	NA	NA	NA	NA	NA	NA	NA	NA	NA	NA	NA	NA	R	4	5205286	79346
2203482	SAMN32902953	250102309	2501023	Netherlands	Pig	Pig	2501	250102	2	Feces swab	EMB-colistin	2019-01-23	Escherichia coli	>= 32	>= 32	4	<= 0.25	<= 0.12	<= 4	<= 0.25	<= 16	<= 1	<= 0.25	<= 0.25	<= 16	<= 4	<= 1	<= 0.5	<= 20	NA	NA	NA	NA	NA	NA	NA	NA	NA	NA	NA	NA	NA	NA	NA	NA	R	8	5309579	196774
2203483	SAMN32902954	250102301	2501023	Netherlands	Pig	Pig	2501	250102	2	Feces swab	EMB-colistin	2019-01-23	Escherichia coli	>= 32	>= 32	4	<= 0.25	<= 0.12	<= 4	<= 0.25	<= 16	<= 1	<= 0.25	<= 0.25	<= 16	<= 4	<= 1	<= 0.5	<= 20	NA	NA	NA	NA	NA	NA	NA	NA	NA	NA	NA	NA	NA	NA	NA	NA	R	16	5058248	214670
2203486	SAMN32902955	232204104	2322041	Netherlands	Daycare	Homo sapiens	2322	232204	1	Feces swab	EMB-colistin	2019-01-23	Escherichia coli	>= 32	>= 32	4	<= 0.25	<= 0.12	<= 4	<= 0.25	<= 16	<= 1	<= 0.25	<= 0.25	<= 16	<= 4	<= 1	<= 0.5	<= 20	NA	NA	NA	NA	NA	NA	NA	NA	NA	NA	NA	NA	NA	NA	NA	NA	R	8	5127451	186826
2203492	SAMN32902956	232204101	2322041	Netherlands	Daycare	Homo sapiens	2322	232204	1	Feces swab	EMB-colistin	2019-01-23	Escherichia coli	>= 32	>= 32	4	<= 0.25	<= 0.12	<= 4	<= 0.25	<= 16	<= 1	<= 0.25	<= 0.25	<= 16	<= 4	<= 1	<= 0.5	<= 20	NA	NA	NA	NA	NA	NA	NA	NA	NA	NA	NA	NA	NA	NA	NA	NA	R	16	4924742	191796
2203497	SAMN32902957	232201104	2322011	Netherlands	Daycare	Homo sapiens	2322	232201	1	Feces swab	EMB-colistin	2019-01-23	Escherichia coli	4	<= 2	4	<= 0.25	<= 0.12	<= 4	<= 0.25	<= 16	<= 1	<= 0.25	<= 0.25	<= 16	<= 4	<= 1	<= 0.5	<= 20	NA	NA	NA	NA	NA	NA	NA	NA	NA	NA	NA	NA	NA	NA	NA	NA	R	4	5049859	195389
2203513	SAMN32902958	231904101	2319041	Netherlands	Daycare	Homo sapiens	2319	231904	1	Feces swab	EMB-colistin	2019-01-21	Escherichia coli	<= 2	<= 2	<= 1	<= 0.25	<= 0.12	<= 4	<= 0.25	<= 16	<= 1	<= 0.25	<= 0.25	<= 16	<= 4	<= 1	<= 0.5	<= 20	NA	NA	NA	NA	NA	NA	NA	NA	NA	NA	NA	NA	NA	NA	NA	NA	R	8	5507184	85869
2203589	SAMN32902959	261504307	2615043	Netherlands	Broiler	Broiler	2615	261504	2	Feces swab	EMB-colistin	2019-01-25	Escherichia coli	8	>= 32	2	<= 0.25	<= 0.12	<= 4	<= 0.25	<= 16	<= 1	<= 0.25	<= 0.25	32	<= 4	<= 1	<= 0.5	<= 20	NA	NA	NA	NA	NA	NA	NA	NA	NA	NA	NA	NA	NA	NA	NA	NA	R	8	5242454	80941
2203610	SAMN32902960	251508301	2515083	Netherlands	Pig	Pig	2515	251508	2	Feces swab	EMB-colistin	2019-02-11	Escherichia coli	>= 32	>= 32	4	<= 0.25	<= 0.12	<= 4	<= 0.25	<= 16	<= 1	<= 0.25	<= 0.25	<= 16	<= 4	<= 1	>= 16	>= 320	NA	NA	NA	NA	NA	NA	NA	NA	NA	NA	NA	NA	NA	NA	NA	NA	R	8	5101084	98934
2203612	SAMN32902961	251509305	2515093	Netherlands	Pig	Pig	2515	251509	2	Feces swab	EMB-colistin	2019-02-11	Escherichia coli	>= 32	>= 32	4	<= 0.25	0.25	<= 4	<= 0.25	<= 16	<= 1	<= 0.25	<= 0.25	<= 16	<= 4	<= 1	<= 0.5	<= 20	NA	NA	NA	NA	NA	NA	NA	NA	NA	NA	NA	NA	NA	NA	NA	NA	R	8	5407742	326702
1103255	SAMN32902967	150402307	1504023	Belgium	Pig	Pig	1504	150402	2	Feces swab	EMB-colistin	2018-12-12	Klebsiella aerogenes	NA	NA	NA	NA	NA	NA	NA	NA	NA	NA	NA	NA	NA	NA	NA	NA	9	21	9	31	21	9	27	28	21	31	22	31	17	20	27	22	R	4	6097560	141588
1103296	SAMN32902968	150303320	1503033	Belgium	Pig	Pig	1503	150303	2	Feces swab	EMB-colistin	2018-12-13	Klebsiella aerogenes	NA	NA	NA	NA	NA	NA	NA	NA	NA	NA	NA	NA	NA	NA	NA	NA	12	21	9	32	20	9	29	30	18	29	26	28	15	15	9	25	R	32	5617229	193759
1100530	SAMN32902969	150803107	1508031	Belgium	Pig	Pig	1508	150803	1	Feces swab	EMB-colistin	2017-11-22	Klebsiella michiganensis	NA	NA	NA	NA	NA	NA	NA	NA	NA	NA	NA	NA	NA	NA	NA	NA	16	23	9	27	13	25	23	30	23	29	23	32	23	13	9	23	R	16	6031594	134370
1101456	SAMN32902970	151201120	1512011	Belgium	Pig	Pig	1512	151201	1	Feces swab	EMB-colistin	2018-02-07	Klebsiella michiganensis	NA	NA	NA	NA	NA	NA	NA	NA	NA	NA	NA	NA	NA	NA	NA	NA	21	23	9	32	29	26	36	31	23	34	22	28	23	26	9	30	R	32	5984883	52623
1101458	SAMN32902971	151201120	1512011	Belgium	Pig	Pig	1512	151201	1	Feces swab	EMB-colistin	2018-02-07	Klebsiella michiganensis	NA	NA	NA	NA	NA	NA	NA	NA	NA	NA	NA	NA	NA	NA	NA	NA	22	24	9	32	28	26	37	33	27	32	24	33	24	25	9	27	R	64	5992351	92723
1103944	SAMN32902972	151407302	1514073	Belgium	Pig	Pig	1514	151407	2	Feces swab	EMB-colistin	2019-02-07	Klebsiella michiganensis	NA	NA	NA	NA	NA	NA	NA	NA	NA	NA	NA	NA	NA	NA	NA	NA	23	19	9	34	25	22	29	30	22	31	24	31	22	23	27	25	R	32	5799045	196690
2203527	SAMN32902973	232203104	2322031	Netherlands	Daycare	Homo sapiens	2322	232203	1	Feces swab	EMB-colistin	2019-01-23	Klebsiella michiganensis	<= 2	8	<= 1	<= 0.25	<= 0.12	<= 4	<= 0.25	<= 16	<= 1	<= 0.25	<= 0.25	<= 16	<= 4	<= 1	<= 0.5	<= 20	NA	NA	NA	NA	NA	NA	NA	NA	NA	NA	NA	NA	NA	NA	NA	NA	R	4	6505005	89361
2203528	SAMN32902974	232204102	2322041	Netherlands	Daycare	Homo sapiens	2322	232204	1	Feces swab	EMB-colistin	2019-01-23	Klebsiella michiganensis	<= 2	8	<= 1	<= 0.25	<= 0.12	<= 4	<= 0.25	<= 16	<= 1	<= 0.25	<= 0.25	<= 16	<= 4	<= 1	<= 0.5	<= 20	NA	NA	NA	NA	NA	NA	NA	NA	NA	NA	NA	NA	NA	NA	NA	NA	R	16	6508427	82836
1202756	SAMN32902975	131402103	1314021	Belgium	Daycare	Homo sapiens	1314	131402	1	Feces swab	EMB-colistin	2019-02-05	Klebsiella oxytoca	NA	NA	NA	NA	NA	NA	NA	NA	NA	NA	NA	NA	NA	NA	NA	NA	24	24	9	31	26	26	36	29	21	33	19	32	22	24	25	25	R	16	5803144	174094
2203512	SAMN32902976	231902103	2319021	Netherlands	Daycare	Homo sapiens	2319	231902	1	Feces swab	EMB-colistin	2019-01-21	Klebsiella oxytoca	4	>= 32	4	<= 0.25	<= 0.12	<= 4	<= 0.25	<= 16	<= 1	<= 0.25	<= 0.25	<= 16	<= 4	<= 1	<= 0.5	<= 20	NA	NA	NA	NA	NA	NA	NA	NA	NA	NA	NA	NA	NA	NA	NA	NA	R	32	5814107	178072
1100142	SAMN32902977	150201113	1502011	Belgium	Pig	Pig	1502	150201	1	Feces swab	EMB-colistin	24-Oct-2017	Klebsiella pneumoniae	NA	NA	NA	NA	NA	NA	NA	NA	NA	NA	NA	NA	NA	NA	NA	NA	16	21	9	32	21	15	24	27	16	28	14	32	9	19	9	22	R	64	5654361	179073
1100216	SAMN32902978	150301115	1503011	Belgium	Pig	Pig	1503	150301	1	Feces swab	EMB-colistin	27-Oct-2017	Klebsiella pneumoniae	NA	NA	NA	NA	NA	NA	NA	NA	NA	NA	NA	NA	NA	NA	NA	NA	18	22	9	35	25	25	28	33	21	31	20	32	17	20	9	27	R	32	5691033	175004
1100473	SAMN32902979	150501111	1505011	Belgium	Pig	Pig	1505	150501	1	Feces swab	EMB-colistin	2017-11-08	Klebsiella pneumoniae	NA	NA	NA	NA	NA	NA	NA	NA	NA	NA	NA	NA	NA	NA	NA	NA	22	21	9	29	26	24	27	30	21	32	18	30	15	20	28	27	R	32	5480628	173098
1100474	SAMN32902980	150501114	1505011	Belgium	Pig	Pig	1505	150501	1	Feces swab	EMB-colistin	2017-11-08	Klebsiella pneumoniae	NA	NA	NA	NA	NA	NA	NA	NA	NA	NA	NA	NA	NA	NA	NA	NA	17	19	9	36	27	24	29	30	22	31	19	30	15	19	9	26	R	16	5680381	191803
1100475	SAMN32902981	150501114	1505011	Belgium	Pig	Pig	1505	150501	1	Feces swab	EMB-colistin	2017-11-08	Klebsiella pneumoniae	NA	NA	NA	NA	NA	NA	NA	NA	NA	NA	NA	NA	NA	NA	NA	NA	16	20	9	35	26	24	28	30	24	31	19	29	15	20	9	27	R	16	5493165	191803
1100477	SAMN32902982	150501118	1505011	Belgium	Pig	Pig	1505	150501	1	Feces swab	EMB-colistin	2017-11-08	Klebsiella pneumoniae	NA	NA	NA	NA	NA	NA	NA	NA	NA	NA	NA	NA	NA	NA	NA	NA	22	20	9	33	26	24	28	29	24	31	19	31	16	21	28	26	R	16	5488638	214670
1100478	SAMN32902983	150501119	1505011	Belgium	Pig	Pig	1505	150501	1	Feces swab	EMB-colistin	2017-11-08	Klebsiella pneumoniae	NA	NA	NA	NA	NA	NA	NA	NA	NA	NA	NA	NA	NA	NA	NA	NA	17	21	9	20	18	24	29	9	9	16	19	30	16	20	9	28	R	32	5555309	156868
1100481	SAMN32902984	160903101	1609031	Belgium	Broiler	Broiler	1609	160903	1	Feces swab	EMB-colistin	2017-11-09	Klebsiella pneumoniae	NA	NA	NA	NA	NA	NA	NA	NA	NA	NA	NA	NA	NA	NA	NA	NA	23	21	9	32	24	25	18	29	23	31	21	30	20	22	25	28	R	16	5552253	214690
1100485	SAMN32902985	150601104	1506011	Belgium	Pig	Pig	1506	150601	1	Feces swab	EMB-colistin	2017-11-14	Klebsiella pneumoniae	NA	NA	NA	NA	NA	NA	NA	NA	NA	NA	NA	NA	NA	NA	NA	NA	17	21	9	37	25	25	30	33	24	31	19	33	18	20	9	29	R	32	5635186	187289
1100487	SAMN32902986	150602102	1506021	Belgium	Pig	Pig	1506	150602	1	Feces swab	EMB-colistin	2017-11-14	Klebsiella pneumoniae	NA	NA	NA	NA	NA	NA	NA	NA	NA	NA	NA	NA	NA	NA	NA	NA	17	20	9	33	24	20	28	30	22	31	16	31	12	21	9	25	R	64	5548963	249010
1100488	SAMN32902987	150602110	1506021	Belgium	Pig	Pig	1506	150602	1	Feces swab	EMB-colistin	2017-11-14	Klebsiella pneumoniae	NA	NA	NA	NA	NA	NA	NA	NA	NA	NA	NA	NA	NA	NA	NA	NA	18	21	9	38	25	25	31	33	26	32	21	30	15	18	9	28	R	64	5597549	186013
1100490	SAMN32902988	150603106	1506031	Belgium	Pig	Pig	1506	150603	1	Feces swab	EMB-colistin	2017-11-14	Klebsiella pneumoniae	NA	NA	NA	NA	NA	NA	NA	NA	NA	NA	NA	NA	NA	NA	NA	NA	18	21	9	34	26	21	29	32	22	32	21	32	12	23	9	27	R	64	5445182	243471
1100518	SAMN32902989	150802105	1508021	Belgium	Pig	Pig	1508	150802	1	Feces swab	EMB-colistin	2017-11-22	Klebsiella pneumoniae	NA	NA	NA	NA	NA	NA	NA	NA	NA	NA	NA	NA	NA	NA	NA	NA	22	24	9	31	24	23	26	31	24	32	22	30	20	24	9	26	R	16	5577836	370470
1100525	SAMN32902990	150803102	1508031	Belgium	Pig	Pig	1508	150803	1	Feces swab	EMB-colistin	2017-11-22	Klebsiella pneumoniae	NA	NA	NA	NA	NA	NA	NA	NA	NA	NA	NA	NA	NA	NA	NA	NA	23	24	9	34	25	26	25	28	24	32	21	30	19	23	9	28	R	64	5578069	369497
1100866	SAMN32902991	160201103	1602011	Belgium	Broiler	Broiler	1602	160201	1	Feces swab	EMB-colistin	2017-09-26	Klebsiella pneumoniae	NA	NA	NA	NA	NA	NA	NA	NA	NA	NA	NA	NA	NA	NA	NA	NA	17	21	9	32	24	20	11	27	21	30	20	29	14	21	24	23	R	8	5587971	201350
1100870	SAMN32902992	160201114	1602011	Belgium	Broiler	Broiler	1602	160201	1	Feces swab	EMB-colistin	2017-09-26	Klebsiella pneumoniae	NA	NA	NA	NA	NA	NA	NA	NA	NA	NA	NA	NA	NA	NA	NA	NA	26	34	9	34	22	38	12	38	18	40	16	25	18	30	34	28	R	8	5574522	175087
1101124	SAMN32902993	160302107	1603021	Belgium	Broiler	Broiler	1603	160302	1	Feces swab	EMB-colistin	03-Oct-2017	Klebsiella pneumoniae	NA	NA	NA	NA	NA	NA	NA	NA	NA	NA	NA	NA	NA	NA	NA	NA	18	21	9	35	28	25	32	32	23	32	22	31	16	22	24	27	S	2	5753859	5249720
1101126	SAMN32902994	160303108	1603031	Belgium	Broiler	Broiler	1603	160303	1	Feces swab	EMB-colistin	03-Oct-2017	Klebsiella pneumoniae	NA	NA	NA	NA	NA	NA	NA	NA	NA	NA	NA	NA	NA	NA	NA	NA	18	21	9	34	22	25	21	32	23	31	20	31	16	19	9	27	S	0.5	5962529	258814
1101431	SAMN32902995	151201105	1512011	Belgium	Pig	Pig	1512	151201	1	Feces swab	EMB-colistin	2018-02-07	Klebsiella pneumoniae	NA	NA	NA	NA	NA	NA	NA	NA	NA	NA	NA	NA	NA	NA	NA	NA	9	25	9	29	23	21	30	28	21	30	23	30	16	17	9	25	R	>64	5642006	236791
1101432	SAMN32902996	151201105	1512011	Belgium	Pig	Pig	1512	151201	1	Feces swab	EMB-colistin	2018-02-07	Klebsiella pneumoniae	NA	NA	NA	NA	NA	NA	NA	NA	NA	NA	NA	NA	NA	NA	NA	NA	20	24	9	33	25	25	30	29	23	32	23	30	22	23	9	26	R	32	5455665	203178
1101433	SAMN32902997	151201106	1512011	Belgium	Pig	Pig	1512	151201	1	Feces swab	EMB-colistin	2018-02-07	Klebsiella pneumoniae	NA	NA	NA	NA	NA	NA	NA	NA	NA	NA	NA	NA	NA	NA	NA	NA	19	25	9	36	26	27	33	32	25	32	26	31	19	25	22	29	R	>64	5696572	152693
1101434	SAMN32902998	151201107	1512011	Belgium	Pig	Pig	1512	151201	1	Feces swab	EMB-colistin	2018-02-07	Klebsiella pneumoniae	NA	NA	NA	NA	NA	NA	NA	NA	NA	NA	NA	NA	NA	NA	NA	NA	18	13	9	31	22	22	23	31	21	30	20	31	20	18	9	27	R	64	5368716	76489
1101435	SAMN32902999	151201107	1512011	Belgium	Pig	Pig	1512	151201	1	Feces swab	EMB-colistin	2018-02-07	Klebsiella pneumoniae	NA	NA	NA	NA	NA	NA	NA	NA	NA	NA	NA	NA	NA	NA	NA	NA	16	26	9	30	24	24	30	31	21	29	25	34	21	17	9	24	R	64	5653411	267634
1101436	SAMN32903000	151201111	1512011	Belgium	Pig	Pig	1512	151201	1	Feces swab	EMB-colistin	2018-02-07	Klebsiella pneumoniae	NA	NA	NA	NA	NA	NA	NA	NA	NA	NA	NA	NA	NA	NA	NA	NA	16	23	9	30	17	24	20	31	23	30	20	27	18	17	9	26	R	64	5335436	121684
1101437	SAMN32903001	151201111	1512011	Belgium	Pig	Pig	1512	151201	1	Feces swab	EMB-colistin	2018-02-07	Klebsiella pneumoniae	NA	NA	NA	NA	NA	NA	NA	NA	NA	NA	NA	NA	NA	NA	NA	NA	13	24	9	27	24	22	28	27	21	28	21	29	21	16	9	23	R	64	5626752	217759
1101438	SAMN32903002	151201111	1512011	Belgium	Pig	Pig	1512	151201	1	Feces swab	EMB-colistin	2018-02-07	Klebsiella pneumoniae	NA	NA	NA	NA	NA	NA	NA	NA	NA	NA	NA	NA	NA	NA	NA	NA	19	25	9	34	24	25	31	30	25	34	24	29	22	21	30	28	R	64	5250557	178413
1101439	SAMN32903003	151201111	1512011	Belgium	Pig	Pig	1512	151201	1	Feces swab	EMB-colistin	2018-02-07	Klebsiella pneumoniae	NA	NA	NA	NA	NA	NA	NA	NA	NA	NA	NA	NA	NA	NA	NA	NA	16	22	9	34	24	26	22	31	23	30	20	31	20	19	9	25	R	64	5356171	172418
1101442	SAMN32903004	151201113	1512011	Belgium	Pig	Pig	1512	151201	1	Feces swab	EMB-colistin	2018-02-07	Klebsiella pneumoniae	NA	NA	NA	NA	NA	NA	NA	NA	NA	NA	NA	NA	NA	NA	NA	NA	21	25	9	32	26	25	34	33	25	31	23	32	17	23	9	26	S	1	5502300	248287
1101445	SAMN32903005	151201115	1512011	Belgium	Pig	Pig	1512	151201	1	Feces swab	EMB-colistin	2018-02-07	Klebsiella pneumoniae	NA	NA	NA	NA	NA	NA	NA	NA	NA	NA	NA	NA	NA	NA	NA	NA	16	21	9	30	21	23	20	29	21	30	21	27	18	19	9	27	R	64	5384000	172456
1101447	SAMN32903006	151201115	1512011	Belgium	Pig	Pig	1512	151201	1	Feces swab	EMB-colistin	2018-02-07	Klebsiella pneumoniae	NA	NA	NA	NA	NA	NA	NA	NA	NA	NA	NA	NA	NA	NA	NA	NA	18	24	9	33	26	25	25	30	22	32	20	32	20	20	9	26	R	64	5343460	178413
1101448	SAMN32903007	151201116	1512011	Belgium	Pig	Pig	1512	151201	1	Feces swab	EMB-colistin	2018-02-07	Klebsiella pneumoniae	NA	NA	NA	NA	NA	NA	NA	NA	NA	NA	NA	NA	NA	NA	NA	NA	17	22	9	35	22	25	23	31	25	31	20	32	23	20	9	28	R	64	5310034	310628
1101449	SAMN32903008	151201116	1512011	Belgium	Pig	Pig	1512	151201	1	Feces swab	EMB-colistin	2018-02-07	Klebsiella pneumoniae	NA	NA	NA	NA	NA	NA	NA	NA	NA	NA	NA	NA	NA	NA	NA	NA	19	22	9	36	25	25	23	32	27	34	23	30	23	21	9	29	R	64	5307583	310320
1101452	SAMN32903009	151201118	1512011	Belgium	Pig	Pig	1512	151201	1	Feces swab	EMB-colistin	2018-02-07	Klebsiella pneumoniae	NA	NA	NA	NA	NA	NA	NA	NA	NA	NA	NA	NA	NA	NA	NA	NA	17	25	9	34	25	26	23	33	25	30	20	24	19	21	19	29	R	8	5494524	184520
1101454	SAMN32903010	151201119	1512011	Belgium	Pig	Pig	1512	151201	1	Feces swab	EMB-colistin	2018-02-07	Klebsiella pneumoniae	NA	NA	NA	NA	NA	NA	NA	NA	NA	NA	NA	NA	NA	NA	NA	NA	21	27	9	38	27	28	27	32	25	30	20	32	19	24	16	27	S	0.25	5281575	359615
1101625	SAMN32903011	161501105	1615011	Belgium	Broiler	Broiler	1615	161501	1	Feces swab	EMB-colistin	2018-04-06	Klebsiella pneumoniae	NA	NA	NA	NA	NA	NA	NA	NA	NA	NA	NA	NA	NA	NA	NA	NA	20	18	9	32	25	21	17	28	22	30	21	30	15	20	9	27	S	1	5556585	170741
1103289	SAMN32903012	150303301	1503033	Belgium	Pig	Pig	1503	150303	2	Feces swab	EMB-colistin	2018-12-13	Klebsiella pneumoniae	NA	NA	NA	NA	NA	NA	NA	NA	NA	NA	NA	NA	NA	NA	NA	NA	20	19	9	29	23	20	27	27	20	27	9	26	15	20	25	21	R	4	5437917	376693
1103292	SAMN32903013	150303311	1503033	Belgium	Pig	Pig	1503	150303	2	Feces swab	EMB-colistin	2018-12-13	Klebsiella pneumoniae	NA	NA	NA	NA	NA	NA	NA	NA	NA	NA	NA	NA	NA	NA	NA	NA	20	21	9	33	24	22	28	29	22	31	21	31	18	22	9	26	R	32	5769018	179042
1103295	SAMN32903014	150303314	1503033	Belgium	Pig	Pig	1503	150303	2	Feces swab	EMB-colistin	2018-12-13	Klebsiella pneumoniae	NA	NA	NA	NA	NA	NA	NA	NA	NA	NA	NA	NA	NA	NA	NA	NA	18	23	9	33	24	21	27	28	23	30	20	30	18	22	9	22	R	64	5815109	163486
1103990	SAMN32903015	150803306	1508033	Belgium	Pig	Pig	1508	150803	2	Feces swab	EMB-colistin	2019-02-13	Klebsiella pneumoniae	NA	NA	NA	NA	NA	NA	NA	NA	NA	NA	NA	NA	NA	NA	NA	NA	23	22	9	29	20	22	17	28	23	31	20	29	9	21	6	24	R	64	5990252	249801
1103999	SAMN32903016	150704305	1507043	Belgium	Pig	Pig	1507	150704	2	Feces swab	EMB-colistin	2019-02-14	Klebsiella pneumoniae	NA	NA	NA	NA	NA	NA	NA	NA	NA	NA	NA	NA	NA	NA	NA	NA	21	18	13	30	22	22	25	27	20	27	18	28	13	20	9	23	S	0.5	5456468	191227
1104016	SAMN32903017	151006310	1510063	Belgium	Pig	Pig	1510	151006	2	Feces swab	EMB-colistin	2019-02-20	Klebsiella pneumoniae	NA	NA	NA	NA	NA	NA	NA	NA	NA	NA	NA	NA	NA	NA	NA	NA	16	20	9	29	21	20	24	26	18	26	20	28	18	19	6	21	R	8	5925592	173910
1104124	SAMN32903018	151201302	1512013	Belgium	Pig	Pig	1512	151201	2	Feces swab	EMB-colistin	04-Mar-2019	Klebsiella pneumoniae	NA	NA	NA	NA	NA	NA	NA	NA	NA	NA	NA	NA	NA	NA	NA	NA	17	18	9	31	17	24	28	28	21	29	19	30	15	17	6	25	R	64	5367181	152239
1104138	SAMN32903019	151201313	1512013	Belgium	Pig	Pig	1512	151201	2	Feces swab	EMB-colistin	04-Mar-2019	Klebsiella pneumoniae	NA	NA	NA	NA	NA	NA	NA	NA	NA	NA	NA	NA	NA	NA	NA	NA	16	19	9	32	17	22	29	28	21	28	9	30	17	17	30	25	R	64	5328854	178413
1104139	SAMN32903020	151201316	1512013	Belgium	Pig	Pig	1512	151201	2	Feces swab	EMB-colistin	04-Mar-2019	Klebsiella pneumoniae	NA	NA	NA	NA	NA	NA	NA	NA	NA	NA	NA	NA	NA	NA	NA	NA	17	20	9	29	19	23	27	28	21	29	19	31	17	18	30	21	R	>64	5325694	189470
1104157	SAMN32903021	151201316	1512013	Belgium	Pig	Pig	1512	151201	2	Feces swab	EMB-colistin	04-Mar-2019	Klebsiella pneumoniae	NA	NA	NA	NA	NA	NA	NA	NA	NA	NA	NA	NA	NA	NA	NA	NA	15	18	9	29	17	22	26	27	18	24	17	27	14	15	26	19	R	64	5290387	310319
1104161	SAMN32903022	151505310	1515053	Belgium	Pig	Pig	1515	151505	2	Feces swab	EMB-colistin	04-Mar-2019	Klebsiella pneumoniae	NA	NA	NA	NA	NA	NA	NA	NA	NA	NA	NA	NA	NA	NA	NA	NA	20	19	9	31	22	21	31	29	22	31	19	28	18	21	25	26	R	4	5570428	324744
1200095	SAMN32903023	110103104	1101031	Belgium	Hospital	Homo sapiens	1101	110103	1	Perianal swab	EMB-colistin	27-Oct-2017	Klebsiella pneumoniae	NA	NA	NA	NA	NA	NA	NA	NA	NA	NA	NA	NA	NA	NA	NA	NA	19	23	9	30	23	19	26	27	16	30	18	30	12	18	18	23	R	8	5476205	156950
1200482	SAMN32903024	120101102	1201011	Belgium	LTCF	Homo sapiens	1201	120101	1	Perianal swab	EMB-colistin	2018-04-26	Klebsiella pneumoniae	NA	NA	NA	NA	NA	NA	NA	NA	NA	NA	NA	NA	NA	NA	NA	NA	25	24	9	36	28	22	23	35	24	35	21	26	9	27	29	24	R	8	5211024	259210
1200582	SAMN32903025	120105106	1201051	Belgium	LTCF	Homo sapiens	1201	120105	1	Perianal swab	EMB-colistin	2018-04-26	Klebsiella pneumoniae	NA	NA	NA	NA	NA	NA	NA	NA	NA	NA	NA	NA	NA	NA	NA	NA	21	22	11	31	24	23	17	27	22	30	19	28	13	23	20	24	R	64	5211063	259137
1200671	SAMN32903026	120304105	1203041	Belgium	LTCF	Homo sapiens	1203	120304	1	Perianal swab	EMB-colistin	17-May-2018	Klebsiella pneumoniae	NA	NA	NA	NA	NA	NA	NA	NA	NA	NA	NA	NA	NA	NA	NA	NA	28	25	9	46	32	30	40	40	40	40	19	35	25	34	33	32	R	64	5372790	196528
1200764	SAMN32903027	120202121	1202021	Belgium	LTCF	Homo sapiens	1202	120202	1	Perianal swab	EMB-colistin	22-May-2018	Klebsiella pneumoniae	NA	NA	NA	NA	NA	NA	NA	NA	NA	NA	NA	NA	NA	NA	NA	NA	27	27	9	40	28	29	36	40	29	37	23	34	23	29	32	26	R	4	5381540	182823
1200959	SAMN32903028	120202128	1202021	Belgium	LTCF	Homo sapiens	1202	120202	1	Perianal swab	EMB-colistin	22-May-2018	Klebsiella pneumoniae	NA	NA	NA	NA	NA	NA	NA	NA	NA	NA	NA	NA	NA	NA	NA	NA	22	26	9	40	22	16	31	34	19	35	23	36	18	19	31	23	R	4	5539390	154774
1201111	SAMN32903029	120502110	1205021	Belgium	LTCF	Homo sapiens	1205	120502	1	Perianal swab	EMB-colistin	2018-06-14	Klebsiella pneumoniae	NA	NA	NA	NA	NA	NA	NA	NA	NA	NA	NA	NA	NA	NA	NA	NA	26	24	10	38	28	27	37	40	31	37	21	32	18	29	32	28	R	4	5243827	270238
1201133	SAMN32903030	120504107	1205041	Belgium	LTCF	Homo sapiens	1205	120504	1	Perianal swab	EMB-colistin	2018-06-14	Klebsiella pneumoniae	NA	NA	NA	NA	NA	NA	NA	NA	NA	NA	NA	NA	NA	NA	NA	NA	25	25	11	36	28	26	31	33	29	34	20	31	15	23	26	27	R	16	5271893	308436
1201246	SAMN32903031	120704106	1207041	Belgium	LTCF	Homo sapiens	1207	120704	1	Perianal swab	EMB-colistin	2018-06-22	Klebsiella pneumoniae	NA	NA	NA	NA	NA	NA	NA	NA	NA	NA	NA	NA	NA	NA	NA	NA	25	25	9	37	28	28	30	28	27	36	21	32	19	26	9	27	R	64	5552833	274447
1201273	SAMN32903032	120702107	1207021	Belgium	LTCF	Homo sapiens	1207	120702	1	Perianal swab	EMB-colistin	2018-06-22	Klebsiella pneumoniae	NA	NA	NA	NA	NA	NA	NA	NA	NA	NA	NA	NA	NA	NA	NA	NA	25	23	9	34	25	23	28	29	22	32	20	30	17	24	33	24	R	16	5493067	230231
1201390	SAMN32903033	120602114	1206021	Belgium	LTCF	Homo sapiens	1206	120602	1	Perianal swab	EMB-colistin	2018-06-26	Klebsiella pneumoniae	NA	NA	NA	NA	NA	NA	NA	NA	NA	NA	NA	NA	NA	NA	NA	NA	26	25	9	40	26	28	40	40	24	35	24	35	20	26	28	28	R	>64	5538024	309729
1201415	SAMN32903034	120603103	1206031	Belgium	LTCF	Homo sapiens	1206	120603	1	Perianal swab	EMB-colistin	2018-06-26	Klebsiella pneumoniae	NA	NA	NA	NA	NA	NA	NA	NA	NA	NA	NA	NA	NA	NA	NA	NA	24	21	10	31	24	21	15	26	19	31	22	32	9	23	9	20	R	16	5366846	158529
1201431	SAMN32903035	120603111	1206031	Belgium	LTCF	Homo sapiens	1206	120603	1	Perianal swab	EMB-colistin	2018-06-26	Klebsiella pneumoniae	NA	NA	NA	NA	NA	NA	NA	NA	NA	NA	NA	NA	NA	NA	NA	NA	19	21	9	13	11	26	35	9	9	14	9	30	18	21	9	25	R	4	5417614	309557
1201467	SAMN32903036	120601106	1206011	Belgium	LTCF	Homo sapiens	1206	120601	1	Perianal swab	EMB-colistin	2018-06-26	Klebsiella pneumoniae	NA	NA	NA	NA	NA	NA	NA	NA	NA	NA	NA	NA	NA	NA	NA	NA	25	23	10	36	27	27	32	32	25	35	18	32	19	24	24	27	R	>64	5413590	242624
1201656	SAMN32903037	120901117	1209011	Belgium	LTCF	Homo sapiens	1209	120901	1	Perianal swab	EMB-colistin	2018-09-07	Klebsiella pneumoniae	NA	NA	NA	NA	NA	NA	NA	NA	NA	NA	NA	NA	NA	NA	NA	NA	23	22	9	34	27	24	28	28	21	32	20	29	17	25	24	29	R	8	5456225	297216
1201786	SAMN32903038	120804102	1208041	Belgium	LTCF	Homo sapiens	1208	120804	1	Perianal swab	EMB-colistin	2018-09-13	Klebsiella pneumoniae	NA	NA	NA	NA	NA	NA	NA	NA	NA	NA	NA	NA	NA	NA	NA	NA	26	21	9	33	27	23	20	30	24	36	23	31	17	22	17	26	R	16	5520078	177873
1201797	SAMN32903039	120802111	1208021	Belgium	LTCF	Homo sapiens	1208	120802	1	Perianal swab	EMB-colistin	2018-09-13	Klebsiella pneumoniae	NA	NA	NA	NA	NA	NA	NA	NA	NA	NA	NA	NA	NA	NA	NA	NA	23	23	9	32	26	25	30	30	22	33	21	30	20	25	26	29	R	16	5286803	369291
1202146	SAMN32903040	110104335	1101043	Belgium	Hospital	Homo sapiens	1101	110104	2	Perianal swab	EMB-colistin	31-Oct-2018	Klebsiella pneumoniae	NA	NA	NA	NA	NA	NA	NA	NA	NA	NA	NA	NA	NA	NA	NA	NA	21	19	9	30	23	19	32	30	22	30	16	29	16	19	25	19	R	8	5621516	290036
1202180	SAMN32903041	110101325	1101013	Belgium	Hospital	Homo sapiens	1101	110101	2	Stoma swab	EMB-colistin	2018-11-07	Klebsiella pneumoniae	NA	NA	NA	NA	NA	NA	NA	NA	NA	NA	NA	NA	NA	NA	NA	NA	27	24	26	38	29	28	34	36	28	36	16	31	18	27	29	28	R	8	5657538	340307
1202208	SAMN32903042	110104349	1101043	Belgium	Hospital	Homo sapiens	1101	110104	2	Perianal swab	EMB-colistin	2018-11-14	Klebsiella pneumoniae	NA	NA	NA	NA	NA	NA	NA	NA	NA	NA	NA	NA	NA	NA	NA	NA	17	21	9	20	12	25	9	9	9	18	16	37	17	23	9	30	R	32	5515671	290734
1202210	SAMN32903043	110104350	1101043	Belgium	Hospital	Homo sapiens	1101	110104	2	Perianal swab	EMB-colistin	2018-11-14	Klebsiella pneumoniae	NA	NA	NA	NA	NA	NA	NA	NA	NA	NA	NA	NA	NA	NA	NA	NA	19	26	9	40	27	29	36	40	28	35	9	36	21	23	29	31	R	32	5565935	230231
1202350	SAMN32903044	110103344	1101033	Belgium	Hospital	Homo sapiens	1101	110103	2	Perianal swab	EMB-colistin	2018-11-21	Klebsiella pneumoniae	NA	NA	NA	NA	NA	NA	NA	NA	NA	NA	NA	NA	NA	NA	NA	NA	18	23	9	32	20	24	9	30	25	32	24	31	11	17	9	22	R	16	5420294	187880
1202352	SAMN32903045	110103349	1101033	Belgium	Hospital	Homo sapiens	1101	110103	2	Perianal swab	EMB-colistin	2018-11-21	Klebsiella pneumoniae	NA	NA	NA	NA	NA	NA	NA	NA	NA	NA	NA	NA	NA	NA	NA	NA	13	18	9	9	9	24	9	9	9	11	22	28	16	14	9	18	R	8	5427794	215911
1202357	SAMN32903046	110101351	1101013	Belgium	Hospital	Homo sapiens	1101	110101	2	Perianal swab	EMB-colistin	2018-11-21	Klebsiella pneumoniae	NA	NA	NA	NA	NA	NA	NA	NA	NA	NA	NA	NA	NA	NA	NA	NA	20	24	9	32	25	26	29	29	23	33	21	31	17	23	19	26	R	32	5325040	240257
1202363	SAMN32903047	130308102	1303081	Belgium	Daycare	Homo sapiens	1303	130308	1	Feces swab	EMB-colistin	2018-11-20	Klebsiella pneumoniae	NA	NA	NA	NA	NA	NA	NA	NA	NA	NA	NA	NA	NA	NA	NA	NA	25	22	9	39	31	25	34	32	21	35	23	33	24	23	28	28	R	64	5311216	127243
1202432	SAMN32903048	130104102	1301041	Belgium	Daycare	Homo sapiens	1301	130104	1	Feces swab	EMB-colistin	2018-11-20	Klebsiella pneumoniae	NA	NA	NA	NA	NA	NA	NA	NA	NA	NA	NA	NA	NA	NA	NA	NA	26	23	9	34	25	26	30	27	23	35	23	31	16	25	27	26	R	32	5066391	242054
1202500	SAMN32903049	130901112	1309011	Belgium	Daycare	Homo sapiens	1309	130901	1	Feces swab	EMB-colistin	2018-12-05	Klebsiella pneumoniae	NA	NA	NA	NA	NA	NA	NA	NA	NA	NA	NA	NA	NA	NA	NA	NA	24	22	9	36	27	24	34	30	23	34	17	33	21	22	26	26	R	>64	5421251	150240
1202557	SAMN32903050	131007102	1310071	Belgium	Daycare	Homo sapiens	1310	131007	1	Feces swab	EMB-colistin	2018-12-17	Klebsiella pneumoniae	NA	NA	NA	NA	NA	NA	NA	NA	NA	NA	NA	NA	NA	NA	NA	NA	31	28	11	40	32	26	40	32	28	37	24	35	19	32	26	32	R	32	5184625	310916
1202565	SAMN32903051	131003101	1310031	Belgium	Daycare	Homo sapiens	1310	131003	1	Feces swab	EMB-colistin	2018-12-17	Klebsiella pneumoniae	NA	NA	NA	NA	NA	NA	NA	NA	NA	NA	NA	NA	NA	NA	NA	NA	21	27	9	40	28	30	40	37	30	34	21	31	19	25	28	29	R	16	5579603	208563
1202596	SAMN32903052	131301102	1313011	Belgium	Daycare	Homo sapiens	1313	131301	1	Feces swab	EMB-colistin	2019-01-22	Klebsiella pneumoniae	NA	NA	NA	NA	NA	NA	NA	NA	NA	NA	NA	NA	NA	NA	NA	NA	27	22	9	37	26	25	37	32	29	37	9	33	23	27	30	22	R	16	5603378	116443
1202597	SAMN32903053	131301102	1313011	Belgium	Daycare	Homo sapiens	1313	131301	1	Feces swab	EMB-colistin	2019-01-22	Klebsiella pneumoniae	NA	NA	NA	NA	NA	NA	NA	NA	NA	NA	NA	NA	NA	NA	NA	NA	26	26	9	38	28	27	38	40	31	38	9	37	24	27	32	25	R	64	5603694	214586
1202665	SAMN32903054	131102101	1311021	Belgium	Daycare	Homo sapiens	1311	131102	1	Feces swab	EMB-colistin	2019-01-28	Klebsiella pneumoniae	NA	NA	NA	NA	NA	NA	NA	NA	NA	NA	NA	NA	NA	NA	NA	NA	24	23	9	36	27	28	34	34	24	34	18	32	18	26	22	27	R	>64	5539965	202924
1202674	SAMN32903055	131106102	1311061	Belgium	Daycare	Homo sapiens	1311	131106	1	Feces swab	EMB-colistin	2019-01-28	Klebsiella pneumoniae	NA	NA	NA	NA	NA	NA	NA	NA	NA	NA	NA	NA	NA	NA	NA	NA	24	26	13	36	28	28	35	33	24	33	21	33	16	26	25	28	R	16	5317077	306455
2200078	SAMN32903056	210202114	2102021	Netherlands	Hospital	Homo sapiens	2102	210202	1	Perianal swab	EMB-colistin	03-Oct-2017	Klebsiella pneumoniae	8	16	2	<= 0.25	<= 0.12	<= 4	<= 0.25	32	<= 1	<= 0.25	<= 0.25	64	<= 4	<= 1	<= 0.5	<= 20	NA	NA	NA	NA	NA	NA	NA	NA	NA	NA	NA	NA	NA	NA	NA	NA	R	64	5343763	196416
2200105	SAMN32903057	210204101	2102041	Netherlands	Hospital	Homo sapiens	2102	210204	1	Perianal swab	EMB-colistin	03-Oct-2017	Klebsiella pneumoniae	<= 2	16	<= 1	<= 0.25	<= 0.12	<= 4	<= 0.25	32	<= 1	<= 0.25	<= 0.25	32	<= 4	<= 1	<= 0.5	<= 20	NA	NA	NA	NA	NA	NA	NA	NA	NA	NA	NA	NA	NA	NA	NA	NA	R	32	5482097	239628
2200148	SAMN32903058	210206117	2102061	Netherlands	Hospital	Homo sapiens	2102	210206	1	Perianal swab	EMB-colistin	10-Oct-2017	Klebsiella pneumoniae	>= 32	>= 32	2	<= 0.25	0.25	<= 4	<= 0.25	<= 16	<= 1	<= 0.25	<= 0.25	<= 16	64	<= 1	<= 0.5	<= 20	NA	NA	NA	NA	NA	NA	NA	NA	NA	NA	NA	NA	NA	NA	NA	NA	R	64	5496860	111408
2200209	SAMN32903059	250902107	2509021	Netherlands	Pig	Pig	2509	250902	1	Feces swab	EMB-colistin	10-Oct-2017	Klebsiella pneumoniae	<= 2	>= 32	4	<= 0.25	<= 0.12	<= 4	<= 0.25	<= 16	<= 1	<= 0.25	<= 0.25	32	<= 4	<= 1	<= 0.5	<= 20	NA	NA	NA	NA	NA	NA	NA	NA	NA	NA	NA	NA	NA	NA	NA	NA	R	>64	5372612	198166
2200218	SAMN32903060	250901104	2509011	Netherlands	Pig	Pig	2509	250901	1	Feces swab	EMB-colistin	10-Oct-2017	Klebsiella pneumoniae	<= 2	>= 32	2	<= 0.25	<= 0.12	<= 4	<= 0.25	<= 16	<= 1	<= 0.25	<= 0.25	32	<= 4	<= 1	<= 0.5	<= 20	NA	NA	NA	NA	NA	NA	NA	NA	NA	NA	NA	NA	NA	NA	NA	NA	R	64	5371015	163689
2200221	SAMN32903061	250302115	2503021	Netherlands	Pig	Pig	2503	250302	1	Feces swab	EMB-colistin	11-Oct-2017	Klebsiella pneumoniae	>= 32	>= 32	16	<= 0.25	2	16	<= 0.25	<= 16	<= 1	<= 0.25	<= 0.25	64	>= 128	<= 1	>= 16	>= 320	NA	NA	NA	NA	NA	NA	NA	NA	NA	NA	NA	NA	NA	NA	NA	NA	R	16	5273581	461070
2200390	SAMN32903062	210205116	2102051	Netherlands	Hospital	Homo sapiens	2102	210205	1	Perianal swab	EMB-colistin	24-Oct-2017	Klebsiella pneumoniae	<= 2	>= 32	2	<= 0.25	0.25	<= 4	<= 0.25	<= 16	<= 1	<= 0.25	<= 0.25	32	<= 4	<= 1	<= 0.5	<= 20	NA	NA	NA	NA	NA	NA	NA	NA	NA	NA	NA	NA	NA	NA	NA	NA	R	32	5169451	263550
2200521	SAMN32903063	210207150	2102071	Netherlands	Hospital	Homo sapiens	2102	210207	1	Perianal swab	EMB-colistin	2017-11-02	Klebsiella pneumoniae	16	>= 32	4	<= 0.25	0.25	<= 4	<= 0.25	64	<= 1	<= 0.25	<= 0.25	64	16	<= 1	>= 16	>= 320	NA	NA	NA	NA	NA	NA	NA	NA	NA	NA	NA	NA	NA	NA	NA	NA	R	64	5341867	136322
2200878	SAMN32903064	210204144	2102041	Netherlands	Hospital	Homo sapiens	2102	210204	1	Perianal swab	EMB-colistin	2017-11-20	Klebsiella pneumoniae	16	>= 32	4	<= 0.25	<= 0.12	<= 4	>= 4	<= 16	<= 1	<= 0.25	<= 0.25	64	8	<= 1	>= 16	<= 20	NA	NA	NA	NA	NA	NA	NA	NA	NA	NA	NA	NA	NA	NA	NA	NA	R	32	5224599	273386
2200924	SAMN32903065	210205131	2102051	Netherlands	Hospital	Homo sapiens	2102	210205	1	Perianal swab	EMB-colistin	2017-11-21	Klebsiella pneumoniae	<= 2	>= 32	4	<= 0.25	0.25	<= 4	<= 0.25	<= 16	<= 1	<= 0.25	<= 0.25	32	<= 4	<= 1	<= 0.5	<= 20	NA	NA	NA	NA	NA	NA	NA	NA	NA	NA	NA	NA	NA	NA	NA	NA	R	32	5665469	237556
2200982	SAMN32903066	210205155	2102051	Netherlands	Hospital	Homo sapiens	2102	210205	1	Perianal swab	EMB-colistin	2017-11-30	Klebsiella variicola	4	>= 32	4	<= 0.25	0.25	<= 4	<= 0.25	<= 16	<= 1	<= 0.25	<= 0.25	<= 16	<= 4	<= 1	<= 0.5	<= 20	NA	NA	NA	NA	NA	NA	NA	NA	NA	NA	NA	NA	NA	NA	NA	NA	R	16	5526956	289383
2200998	SAMN32903067	210205149	2102051	Netherlands	Hospital	Homo sapiens	2102	210205	1	Perianal swab	EMB-colistin	2017-11-30	Klebsiella pneumoniae	<= 2	>= 32	4	<= 0.25	<= 0.12	<= 4	<= 0.25	64	<= 1	<= 0.25	<= 0.25	64	<= 4	<= 1	<= 0.5	<= 20	NA	NA	NA	NA	NA	NA	NA	NA	NA	NA	NA	NA	NA	NA	NA	NA	R	32	5310613	269329
2201277	SAMN32903068	220201101	2202011	Netherlands	LTCF	Homo sapiens	2202	220201	1	Perianal swab	EMB-colistin	2018-04-09	Klebsiella pneumoniae	16	>= 32	2	<= 0.25	0.25	<= 4	1	32	<= 1	<= 0.25	<= 0.25	32	<= 4	<= 1	>= 16	>= 320	NA	NA	NA	NA	NA	NA	NA	NA	NA	NA	NA	NA	NA	NA	NA	NA	R	4	5341149	308591
2201442	SAMN32903069	220502108	2205021	Netherlands	LTCF	Homo sapiens	2205	220502	1	Perianal swab	EMB-colistin	2018-04-23	Klebsiella pneumoniae	<= 2	>= 32	4	<= 0.25	<= 0.12	<= 4	<= 0.25	<= 16	<= 1	<= 0.25	<= 0.25	<= 16	<= 4	<= 1	<= 0.5	<= 20	NA	NA	NA	NA	NA	NA	NA	NA	NA	NA	NA	NA	NA	NA	NA	NA	R	64	5416511	136164
2201486	SAMN32903070	220403107	2204031	Netherlands	LTCF	Homo sapiens	2204	220403	1	Perianal swab	EMB-colistin	2018-04-30	Klebsiella pneumoniae	<= 2	>= 32	4	<= 0.25	<= 0.12	<= 4	<= 0.25	NA	NA	<= 0.25	<= 0.25	64	<= 4	<= 1	<= 0.5	<= 20	NA	NA	NA	NA	NA	NA	NA	NA	NA	NA	NA	NA	NA	NA	NA	NA	R	32	5487764	321469
2201694	SAMN32903071	221408104	2214081	Netherlands	LTCF	Homo sapiens	2214	221408	1	Perianal swab	EMB-colistin	17-May-2018	Klebsiella pneumoniae	<= 2	>= 32	4	<= 0.25	0.25	<= 4	<= 0.25	NA	NA	1	<= 0.25	64	8	<= 1	<= 0.5	<= 20	NA	NA	NA	NA	NA	NA	NA	NA	NA	NA	NA	NA	NA	NA	NA	NA	R	16	5273400	334930
2201757	SAMN32903072	221303103	2213031	Netherlands	LTCF	Homo sapiens	2213	221303	1	Perianal swab	EMB-colistin	15-May-2018	Klebsiella pneumoniae	<= 2	16	<= 1	<= 0.25	<= 0.12	<= 4	<= 0.25	NA	NA	<= 0.25	<= 0.25	64	<= 4	<= 1	<= 0.5	<= 20	NA	NA	NA	NA	NA	NA	NA	NA	NA	NA	NA	NA	NA	NA	NA	NA	R	32	5342581	146421
2202106	SAMN32903073	220701109	2207011	Netherlands	LTCF	Homo sapiens	2207	220701	1	Perianal swab	EMB-colistin	31-May-2018	Klebsiella pneumoniae	>= 32	>= 32	4	<= 0.25	<= 0.12	<= 4	<= 0.25	NA	NA	<= 0.25	<= 0.25	<= 16	<= 4	<= 1	>= 16	>= 320	NA	NA	NA	NA	NA	NA	NA	NA	NA	NA	NA	NA	NA	NA	NA	NA	R	64	5131266	474787
2202208	SAMN32903074	220302115	2203021	Netherlands	LTCF	Homo sapiens	2203	220302	1	Perianal swab	EMB-colistin	2018-06-11	Klebsiella pneumoniae	8	16	4	<= 0.25	0.25	<= 4	<= 0.25	NA	NA	<= 0.25	<= 0.25	64	<= 4	<= 1	<= 0.5	<= 20	NA	NA	NA	NA	NA	NA	NA	NA	NA	NA	NA	NA	NA	NA	NA	NA	R	32	5189174	293834
2202244	SAMN32903075	220301104	2203011	Netherlands	LTCF	Homo sapiens	2203	220301	1	Perianal swab	EMB-colistin	2018-06-11	Klebsiella pneumoniae	<= 2	>= 32	<= 1	<= 0.25	<= 0.12	<= 4	0.5	NA	NA	0.5	<= 0.25	<= 16	<= 4	<= 1	<= 0.5	<= 20	NA	NA	NA	NA	NA	NA	NA	NA	NA	NA	NA	NA	NA	NA	NA	NA	R	32	5229551	172599
2202326	SAMN32903076	220302106	2203021	Netherlands	LTCF	Homo sapiens	2203	220302	1	Perianal swab	EMB-colistin	2018-06-11	Klebsiella pneumoniae	>= 32	>= 32	4	<= 0.25	0.5	<= 4	<= 0.25	NA	NA	<= 0.25	<= 0.25	64	>= 128	<= 1	<= 0.5	<= 20	NA	NA	NA	NA	NA	NA	NA	NA	NA	NA	NA	NA	NA	NA	NA	NA	R	32	5609334	198742
2202511	SAMN32903077	221805113	2218051	Netherlands	LTCF	Homo sapiens	2218	221805	1	Perianal swab	EMB-colistin	2018-09-17	Klebsiella pneumoniae	<= 2	8	<= 1	<= 0.25	<= 0.12	<= 4	<= 0.25	32	<= 1	<= 0.25	<= 0.25	<= 16	<= 4	<= 1	<= 0.5	<= 20	NA	NA	NA	NA	NA	NA	NA	NA	NA	NA	NA	NA	NA	NA	NA	NA	R	>64	5267297	251477
2202561	SAMN32903078	210601303	2106013	Netherlands	Hospital	Homo sapiens	2106	210601	2	Perianal swab	EMB-colistin	2018-09-25	Klebsiella pneumoniae	<= 2	>= 32	4	<= 0.25	<= 0.12	<= 4	<= 0.25	<= 16	<= 1	<= 0.25	<= 0.25	64	<= 4	<= 1	<= 0.5	<= 20	NA	NA	NA	NA	NA	NA	NA	NA	NA	NA	NA	NA	NA	NA	NA	NA	R	16	5084957	367147
2202637	SAMN32903079	210207318	2102073	Netherlands	Hospital	Homo sapiens	2102	210207	2	Perianal swab	EMB-colistin	09-Oct-2018	Klebsiella pneumoniae	<= 2	>= 32	4	<= 0.25	0.25	<= 4	<= 0.25	>= 256	<= 1	<= 0.25	<= 0.25	32	8	<= 1	<= 0.5	<= 20	NA	NA	NA	NA	NA	NA	NA	NA	NA	NA	NA	NA	NA	NA	NA	NA	R	>64	5494872	164821
2202642	SAMN32903080	210602303	2106023	Netherlands	Hospital	Homo sapiens	2106	210602	2	Perianal swab	EMB-colistin	09-Oct-2018	Klebsiella pneumoniae	>= 32	>= 32	4	<= 0.25	0.5	<= 4	<= 0.25	<= 16	<= 1	<= 0.25	<= 0.25	64	64	<= 1	<= 0.5	<= 20	NA	NA	NA	NA	NA	NA	NA	NA	NA	NA	NA	NA	NA	NA	NA	NA	R	64	5574353	230231
2202646	SAMN32903081	230801108	2308011	Netherlands	Daycare	Homo sapiens	2308	230801	1	Feces swab	EMB-colistin	10-Oct-2018	Klebsiella pneumoniae	<= 2	16	4	<= 0.25	<= 0.12	<= 4	<= 0.25	32	<= 1	<= 0.25	<= 0.25	64	<= 4	<= 1	<= 0.5	<= 20	NA	NA	NA	NA	NA	NA	NA	NA	NA	NA	NA	NA	NA	NA	NA	NA	R	64	5424865	269581
2202652	SAMN32903082	230901102	2309011	Netherlands	Daycare	Homo sapiens	2309	230901	1	Feces swab	EMB-colistin	09-Oct-2018	Klebsiella pneumoniae	4	>= 32	4	<= 0.25	<= 0.12	<= 4	<= 0.25	32	<= 1	<= 0.25	<= 0.25	64	<= 4	<= 1	<= 0.5	<= 20	NA	NA	NA	NA	NA	NA	NA	NA	NA	NA	NA	NA	NA	NA	NA	NA	R	32	5552132	395704
2202697	SAMN32903083	210206307	2102063	Netherlands	Hospital	Homo sapiens	2102	210206	2	Perianal swab	EMB-colistin	09-Oct-2018	Klebsiella pneumoniae	>= 32	>= 32	8	<= 0.25	0.5	<= 4	<= 0.25	64	<= 1	0.5	<= 0.25	64	64	<= 1	<= 0.5	<= 20	NA	NA	NA	NA	NA	NA	NA	NA	NA	NA	NA	NA	NA	NA	NA	NA	R	32	5571176	228845
2202698	SAMN32903084	210206304	2102063	Netherlands	Hospital	Homo sapiens	2102	210206	2	Perianal swab	EMB-colistin	09-Oct-2018	Klebsiella pneumoniae	<= 2	16	2	<= 0.25	<= 0.12	<= 4	<= 0.25	<= 16	<= 1	<= 0.25	<= 0.25	32	<= 4	<= 1	>= 16	>= 320	NA	NA	NA	NA	NA	NA	NA	NA	NA	NA	NA	NA	NA	NA	NA	NA	R	16	5359129	297608
2202852	SAMN32903085	230503110	2305031	Netherlands	Daycare	Homo sapiens	2305	230503	1	Feces swab	EMB-colistin	25-Oct-2018	Klebsiella pneumoniae	<= 2	>= 32	4	<= 0.25	0.25	<= 4	<= 0.25	<= 16	<= 1	<= 0.25	<= 0.25	64	8	<= 1	<= 0.5	<= 20	NA	NA	NA	NA	NA	NA	NA	NA	NA	NA	NA	NA	NA	NA	NA	NA	R	16	5554060	146232
2202926	SAMN32903086	210205332	2102053	Netherlands	Hospital	Homo sapiens	2102	210205	2	Perianal swab	EMB-colistin	30-Oct-2018	Klebsiella pneumoniae	<= 2	>= 32	4	<= 0.25	<= 0.12	<= 4	<= 0.25	64	<= 1	<= 0.25	<= 0.25	64	<= 4	<= 1	<= 0.5	<= 20	NA	NA	NA	NA	NA	NA	NA	NA	NA	NA	NA	NA	NA	NA	NA	NA	R	32	5422019	274324
2202993	SAMN32903087	210203350	2102033	Netherlands	Hospital	Homo sapiens	2102	210203	2	Stoma swab	EMB-colistin	2018-11-06	Klebsiella pneumoniae	<= 2	16	2	<= 0.25	<= 0.12	<= 4	<= 0.25	<= 16	<= 1	<= 0.25	<= 0.25	<= 16	<= 4	<= 1	<= 0.5	<= 20	NA	NA	NA	NA	NA	NA	NA	NA	NA	NA	NA	NA	NA	NA	NA	NA	R	>64	5335706	350051
2203071	SAMN32903088	210206338	2102063	Netherlands	Hospital	Homo sapiens	2102	210206	2	Perianal swab	EMB-colistin	2018-11-13	Klebsiella pneumoniae	<= 2	>= 32	4	<= 0.25	<= 0.12	<= 4	<= 0.25	<= 16	<= 1	<= 0.25	<= 0.25	128	<= 4	<= 1	<= 0.5	<= 20	NA	NA	NA	NA	NA	NA	NA	NA	NA	NA	NA	NA	NA	NA	NA	NA	R	64	5281803	477524
2203084	SAMN32903089	210205349	2102053	Netherlands	Hospital	Homo sapiens	2102	210205	2	Perianal swab	EMB-colistin	2018-11-13	Klebsiella pneumoniae	<= 2	>= 32	4	<= 0.25	0.25	<= 4	<= 0.25	64	<= 1	<= 0.25	<= 0.25	32	<= 4	<= 1	<= 0.5	<= 20	NA	NA	NA	NA	NA	NA	NA	NA	NA	NA	NA	NA	NA	NA	NA	NA	R	64	5225028	360672
2203094	SAMN32903090	210206350	2102063	Netherlands	Hospital	Homo sapiens	2102	210206	2	Perianal swab	EMB-colistin	2018-11-13	Klebsiella pneumoniae	4	>= 32	4	<= 0.25	0.5	<= 4	0.5	<= 16	<= 1	<= 0.25	<= 0.25	64	8	<= 1	>= 16	>= 320	NA	NA	NA	NA	NA	NA	NA	NA	NA	NA	NA	NA	NA	NA	NA	NA	R	8	5323734	322075
2203098	SAMN32903091	210206344	2102063	Netherlands	Hospital	Homo sapiens	2102	210206	2	Perianal swab	EMB-colistin	2018-11-13	Klebsiella pneumoniae	<= 2	>= 32	4	<= 0.25	<= 0.12	<= 4	<= 0.25	<= 16	<= 1	<= 0.25	<= 0.25	32	<= 4	<= 1	>= 16	>= 320	NA	NA	NA	NA	NA	NA	NA	NA	NA	NA	NA	NA	NA	NA	NA	NA	R	64	5352688	353485
2203132	SAMN32903092	230602102	2306021	Netherlands	Daycare	Homo sapiens	2306	230602	1	Feces swab	EMB-colistin	2018-11-19	Klebsiella pneumoniae	4	>= 32	4	<= 0.25	1	<= 4	<= 0.25	<= 16	<= 1	<= 0.25	<= 0.25	64	8	<= 1	<= 0.5	<= 20	NA	NA	NA	NA	NA	NA	NA	NA	NA	NA	NA	NA	NA	NA	NA	NA	R	64	5530192	239882
2203258	SAMN32903093	250904306	2509043	Netherlands	Pig	Pig	2509	250904	2	Feces swab	EMB-colistin	2018-12-04	Klebsiella pneumoniae	>= 32	>= 32	4	<= 0.25	<= 0.12	<= 4	<= 0.25	32	<= 1	<= 0.25	<= 0.25	128	8	<= 1	1	40	NA	NA	NA	NA	NA	NA	NA	NA	NA	NA	NA	NA	NA	NA	NA	NA	R	>64	5380744	185617
2203459	SAMN32903094	231502107	2315021	Netherlands	Daycare	Homo sapiens	2315	231502	1	Feces swab	EMB-colistin	2019-01-14	Klebsiella pneumoniae	<= 2	4	4	<= 0.25	0.25	<= 4	<= 0.25	<= 16	<= 1	<= 0.25	<= 0.25	64	8	<= 1	<= 0.5	<= 20	NA	NA	NA	NA	NA	NA	NA	NA	NA	NA	NA	NA	NA	NA	NA	NA	R	64	5303947	224899
2203464	SAMN32903095	232505103	2325051	Netherlands	Daycare	Homo sapiens	2325	232505	1	Feces swab	EMB-colistin	2019-01-18	Klebsiella pneumoniae	<= 2	>= 32	<= 1	<= 0.25	<= 0.12	<= 4	<= 0.25	32	<= 1	<= 0.25	<= 0.25	64	<= 4	<= 1	<= 0.5	<= 20	NA	NA	NA	NA	NA	NA	NA	NA	NA	NA	NA	NA	NA	NA	NA	NA	R	8	5512423	279479
1201136	SAMN32903096	120503104	1205031	Belgium	LTCF	Homo sapiens	1205	120503	1	Perianal swab	EMB-colistin	2018-06-14	Klebsiella quasipneumoniae	NA	NA	NA	NA	NA	NA	NA	NA	NA	NA	NA	NA	NA	NA	NA	NA	24	25	9	35	24	26	36	31	23	34	21	29	17	23	26	26	R	>64	5489154	236111
1202632	SAMN32903097	131501103	1315011	Belgium	Daycare	Homo sapiens	1315	131501	1	Feces swab	EMB-colistin	2019-01-25	Klebsiella quasipneumoniae	NA	NA	NA	NA	NA	NA	NA	NA	NA	NA	NA	NA	NA	NA	NA	NA	27	26	9	40	27	11	40	37	22	36	21	35	20	25	28	26	R	64	5441218	405532
2202287	SAMN32903098	221204106	2212041	Netherlands	LTCF	Homo sapiens	2212	221204	1	Perianal swab	EMB-colistin	2018-06-18	Klebsiella quasipneumoniae	<= 2	>= 32	<= 1	<= 0.25	<= 0.12	<= 4	<= 0.25	NA	NA	<= 0.25	<= 0.25	32	<= 4	<= 1	>= 16	>= 320	NA	NA	NA	NA	NA	NA	NA	NA	NA	NA	NA	NA	NA	NA	NA	NA	R	64	5325853	260534
2203016	SAMN32903099	231802103	2318021	Netherlands	Daycare	Homo sapiens	2318	231802	1	Feces swab	EMB-colistin	2018-11-07	Klebsiella quasipneumoniae	<= 2	>= 32	4	<= 0.25	0.25	<= 4	<= 0.25	<= 16	<= 1	<= 0.25	<= 0.25	64	<= 4	<= 1	<= 0.5	<= 20	NA	NA	NA	NA	NA	NA	NA	NA	NA	NA	NA	NA	NA	NA	NA	NA	R	32	5100663	358489
1103918	SAMN32903100	150604307	1506043	Belgium	Pig	Pig	1506	150604	2	Feces swab	EMB-colistin	2019-01-14	Klebsiella variicola	NA	NA	NA	NA	NA	NA	NA	NA	NA	NA	NA	NA	NA	NA	NA	NA	15	20	9	29	19	21	19	28	21	29	18	29	16	17	9	23	R	4	5850806	233376
1103920	SAMN32903101	150604315	1506043	Belgium	Pig	Pig	1506	150604	2	Feces swab	EMB-colistin	2019-01-14	Klebsiella variicola	NA	NA	NA	NA	NA	NA	NA	NA	NA	NA	NA	NA	NA	NA	NA	NA	15	20	9	30	16	22	18	29	21	28	18	29	17	15	9	23	R	8	5816283	261677
1202098	SAMN32903102	110101321	1101013	Belgium	Hospital	Homo sapiens	1101	110101	2	Perianal swab	EMB-colistin	24-Oct-2018	Klebsiella variicola	NA	NA	NA	NA	NA	NA	NA	NA	NA	NA	NA	NA	NA	NA	NA	NA	12	26	9	34	24	22	27	34	21	34	21	30	18	21	9	20	R	32	5618644	251816
1202263	SAMN32903103	130201105	1302011	Belgium	Daycare	Homo sapiens	1302	130201	1	Feces swab	EMB-colistin	2018-11-14	Klebsiella variicola	NA	NA	NA	NA	NA	NA	NA	NA	NA	NA	NA	NA	NA	NA	NA	NA	24	24	12	35	26	26	35	31	25	35	26	31	21	24	29	25	R	16	5714826	332745
1202419	SAMN32903104	130101103	1301011	Belgium	Daycare	Homo sapiens	1301	130101	1	Feces swab	EMB-colistin	2018-11-20	Klebsiella variicola	NA	NA	NA	NA	NA	NA	NA	NA	NA	NA	NA	NA	NA	NA	NA	NA	26	26	12	34	26	24	32	29	24	32	24	31	21	23	29	27	R	16	5817082	101201
1202422	SAMN32903105	130101108	1301011	Belgium	Daycare	Homo sapiens	1301	130101	1	Feces swab	EMB-colistin	2018-11-20	Klebsiella variicola	NA	NA	NA	NA	NA	NA	NA	NA	NA	NA	NA	NA	NA	NA	NA	NA	25	26	11	36	28	26	35	28	24	35	22	31	17	25	26	26	R	16	5558990	315712
1202425	SAMN32903106	130102102	1301021	Belgium	Daycare	Homo sapiens	1301	130102	1	Feces swab	EMB-colistin	2018-11-20	Klebsiella variicola	NA	NA	NA	NA	NA	NA	NA	NA	NA	NA	NA	NA	NA	NA	NA	NA	24	25	11	32	23	23	31	31	22	31	22	29	18	21	29	22	R	64	5591206	94037
1202436	SAMN32903107	130105104	1301051	Belgium	Daycare	Homo sapiens	1301	130105	1	Feces swab	EMB-colistin	2018-11-20	Klebsiella variicola	NA	NA	NA	NA	NA	NA	NA	NA	NA	NA	NA	NA	NA	NA	NA	NA	24	25	12	35	26	27	28	29	23	31	21	29	19	25	32	26	R	64	5807118	162860
1202459	SAMN32903108	130401102	1304011	Belgium	Daycare	Homo sapiens	1304	130401	1	Feces swab	EMB-colistin	2018-11-29	Klebsiella variicola	NA	NA	NA	NA	NA	NA	NA	NA	NA	NA	NA	NA	NA	NA	NA	NA	23	24	12	33	24	27	32	33	23	32	24	29	22	24	29	27	R	64	5670163	256915
1202460	SAMN32903109	130401103	1304011	Belgium	Daycare	Homo sapiens	1304	130401	1	Feces swab	EMB-colistin	2018-11-29	Klebsiella variicola	NA	NA	NA	NA	NA	NA	NA	NA	NA	NA	NA	NA	NA	NA	NA	NA	24	24	11	33	24	25	35	31	23	33	22	29	23	24	30	25	R	64	5672341	324365
1202627	SAMN32903110	131502105	1315021	Belgium	Daycare	Homo sapiens	1315	131502	1	Feces swab	EMB-colistin	2019-01-25	Klebsiella variicola	NA	NA	NA	NA	NA	NA	NA	NA	NA	NA	NA	NA	NA	NA	NA	NA	22	25	9	35	27	25	38	34	25	35	21	31	19	26	30	24	R	64	5909944	180081
1202702	SAMN32903111	130801104	1308011	Belgium	Daycare	Homo sapiens	1308	130801	1	Feces swab	EMB-colistin	2019-01-30	Klebsiella variicola	NA	NA	NA	NA	NA	NA	NA	NA	NA	NA	NA	NA	NA	NA	NA	NA	27	26	11	40	29	26	40	40	25	38	15	37	21	27	31	28	R	64	5726779	262917
1202704	SAMN32903112	130802102	1308021	Belgium	Daycare	Homo sapiens	1308	130802	1	Feces swab	EMB-colistin	2019-01-30	Klebsiella variicola	NA	NA	NA	NA	NA	NA	NA	NA	NA	NA	NA	NA	NA	NA	NA	NA	21	25	9	40	25	25	36	35	24	36	18	39	24	25	26	30	R	32	5714294	221135
1202706	SAMN32903113	130803101	1308031	Belgium	Daycare	Homo sapiens	1308	130803	1	Feces swab	EMB-colistin	2019-01-30	Klebsiella variicola	NA	NA	NA	NA	NA	NA	NA	NA	NA	NA	NA	NA	NA	NA	NA	NA	26	27	15	40	31	29	38	40	30	37	21	38	17	27	28	30	R	4	5489841	330640
1202769	SAMN32903114	131405101	1314051	Belgium	Daycare	Homo sapiens	1314	131405	1	Feces swab	EMB-colistin	2019-02-05	Klebsiella variicola	NA	NA	NA	NA	NA	NA	NA	NA	NA	NA	NA	NA	NA	NA	NA	NA	24	24	13	33	25	27	32	29	24	34	20	28	18	25	22	26	R	16	5536943	330444
1202772	SAMN32903115	131410106	1314101	Belgium	Daycare	Homo sapiens	1314	131410	1	Feces swab	EMB-colistin	2019-02-05	Klebsiella variicola	NA	NA	NA	NA	NA	NA	NA	NA	NA	NA	NA	NA	NA	NA	NA	NA	25	24	12	35	25	27	34	32	24	33	23	30	17	24	25	26	R	32	5689665	371166
2202591	SAMN32903116	210203307	2102033	Netherlands	Hospital	Homo sapiens	2102	210203	2	Perianal swab	EMB-colistin	02-Oct-2018	Klebsiella variicola	8	16	4	<= 0.25	<= 0.12	<= 4	<= 0.25	<= 16	<= 1	<= 0.25	<= 0.25	<= 16	<= 4	<= 1	<= 0.5	<= 20	NA	NA	NA	NA	NA	NA	NA	NA	NA	NA	NA	NA	NA	NA	NA	NA	R	16	5863044	308183
2202616	SAMN32903117	230101106	2301011	Netherlands	Daycare	Homo sapiens	2301	230101	1	Feces swab	EMB-colistin	01-Oct-2018	Klebsiella variicola	8	>= 32	4	<= 0.25	0.25	<= 4	<= 0.25	64	<= 1	<= 0.25	<= 0.25	32	8	<= 1	<= 0.5	<= 20	NA	NA	NA	NA	NA	NA	NA	NA	NA	NA	NA	NA	NA	NA	NA	NA	R	32	5734752	249295
2202653	SAMN32903118	230803116	2308031	Netherlands	Daycare	Homo sapiens	2308	230803	1	Feces swab	EMB-colistin	11-Oct-2018	Klebsiella variicola	4	16	4	<= 0.25	<= 0.12	<= 4	<= 0.25	<= 16	<= 1	<= 0.25	<= 0.25	<= 16	<= 4	<= 1	<= 0.5	<= 20	NA	NA	NA	NA	NA	NA	NA	NA	NA	NA	NA	NA	NA	NA	NA	NA	R	32	5623522	297330
2202805	SAMN32903119	231101103	2311011	Netherlands	Daycare	Homo sapiens	2311	231101	1	Feces swab	EMB-colistin	22-Oct-2018	Klebsiella variicola	8	16	4	<= 0.25	<= 0.12	<= 4	<= 0.25	<= 16	<= 1	<= 0.25	<= 0.25	32	<= 4	<= 1	<= 0.5	<= 20	NA	NA	NA	NA	NA	NA	NA	NA	NA	NA	NA	NA	NA	NA	NA	NA	R	8	5481611	280255
2203412	SAMN32903120	231001103	2310011	Netherlands	Daycare	Homo sapiens	2310	231001	1	Feces swab	EMB-colistin	2019-01-07	Klebsiella variicola	8	16	4	<= 0.25	<= 0.12	<= 4	<= 0.25	<= 16	<= 1	<= 0.25	<= 0.25	<= 16	<= 4	<= 1	<= 0.5	<= 20	NA	NA	NA	NA	NA	NA	NA	NA	NA	NA	NA	NA	NA	NA	NA	NA	R	32	5668873	288206
2203448	SAMN32903121	232501104	2325011	Netherlands	Daycare	Homo sapiens	2325	232501	1	Feces swab	EMB-colistin	2019-01-15	Klebsiella variicola	8	16	4	<= 0.25	0.25	<= 4	<= 0.25	<= 16	<= 1	<= 0.25	<= 0.25	32	<= 4	<= 1	<= 0.5	<= 20	NA	NA	NA	NA	NA	NA	NA	NA	NA	NA	NA	NA	NA	NA	NA	NA	R	32	5430530	290108
2203526	SAMN32903122	232803101	2328031	Netherlands	Daycare	Homo sapiens	2328	232803	1	Feces swab	EMB-colistin	2019-01-21	Klebsiella variicola	8	16	2	<= 0.25	<= 0.12	<= 4	<= 0.25	<= 16	<= 1	<= 0.25	<= 0.25	64	<= 4	<= 1	<= 0.5	<= 20	NA	NA	NA	NA	NA	NA	NA	NA	NA	NA	NA	NA	NA	NA	NA	NA	R	32	5614272	313207
[truncated: 12 more columns]
