# Supplementary material for: One Health surveillance of colistin-resistant Enterobacterales in Belgium and the Netherlands between 2017 and 2019
Source: PLoS One. 2024 Feb 23;19(2):e0298096. doi: 10.1371/journal.pone.0298096 (PMC10890735; doi:10.1371/journal.pone.0298096)
Supplement: S4 Table — (XLSX) [file pone.0298096.s008.xlsx]

## Sheet: Blad1
S4 Table. Genomes used as reference for the detection of mutations linked to colistin resistance.
Species	Strain ID	NCBI accession number
Enterobacter asburiae	ATCC35953	CP011863 [1]
	A2563	GCA_011396735.1 [2]
Enterobacter cloacae	ATCC13047	GCA_000025565.1 [3]
Enterobacter hormaechei	K006	SAMN06106854 [4]
	K130	SAMN06106888 [4]
	EC009	SAMN06106832 [4]
	EC001	SAMN06106831 [4]
Enterobacter kobei	73	GCA_021611265.1 [5]
Enterobacter ludwigii	AOUC-8/14	GCA_001263115.1 [6]
	Res13-Abat-PEB19-P1-02-A	GCA_015676575 [7]
Enterobacter roggenkampii	90065	CP045064.2 [8]
Enterobacter quasiroggenkampii	Q2148	GCA_025536215.1 [9]
Escherichia coli	K-12 substr. MG1655	GCA_000005845.2 [10]
	1100008	(This study)
	1100843	(This study)
	2200214	(This study)
Klebsiella aerogenes	HNHF1	CP047669 [11]
Klebsiella michiganensis	KCTC1686	CP003218 [12]
Klebsiella oxytoca	CRKO/UNM	GCF_002508265.1 [13]
Klebsiella pneumoniae	MH78578	CP000647 [14]
	1101124	(This study)
	1101126	(This study)
	1101442	(This study)
	1101454	(This study)
	1101625	(This study)
	1103999	(This study)
Klebsiella quasipneumoniae subsp. similipneumoniae	NGKPC-421	ERR3040227 (PacBio) & ERR3039731 (Illumina HiSeq) [15]
Klebsiella variicola	K001	SAMN06106853 [4]
References
[1]	Laidoudi Y, Ngaiganam EP, Marié J lou, Pagnier I, Rolain JM, Mouhamadou Diene S, et al. Colistin Resistance Mechanism in Enterobacter hormaechei subsp. steigerwaltii Isolated from Wild Boar (Sus scrofa) in France. Pathogens. 2022 Sep 1;11(9).
[2]	Kananizadeh P, Oshiro S, Watanabe S, Iwata S, Kuwahara-Arai K, Shimojima M, et al. Emergence of carbapenem-resistant and colistin-susceptible Enterobacter cloacae complex co-harboring bla IMP-1 and mcr-9 in Japan. BMC Infect Dis. 2020 Apr 16;20(1).
[3]	Ren Y, Ren Y, Zhou Z, Guo X, Li Y, Feng L, et al. Complete genome sequence of Enterobacter cloacae subsp. cloacae type strain ATCC 13047. J Bacteriol. 2010 May;192(9):2463–4.
[4]	Osei Sekyere J, Maningi NE, Modipane L, Mbelle NM. Emergence of mcr-9.1 in Extended-Spectrum-β-Lactamase-Producing Clinical Enterobacteriaceae in Pretoria, South Africa: Global Evolutionary Phylogenomics, Resistome, and Mobilome . mSystems. 2020 Jun 30;5(3).
[5]	Manandhar S, Nguyen Q, Pham DT, Amatya P, Rabaa M, Dongol S, et al. A fatal outbreak of neonatal sepsis caused by mcr-10-carrying Enterobacter kobei in a tertiary care hospital in Nepal. Journal of Hospital Infection. 2022 Jul 1;125:60–6.
[6]	Antonelli A, D’Andrea MM, di Pilato V, Viaggi B, Torricelli F, Rossolini GM. Characterization of a novel putative Xer-dependent integrative mobile element carrying the blaNMC-A carbapenemase gene, inserted into the chromosome of members of the Enterobacter cloacae complex. Antimicrob Agents Chemother. 2015 Oct 1;59(10):6620–4.
[7]	Poulin-Laprade D, Brouard JS, Gagnon N, Turcotte A, Langlois A, Jacques Matte J, et al. Resistance Determinants and Their Genetic Context in Enterobacteria from a Longitudinal Study of Pigs Reared under Various Husbandry Conditions. Appl Environ Microbiol [Internet]. 2021;87(e02612-20.). Available from: https://doi.org/10.1128/AEM
[8]	Wang C, Feng Y, Liu L, Wei L, Kang M, Zong Z. Identification of novel mobile colistin resistance gene mcr-10. Emerg Microbes Infect. 2020 Jan 1;9(1):508–16.
[9]	Abdallah R, Kuete Yimagou E, Hadjadj L, Mediannikov O, Ibrahim A, Davoust B, et al. Population Diversity of Antibiotic Resistant Enterobacterales in Samples From Wildlife Origin in Senegal: Identification of a Multidrug Resistance Transposon Carrying blaCTX–M–15 in Escherichia coli. Front Microbiol. 2022 Mar 18;13.
[10]	Blattner FR, Plunkett G, Bloch CA, Perna NT, Burland V, Riley M, et al. The Complete Genome Sequence of Escherichia coli K-12. Science (1979) [Internet]. 1997;277:1453–62. Available from: https://www.science.org
[11]	Li Y, Wang Q, Xiao X, Li R, Wang Z. Emergence of blaNDM-9-bearing tigecycline-resistant Klebsiella aerogenes of chicken origin. Vol. 26, Journal of Global Antimicrobial Resistance. Elsevier Ltd; 2021. p. 66–8.
[12]	Shin SH, Kim S, Kim JY, Lee S, Um Y, Oh MK, et al. Complete genome sequence of Klebsiella oxytoca KCTC 1686, used in production of 2,3-butanediol. Vol. 194, Journal of Bacteriology. 2012. p. 2371–2.
[13]	Yang S, Hemarajata P, Shevy L, Maciariello M, Culbreath K, Bush K, et al. Unusual carbapenem resistant but ceftriaxone and cefepime susceptible Klebsiella oxytoca isolated from a blood culture: Case report and whole-genome sequencing investigation. IDCases. 2018;11:9–11.
[14]	McClelland M, Sanderson KE, Spieth J, Clifton SW, Latreille P, Courtney L, et al. Complete genome sequence of Salmonella enterica serovar Typhimurium LT2. Nature [Internet]. 2001;413:852–6. Available from: http://www.sanger.ac.uk/Software/
[15]	Hala S, Antony CP, Alshehri M, Althaqafi AO, Alsaedi A, Mufti A, et al. First report of Klebsiella quasipneumoniae harboring bla KPC-2 in Saudi Arabia. Antimicrob Resist Infect Control. 2019 Dec 19;8(1).
