# Supplementary material for: One Health surveillance of colistin-resistant Enterobacterales in Belgium and the Netherlands between 2017 and 2019
Source: PLoS One. 2024 Feb 23;19(2):e0298096. doi: 10.1371/journal.pone.0298096 (PMC10890735; doi:10.1371/journal.pone.0298096)
Supplement: S5 Table — (XLSX) [file pone.0298096.s009.xlsx]

## Sheet: Blad1
S5 Table. Alterations in mgrB or its promoter region in Escherichia coli, Enterobacter spp. and Klebsiella spp.
Species	Proportion of isolates	Colistin MIC (mg/L)	Genetic region	Alteration
Escherichia coli	1/343 (0.3%)	4	mgrB	V7G, V12A, S36N, A40T
	65/343 (19.0%)	4 to 32	mgrB	V8A
	1/343 (0.3%)	32	mgrB	V8A, D31N
	5/343 (1.5%)	4 to 16	mgrB	V8A, I41L
	3/343 (0.9%)	4 to 16	mgrB	Q33R
	1/343 (0.3%)	8	mgrB	Insertion of 4 nt (TGCT) between nt +53 and +58 leading to a frameshift
Enterobacter asburiae	4/10 (40.0%)	16 to >64	mgrB promoter	A > T at nt position -38
	2/10 (20.0%)	64	mgrB promoter	T > A at nt position -16 & T > C at nt position -17 & insertion of A between nt -79 and -80
	2/10 (20.0%)	8 to >64	mgrB promoter	insertion of A between nt -79 and -80*
	1/10 (10.0%)	>64	mgrB promoter	deletion of C at nt position -31
Enterobacter cloacae	11/13 (84.6%)	16 to >64	mgrB promoter	A > G at nt position -93
	2/13 (15.4%)	32	mgrB promoter	A > G at nt position -93 & G > A at nt position -20
Enterobacter hormaechei	1/5 (20.0%)	16	mgrB	deletion of complete gene
	1/5 (20.0%)	16	mgrB promoter	insertion IS1 family IS element (IS1S) between nt -55 and -56
Enterobacter kobei	1/8 (12.5%)	>64	mgrB	I4K
	1/8 (12.5%)	>64	mgrB	T21P
	1/8 (12.5%)	>64	mgrB promoter	insertion IS5 family IS element (MITEKpn1) between nt -52 and -53
Enterobacter ludwigii	1/5 (20.0%)	16	mgrB	P46T*
Enterobacter roggenkampii	1/26 (3.8%)	16	mgrB	K2Q
	1/26 (3.8%)	64	mgrB promoter	A > T nt position -71
Enterobacter quasiroggenkampii	1/2 (50.0%)	>64	mgrB promoter	insertion of A between nt -79 and -80
	1/2 (50.0%)	>64	mgrB promoter	G > A at nt -79- & insertion of A between nt -79 and -80
Klebsiella aerogenes	1/2 (50.0%)	4	mgrB promoter	A > T at nt position -6 & G > A at nt position -12 & C > T at nt position -43
	1/2 (50.0%)	32	mgrB promoter	G > A nt position -12 & A > G nt position -41 & C > T nt position -43
Klebsiella michiganensis	1/6 (16.7%)	32	mgrB	insertion of IS5 family IS element (IS5D) between nt +73 and +74
	2/6 (33.3%)	32 to 64	mgrB	insertion IS5 family IS element (ISKpn74) between nt +94 and +95*
	1/6 (16.7%)	16	mgrB promoter	insertion IS1 family IS element (IS1X2) between nt -29 and -30*
Klebsiella oxytoca	1/2 (50.0%)	32	mgrB	deletion of complete gene
Klebsiella pneumoniae	6/112 (5.4%)	32 to >64	mgrB	K3Stop
	4/112 (3.6%)	32 to >64	mgrB	L4Stop
	1/112 (0.9%)	32	mgrB	Q22P
	1/112 (0.9%)	32	mgrB	Q22Stop
	1/112 (0.9%)	16	mgrB	C28S
	7/112 (6.3%)	16 to 64	mgrB	Q30Stop
	1/112 (0.9%)	8	mgrB	D31N
	3/112 (2.7%)	32	mgrB	deletion of complete gene
	1/112 (0.9%)	16	mgrB	I45N
	1/112 (0.9%)	64	mgrB	W47C
	2/112 (1.8%)	8	mgrB	W47L
	1/112 (0.9%)	4	mgrB	W47Stop*
	1/112 (0.9%)	32	mgrB	insertion of IS1 family IS element (IS1X2) between nt positions +37 and +38
	1/112 (0.9%)	>64	mgrB	insertion of IS1 family IS element (IS1X3) between nt positions +40 & +41
	2/112 (1.8%)	64	mgrB	insertion of IS5 family IS element (IS903 group, IS903B) between nt positions +44 and +45
	1/112 (0.9%)	64	mgrB	insertion of IS1 family IS element (IS1S) between nt positions +72 and +73
	1/112 (0.9%)	64	mgrB	insertion if IS5 family IS element (ISKpn26) between nt positions +74 and +75
	1/112 (0.9%)	32	mgrB	insertion of 22 nt between nt positions +77 and +78 leading to a frameshift
	1/112 (0.9%)	16	mgrB	insertion of IS1 family IS element (IS1X2) between nt positions +78 and +79
	1/112 (0.9%)	64	mgrB	insertion of IS5 family IS element (ISKpn74) between nt positions +85 and +86
	1/112 (0.9%)	64	mgrB	insertion of IS5 family IS element (IS903 group, IS903B) between nt positions +86 and +87
	2/112 (1.8%)	16	mgrB	insertion of IS5 family IS element (ISKpn74) between nt positions +91 and +92
	1/112 (0.9%)	32	mgrB	insertion of T between nt positions +104 and +105 leading to a frameshift
	1/112 (0.9%)	32	mgrB	insertion of IS1 family IS element (IS1X2) between nt positions +105 and +106
	1/112 (0.9%)	>64	mgrB	deletion of G at nt position +116 leading to frameshift
	5/112 (4.5%)	64 to >64	mgrB	insertion of IS5 family (IS903 group, IS903B) IS element between nt positions +116 and +117
	1/112 (0.9%)	32	mgrB	insertion of IS1 family IS element (IS1S) between nt positions +119 and +120
	1/112 (0.9%)	64	mgrB	insertion of T between nt positions +123 and +124 leading to a frameshift
	1/112 (0.9%)	8	mgrB	insertion of IS1 family IS element (IS1S) between nt position +127 and +128
	11/112 (9.8%)	64 to >64	mgrB promoter	insertion of IS1 family IS element (IS1X2) between nt positions -6 and -7
	1/112 (0.9%)	64	mgrB promoter	G>T at nt position -9
	1/112 (0.9%)	64	mgrB promoter	insertion of IS1 family IS element (IS1X2) between nt -11 and -12
	1/112 (0.9%)	16	mgrB promoter	insertion of IS5 family IS element (IS903) IS element between nt position -12 and -13
	2/112 (1.8%)	64	mgrB promoter	insertion of IS5 family IS element (IS903 group, IS102) IS element between nt positions -14 and -15
	1/112 (0.9%)	64	mgrB promoter	A > T at nt position -36 & T > C at nt position -37
	3/112 (2.7%)	32 to >64	mgrB promoter	insertion of IS1 family IS element (IS1X2) between nt positions -55 and -56
	1/112 (0.9%)	32	mgrB promoter	insertion of IS1 family IS element (IS1S) between nt positions -60 and -61*
	1/112 (0.9%)	64	mgrB promoter	insertion of IS1 family IS element (IS1X2) between nt positions -61 and -62*
	1/112 (0.9%)	64	mgrB promoter	insertion of IS1 family IS element (IS1R) between nt positions -61 and -62
Klebsiella quasipneumoniae	1/4 (25.0%)	64	mgrB	V1S & K2E
	1/4 (25.0%)	32	mgrB	K3Stop
	1/4 (25.0%)	>64	mgrB promoter	insertion IS5 family IS element (ISKpn74) between nt -35 and -36
Klebsiella variicola	1/24 (4.2%)	32	mgrB	insertion of A between nt +9 and +10 leading to a frameshift
	1/24 (4.2%)	64	mgrB	deletion of 11 nt between +26 and +36 leading to a frameshift
	1/24 (4.2%)	64	mgrB	L4Stop
	1/24 (4.2%)	32	mgrB	Q30Stop
	1/24 (4.2%)	32	mgrB	K43Stop
	2/24 (8.4%)	32 to 64	mgrB promoter	insertion IS5 family IS element (ISKpn26) between nt -17 and -18
	1/24 (4.2%)	16	mgrB promoter	G > A at nt position -95
*indicates that no other alterations in PmrAB or PhoPQ were detected. nt: nucleotide
