# Supplementary material for: One Health surveillance of colistin-resistant Enterobacterales in Belgium and the Netherlands between 2017 and 2019
Source: PLoS One. 2024 Feb 23;19(2):e0298096. doi: 10.1371/journal.pone.0298096 (PMC10890735; doi:10.1371/journal.pone.0298096)
Supplement: S6 Table — (XLSX) [file pone.0298096.s010.xlsx]

## Sheet: Blad1
S6 Table. Single alteration leading to colistin resistance (no other mutations in PmrAB and PhoPQ detected).
Species	Colistin MIC (mg/L)	Genetic region	Alteration
Enterobacter asburiae	8 to >64	mgrB promoter	insertion of A between nt -79 and -80
Enterobacter hormaechei	8	pmrB	A47T
Enterobacter kobei	>64	pmrB	V331G
Enterobacter ludwigii	16	mgrB	P46T
Escherichia coli	4	pmrA	G15E
	4 to 8	pmrA	G53R
	8 to 16	pmrA	G53E
	32	pmrA	R81H
	8	pmrA	L105P
	8	pmrB	L14Q
	32	pmrB	T17P
	4	pmrB	G19R
	16	pmrB	C84R
	4 to 8	pmrB	T92P
	8	pmrB	L98R
	4	pmrB	E121K
	4 to 8	pmrB	V133L
	4	pmrB	T156M
	8 to 32	pmrB	A159V
	16	pmrB	A159P
	8 to 16	pmrB	V161G
	8	pmrB	L194R
	8	pmrB	Y315F
	4	pmrB	Y358N
	8	eptA	W141R
	4	eptA	E547K
Klebsiella michiganensis	32 to 64	mgrB	insertion IS5 family IS element (ISKpn74) between nt +94 and +95
	16	mgrB promoter	insertion IS1 family IS element (IS1X2) between nt -29 and -30
Klebsiella pneumoniae	4	mgrB	W47Stop
	32	mgrB promoter	insertion of IS1 family IS element (IS1S) between nt positions -60 and -61
	64	mgrB promoter	insertion of IS1 family IS element (IS1X2) between nt positions -61 and -62
nt= nucleotide, Stop= stopcodon
