# Supplementary material for: One Health surveillance of colistin-resistant Enterobacterales in Belgium and the Netherlands between 2017 and 2019
Source: PLoS One. 2024 Feb 23;19(2):e0298096. doi: 10.1371/journal.pone.0298096 (PMC10890735; doi:10.1371/journal.pone.0298096)
Supplement: S7 Table — (XLSX) [file pone.0298096.s011.xlsx]

## Sheet: Blad1
S7 Table. Origin and characteristics of clonally related isolates.
ST	Species	Number of isolates	Sector	Site(s)	Measurement	Allelic distance [min-max]	Colistin MIC (mg/L)	mcr	Resistome
ST1	E. coli	2	Pig	BE pig farm 12	2	3	4/8	-	blaTEM-1B
ST10	E. coli	5	Pig	NL pig farm 9	1 & 2	[3-9]	4/8	-	aadA1, blaTEM-1A, dfrA1, tet(B)
ST10	E. coli	2	Pig	BE pig farm 4	1	10	8	-	aadA22, aph(3'')-Ib, aph(6)-Id, blaTEM-1B, dfrA1, lnu(G), qacE, sul1, sul2, tet(B)
ST10	E. coli	2	Pig	BE pig farm 12	2	1	8	mcr-1.1	aadA1, aadA2, blaTEM-1B, cmlA1, dfrA12, mcr-1.1, sul3
ST10	E. coli	4	Day care	BE day care 2 & 11, NL day care 24	1	[2-9]	8/16	-	-
ST10	E. coli	2	Pig	NL pig farm 9	2	2	8/16	-	aadA1, aph(3'')-Ib, aph(6)-Id, blaTEM-1C, dfrA1, mph(B), qacE, sul1, sul2, tet(B)
ST10	E. coli	2	Pig	NL pig farm 3	1	7	4	-	blaTEM-1B, sul2, tet(B)
ST1141	E. coli	2	Broiler	NL broiler farm 7	1	8	4/8	-	blaTEM-1B, dfrA1, sul2
ST1380	E. coli	2	Day care	BE day care 6	1	9	8	-	blaDHA-1, blaTEM-1B, mph(A), qacE, qnrB4, sul1
ST218	E. coli	2	Pig	NL pig farm 5	1 & 2	7	4/8	-	aadA1, aph(3'')-Ib, aph(3')-Ia, aph(6)-Id, dfrA1, qacE, sul1, sul2, tet(A)
ST2280	E. coli	2	Broiler	NL broiler farm 12	1	2	8	-	sitABCD
ST2951	E. coli	3	Pig	BE pig farm 1	2	[2-7]	16	mcr-1.1	aac(3)-IV, aadA1, aadA2, aph(3'')-Ib, aph(3')-Ia, aph(4)-Ia, aph(6)-Id, blaTEM-1B, cmlA1, dfrA12, mcr-1.1, sul2, tet(A), (cmlA1, dfrA12 (n=1))
ST2951	E. coli	4	Pig	BE pig farm 8	2	[0-7]	8	-	aadA1, aadA2, cmlA1, dfrA12, floR, qnrS1, sul2, sul3, tet(A)
ST2951	E. coli	4	Pig	BE pig farm 8	1 & 2	[3-7]	4/8	-	aadA1, aadA2, blaTEM-1B, cmlA1, dfrA12, floR, sul2, sul3, tet(A)
ST4247	E. coli	4	Pig	BE pig farm 11	1 & 2	[3-7]	8/16	-	-
ST524	E. coli	2	Pig	NL pig farm 14	1 & 2	10	4/8	-	aadA1, dfrA1, qacE, sul1
ST5409	E. coli	2	Pig	BE pig farm 9	2	6	4	mcr-2.1	aadA1, aadA2, aph(3'')-Ib, aph(6)-Id, blaTEM-1B, cmlA1, dfrA12, dfrA8, floR, mcr-2.1, sul2, sul3, tet(A)
ST5759	E. coli	3	Pig	BE pig farm 8	2	[3-6]	8	mcr-1.1	aadA2, blaTEM-1B, lnu(F), mcr-1.1, qnrS1
ST5759	E. coli	2	Pig	NL pig farm 14	2	8	8	-	aadA1, aph(3'')-Ib, aph(6)-Id, blaTEM-1B, dfrA1, qacE, sul1, sul2
ST641	E. coli	3	Pig	BE pig farm 8	1	[2-5]	8/16	-	aph(3'')-Ib, aph(6)-Id, blaTEM-1B, dfrA14, sul2, tet(A)
ST641	E. coli	2	Pig	NL pig farm 3	1	7	4/8	-	aadA1, aph(3'')-Ib, aph(6)-Id, blaTEM-1B, dfrA1, qacE, sul1, sul2, tet(B)
ST73	E. coli	2	LTCF	BE LTCF 5	1	1	8/16	-	-
ST93	E. coli	2	Pig	BE pig farm 12	2	5	8/16	-	aadA1, aadA2, blaTEM-1B, cmlA1, dfrA12, sul3
ST301	E. coli	2	Pig	BE pig farm 8	1	0	8	-	-
ST3649	K. pneumoniae	2	Pig	BE pig farm 8	1	2	16/64	-	blaLAP-2, blaSHV-148, fosA, OqxA, OqxB, qnrS1, sul2, tet(A)
ST45	K. pneumoniae	5	Hospital, LTCF, day care	NL hospital 1 & 2, BE hospital, BE day care 13, NL LTCF 3	2	[1-12]	16/32/64	-	blaSHV-78/49/148, fosA, OqxA, OqxB, tet(D)
ST551	K. pneumoniae	3	Pig	BE pig farm 5	1	[6-11]	16/32	-	blaSHV-172,fosA, mph(A), OqxA, OqxB, (aph(3'')-Ib, aph(6)-Id, blaCTX-M-1, blaTEM-1B, dfrA8, sul2 (n=1))
ST35	K. pneumoniae	2	LTCF	BE LTCF 1	1	0	8/64	-	blaSHV-33, fosA6, OqxA, OqxB
ST35	K. pneumoniae	3	Pig	BE pig farms 6	1	[9-10]	32/64	-	aadA2, aph(3')-Ia, blaSHV-33, blaTEM-1B, dfrA12, fosA6, lnu(G), mph(A), OqxA, OqxB, qacE, sul1, sul2, tet(D)
ST15	K. pneumoniae	2	Broiler	BE broiler farm 2	1	4	8	-	aph(3'')-Ib, aph(6)-Id, blaSHV-100, blaTEM-1B, catA1, fosA6, lnu(G), OqxA, OqxB
ST5	K. pneumoniae	2	Pig	BE pig farm 12	1	2	1/8	-	aph(3'')-Ib, aph(6)-Id, blaSHV-62, OqxA, OqxB, sul2
ST2601	K. pneumoniae	2	Pig	BE pig farm 3	2	6	32/64	-	aadA2, blaSHV-89, blaTEM-1B, catA1, dfrA12, fosA, OqxA, OqxB, qacE, sul1, tet(B)
ST180	K. michiganensis	2	Day care	NL day care 22	2	2	4/16	-	aph(3')-Ia, blaOXY-1-4
ST530	K. pneumoniae	3	Pig	BE pig farm 12	1	[6-8]	64/>64	-	aadA1, aadA5, ant(2'')-Ia, blaOXA-10, blaSHV-99, blaTEM-1B, dfrA17, OqxA, OqxB, qacE, qacE, sul1, sul1, tet(A), tet(B)
ST534	K. pneumoniae	3	Pig	NL pig farm 9	1 & 2	[5-10]	64/>64	-	blaSHV-80, fosA, OqxA, OqxB, tet(D), (aph(3")-Ib, aph(6)-Id, blaTEM-1B, fosA, sul2 (n=1))
ST17	K. pneumoniae	11	Pig	BE pig farm 12	1 & 2	[1-12]	64/>64	-	blaSHV, fosA6, OqxA, OqxB, tet(D), (aadA2, blaTEM-1B, dfrA16,, qacE, qnrS1, sul1 (n=7))
ST152	K. pneumoniae	2	Hospital	BE hospital	2	5	8/16	-	aac(3)-IIa, aac(6')-Ib-cr, aac(6')-Ib-cr, aph(3'')-Ib, aph(3')-Ia, aph(6)-Id, ARR-3, blaCTX-M-15, blaOXA-1, blaSHV-1b-b, blaTEM-1B, catA1, catB3, dfrA27, fosA, mph(A), OqxA, OqxB, qacE, sul1, sul2, tet(D)
BE: Belgium, NL: Netherlands. Clonal relatedness was defined as ≤10 and ≤ 12 allelic differences between isolates of E. coli and Klebsiella spp., respectively.
